# Supplementary material for: ETVs dictate hPSC differentiation by tuning biophysical properties
Source: Nat Commun. 2025 Feb 26;16:1999. doi: 10.1038/s41467-025-56591-6 (PMC11865489; doi:10.1038/s41467-025-56591-6)
Supplement: Supplementary file 4 — Supplementary Data 1 [file 41467_2025_56591_MOESM4_ESM.xlsx]

## Sheet: KOvsWT
Regulation	Ensembl ID	log2 Fold Change (KOvsWT)	Adj.Pval	Symbol	Chr
Up	ENSG00000147869	7.45317065151082	4.73e-03	CER1	9p22.3
Up	ENSG00000176928	4.35254324089334	7.67e-28	GCNT4	5q13.3
Up	ENSG00000149591	3.08406604068742	5.77e-52	TAGLN	11q23.3
Up	ENSG00000149591	3.08406604068742	5.77e-52	DKFZp686P11128	11q23.3
Up	ENSG00000184470	3.02405780078499	4.36e-06	TXNRD2	22q11.21
Up	ENSG00000141968	2.99723359921949	5.91e-03	VAV1	19p13.3
Up	ENSG00000111799	2.69729683373781	3.97e-04	COL12A1	6q14.1
Up	ENSG00000063015	2.6964596882023	2.04e-02	SEZ6	17q11.2
Up	ENSG00000111913	2.49077139102676	1.75e-11	RIPOR2	6p22.3
Up	ENSG00000111913	2.49077139102676	1.75e-11	C6orf32	6p22.3
Up	ENSG00000162873	2.47323300415832	6.44e-04	KLHDC8A	1q32.1
Up	ENSG00000143248	2.4489379483152	1.75e-12	RGS5	1q23.3
Up	ENSG00000154556	2.3310930648813	5.89e-19	SORBS2	4q35.1
Up	ENSG00000138772	2.25238321953544	2.45e-12	ANXA3	4q21.21
Up	ENSG00000125730	2.2186904145226	1.43e-03	C3	19p13.3
Up	ENSG00000125730	2.2186904145226	1.43e-03	HEL-S-62p	19p13.3
Up	ENSG00000175445	2.19060061712492	1.33e-02	LPL	8p21.3
Up	ENSG00000101335	1.99335705430378	4.38e-20	MYL9	20q11.23
Up	ENSG00000274276	1.93168799929649	1.06e-02	CBSL	21p12
Up	ENSG00000138119	1.9019448309482	2.83e-02	MYOF	10q23.33
Up	ENSG00000151962	1.83287975894246	4.41e-02	RBM46	4q32.1
Up	ENSG00000106772	1.81030659160137	1.12e-03	PRUNE2	9q21.2
Up	ENSG00000118523	1.79617446772742	2.16e-06	CCN2	6q23.2
Up	ENSG00000113721	1.73289054537844	9.73e-04	PDGFRB	5q32
Up	ENSG00000094755	1.62630350279771	1.99e-02	GABRP	5q35.1
Up	ENSG00000106688	1.57429925156535	5.50e-06	SLC1A1	9p24.2
Up	ENSG00000142871	1.57297830817785	4.43e-06	CYR61	1p22.3
Up	ENSG00000142871	1.57297830817785	4.43e-06	CCN1	1p22.3
Up	ENSG00000179023	1.48070799478486	1.34e-07	KLHDC7A	1p36.13
Up	ENSG00000147852	1.47944059178409	1.88e-07	VLDLR	9p24.2
Up	ENSG00000138944	1.46970743073504	1.19e-02	SHISAL1	22q13.31
Up	ENSG00000140416	1.42592728331195	1.12e-08	TPM1	15q22.2
Up	ENSG00000140416	1.42592728331195	1.12e-08	HEL-S-265	15q22.2
Up	ENSG00000137801	1.42037374304105	5.20e-07	THBS1	15q14
Up	ENSG00000075407	1.4069923178618	2.51e-02	ZNF37A	10p11.1
Up	ENSG00000144681	1.37940195185802	3.28e-03	STAC ENSG00000144681	3p22.3
Up	ENSG00000121454	1.35322835421015	5.28e-03	LHX4	1q25.2
Up	ENSG00000148926	1.33357101336423	1.41e-02	ADM	11p15.4
Up	ENSG00000184557	1.3247666690887	2.51e-09	SOCS3	17q25.3
Up	ENSG00000180801	1.32083253827714	4.43e-03	ARSJ	4q26
Up	ENSG00000134595	1.30810886748765	4.73e-03	SOX3	Xq27.1
Up	ENSG00000100234	1.28726075488118	2.87e-03	TIMP3	22q12.3
Up	ENSG00000137501	1.2796978755268	3.00e-02	SYTL2	11q14.1
Up	ENSG00000163485	1.26847380624009	1.96e-02	ADORA1	1q32.1
Up	ENSG00000119125	1.2402610068712	5.89e-06	GDA	9q21.13
Up	ENSG00000135063	1.236836206343	7.12e-03	ENTREP	9q21.12
Up	ENSG00000135063	1.236836206343	7.12e-03	FAM189A2	9q21.12
Up	ENSG00000104689	1.22946113615119	1.46e-02	TNFRSF10A ENSG00000104689	8p21.3
Up	ENSG00000148680	1.21716886971973	3.07e-02	HTR7	10q23.31
Up	ENSG00000112562	1.19608086068275	2.51e-02	SMOC2	6q27
Up	ENSG00000035403	1.19397449842094	1.40e-11	HEL114	10q22.2
Up	ENSG00000035403	1.19397449842094	1.40e-11	VCL	10q22.2
Up	ENSG00000165072	1.18804332152871	8.42e-03	MAMDC2	9q21.12
Up	ENSG00000154864	1.17870486237062	5.93e-06	PIEZO2	18p11.21
Up	ENSG00000152377	1.17607826849036	4.68e-05	SPOCK1	5q31.2
Up	ENSG00000134769	1.1693473289501	1.67e-04	DTNA	18q12.1
Up	ENSG00000122861	1.15932442361343	7.95e-03	PLAU	10q22.2
Up	ENSG00000179761	1.14453041188568	4.70e-02	PIPOX	17q11.2
Up	ENSG00000160200	1.14302342592303	4.10e-03	CBS	21q22.3
Up	ENSG00000078114	1.14080484175609	1.27e-02	NEBL	10p12.31
Up	ENSG00000146833	1.13988804265152	4.05e-02	TRIM4	7q22.1
Up	ENSG00000075426	1.11233097612012	8.91e-03	FOSL2	2p23.2
Up	ENSG00000018625	1.10103763827022	1.75e-02	ATP1A2	1q23.2
Up	ENSG00000078295	1.07594062032204	3.58e-06	ADCY2	5p15.31
Up	ENSG00000161638	1.07424303848326	7.23e-06	ITGA5	12q13.13
Up	ENSG00000128567	1.06908732263167	1.48e-10	PODXL	7q32.3
Up	ENSG00000159228	1.06425243607231	4.43e-03	CBR1	21q22.12
Up	ENSG00000108439	1.04154187327585	1.97e-02	HEL-S-302	17q21.32
Up	ENSG00000108439	1.04154187327585	1.97e-02	PNPO	17q21.32
Up	ENSG00000139318	1.0094186003606	2.27e-05	DUSP6	12q21.33
Up	ENSG00000170558	1.00113790206007	4.59e-03	CDH2	18q12.1
Up	ENSG00000135631	1.00024180654467	2.67e-03	RAB11FIP5	2p13.2
Up	ENSG00000099282	0.995692389682126	3.20e-02	TSPAN15	10q22.1
Up	ENSG00000281406	0.987036811923677	1.95e-02	BLACAT1	1q32.1
Up	ENSG00000105974	0.984841786003516	2.92e-02	CAV1	7q31.2
Up	ENSG00000163545	0.982545025940719	4.41e-02	NUAK2	1q32.1
Up	ENSG00000150995	0.965123892294091	2.04e-02	ITPR1	3p26.1
Up	ENSG00000020577	0.959770238389107	1.39e-03	SAMD4A	14q22.2
Up	ENSG00000124613	0.933646451575886	4.10e-03	ZNF391	6p22.1
Up	ENSG00000187678	0.931157290654739	3.86e-03	SPRY4	5q31.3
Up	ENSG00000168234	0.921567866449178	3.28e-02	TTC39C	18q11.2
Up	ENSG00000145990	0.906947182261054	1.44e-02	GFOD1	6p23
Up	ENSG00000163378	0.903940304172959	1.94e-03	EOGT	3p14.1
Up	ENSG00000076067	0.88747272535965	3.21e-02	RBMS2	12q13.3
Up	ENSG00000155363	0.873606706315824	5.40e-03	MOV10	1p13.2
Up	ENSG00000138650	0.866454820320379	2.08e-02	PCDH10	4q28.3
Up	ENSG00000162745	0.858416639924686	1.90e-02	OLFML2B	1q23.3
Up	ENSG00000113319	0.847527120304697	2.04e-02	RASGRF2	5q14.1
Up	ENSG00000159433	0.846969864379237	4.37e-03	STARD9	15q15.2
Up	ENSG00000112280	0.836970003136155	4.05e-02	COL9A1	6q13
Up	ENSG00000197181	0.836449818165327	1.32e-02	PIWIL2	8p21.3
Up	ENSG00000164142	0.823386050665126	6.44e-03	FAM160A1	4q31.3
Up	ENSG00000118507	0.823187415261464	2.51e-02	AKAP7	6q23.2
Up	ENSG00000100078	0.822820684068838	3.62e-02	PLA2G3	22q12.2
Up	ENSG00000197565	0.821796202552628	1.07e-02	COL4A6	Xq22.3
Up	ENSG00000117115	0.82023583435016	4.05e-02	PADI2	1p36.13
Up	ENSG00000275832	0.790932978365072	3.59e-02	ARHGAP23	17q12
Up	ENSG00000101443	0.790598827961539	2.79e-03	WFDC2	20q13.12
Up	ENSG00000131389	0.77967666498395	3.30e-02	SLC6A6	3p25.1
Up	ENSG00000008311	0.769783520861434	1.94e-03	AASS	7q31.32
Up	ENSG00000111252	0.769578884974174	1.89e-03	SH2B3	12q24.12
Up	ENSG00000134291	0.76331511058295	1.70e-02	TMEM106C	12q13.11
Up	ENSG00000182240	0.762065707703576	1.21e-02	BACE2	21q22.2
Up	ENSG00000173281	0.76131006012253	1.41e-02	PPP1R3B	8p23.1
Up	ENSG00000137486	0.756761802187362	2.15e-03	ARRB1	11q13.4
Up	ENSG00000136997	0.742435213051355	3.19e-02	MYC	8q24.21
Up	ENSG00000076685	0.728907281808038	1.43e-03	NT5C2	10q24.33
Up	ENSG00000147202	0.727001786718246	3.18e-02	DIAPH2	Xq21.33
Up	ENSG00000164951	0.717491801199635	3.70e-02	PPM2C	8q22.1
Up	ENSG00000164951	0.717491801199635	3.70e-02	PDP1	8q22.1
Up	ENSG00000110888	0.714720741296931	2.65e-04	CAPRIN2	12p11.21
Up	ENSG00000110237	0.708778779259609	2.90e-02	ARHGEF17	11q13.4
Up	ENSG00000149177	0.703047181863877	2.71e-03	PTPRJ	11p11.2
Up	ENSG00000135821	0.699775711626846	7.79e-04	GLUL	1q25.3
Up	ENSG00000135821	0.699775711626846	7.79e-04	PIG59	1q25.3
Up	ENSG00000154096	0.695850343724151	8.54e-03	THY1	11q23.3
Up	ENSG00000157193	0.695049847480723	3.32e-02	LRP8	1p32.3
Up	ENSG00000114019	0.692819468590985	1.04e-02	AMOTL2	3q22.2
Up	ENSG00000118257	0.692218455908439	2.85e-02	NRP2	2q33.3
Up	ENSG00000057294	0.691695976664885	3.90e-02	PKP2	12p11.21
Up	ENSG00000059804	0.675619963038731	7.23e-03	SLC2A3	12p13.31
Up	ENSG00000152104	0.671645851806061	2.52e-03	PTPN14	1q41
Up	ENSG00000169418	0.671189728034284	3.95e-02	NPR1	1q21.3
Up	ENSG00000240184	0.670238610465426	4.53e-02	PCDHGC3	5q31.3
Up	ENSG00000136153	0.667368043319747	1.56e-02	LMO7	13q22.2
Up	ENSG00000131459	0.660804070757812	1.36e-02	GFPT2	5q35.3
Up	ENSG00000114745	0.62935915380532	4.35e-02	GORASP1 ENSG00000114745	3p22.2
Up	ENSG00000177469	0.624768462145983	1.19e-02	CAVIN1	17q21.2
Up	ENSG00000080854	0.61961947191406	6.20e-03	IGSF9B	11q25
Up	ENSG00000196141	0.606383185774396	1.07e-02	DNAPTP6	2q33.1
Up	ENSG00000196141	0.606383185774396	1.07e-02	SPATS2L	2q33.1
Up	ENSG00000103187	0.605693584414866	2.90e-02	COTL1	16q24.1
Up	ENSG00000100364	0.59800647384841	2.39e-02	KIAA0930	22q13.31
Down	ENSG00000167634	-4.65695250523073	1.56e-02	NLRP7	19q13.42
Down	ENSG00000120149	-3.98808698946616	7.18e-03	MSX2	5q35.2
Down	ENSG00000120328	-3.54017151178254	2.97e-02	PCDHB12	5q31.3
Down	ENSG00000125533	-3.460860725795	1.58e-02	BHLHE23	20q13.33
Down	ENSG00000150594	-2.97388658869867	4.64e-08	ADRA2A	10q25.2
Down	ENSG00000169851	-2.8868616942127	7.51e-04	PCDH7	4p15.1
Down	ENSG00000198739	-2.70934967785676	4.05e-02	LRRTM3	10q21.3
Down	ENSG00000188257	-2.46967634076242	2.85e-02	PLA2G2A	1p36.13
Down	ENSG00000113209	-2.33244446635631	4.50e-06	PCDHB5	5q31.3
Down	ENSG00000187569	-2.29944152240849	5.16e-04	DPPA3	12p13.31
Down	ENSG00000108950	-1.80793298043059	2.83e-02	FAM20A	17q24.2
Down	ENSG00000108950	-1.80793298043059	2.83e-02	Fam20A	17q24.2
Down	ENSG00000136826	-1.78036912531184	2.20e-07	KLF4	9q31.2
Down	ENSG00000135766	-1.74261815796109	1.38e-02	EGLN1	1q42.2
Down	ENSG00000229809	-1.72692085288969	4.71e-02	ZNF688	16p11.2
Down	ENSG00000215474	-1.66210117463357	7.96e-03	SKOR2	18q21.1
Down	ENSG00000136750	-1.624951595732	4.05e-02	GAD2	10p12.1
Down	ENSG00000237172	-1.56689478570778	3.07e-02	B3GNT9	16q22.1
Down	ENSG00000178573	-1.55810303393509	1.12e-03	MAF	16q23.2
Down	ENSG00000184261	-1.4894124800511	4.36e-03	KCNK12	2p16.3
Down	ENSG00000177283	-1.47960158318425	2.18e-02	FZD8	10p11.21
Down	ENSG00000055732	-1.46011633061202	1.21e-02	MCOLN3	1p22.3
Down	ENSG00000172201	-1.45598445420615	2.70e-03	ID4	6p22.3
Down	ENSG00000143768	-1.44269468630227	3.54e-02	LEFTY2	1q42.12
Down	ENSG00000089116	-1.43897965661385	4.50e-06	LHX5	12q24.13
Down	ENSG00000113369	-1.43743308124335	2.15e-03	ARRDC3	5q14.3
Down	ENSG00000166337	-1.41901064938929	2.53e-02	TAF10	11p15.4
Down	ENSG00000054598	-1.4114913552188	4.46e-02	FOXC1	6p25.3
Down	ENSG00000198865	-1.38033919608039	3.39e-02	CCDC152	5p12
Down	ENSG00000165879	-1.36976204944424	8.99e-04	FRAT1 ENSG00000165879	10q24.1
Down	ENSG00000104205	-1.33853959626705	4.57e-02	SGK3	8q13.1
Down	ENSG00000170684	-1.33625389960616	2.83e-02	ZNF296	19q13.32
Down	ENSG00000243709	-1.32144927974794	8.03e-03	LEFTY1	1q42.12
Down	ENSG00000196177	-1.28171735031986	1.59e-06	ACADSB	10q26.13
Down	ENSG00000171956	-1.27992449157566	2.04e-02	FOXB1	15q22.2
Down	ENSG00000175471	-1.26498470536407	6.16e-03	MCTP1	5q15
Down	ENSG00000187848	-1.25797752418125	4.05e-02	P2RX2 ENSG00000187848	12q24.33
Down	ENSG00000168209	-1.25650034768871	1.48e-03	DDIT4	10q22.1
Down	ENSG00000180340	-1.23664913174904	4.53e-02	FZD2	17q21.31
Down	ENSG00000198846	-1.2160027794529	2.53e-02	TOX	8q12.1
Down	ENSG00000123119	-1.19327741995206	1.55e-02	NECAB1	8q21.3
Down	ENSG00000125503	-1.17742408900377	1.49e-02	PPP1R12C	19q13.42
Down	ENSG00000174718	-1.16740558290658	9.41e-03	RESF1	12p11.21
Down	ENSG00000165029	-1.15937777452652	1.33e-02	ABCA1	9q31.1
Down	ENSG00000105204	-1.15572673665033	1.62e-02	DYRK1B	19q13.2
Down	ENSG00000166816	-1.15268716967389	1.03e-02	LDHD	16q23.1
Down	ENSG00000175048	-1.14600163567941	2.79e-03	ZDHHC14	6q25.3
Down	ENSG00000125285	-1.13845331779606	3.86e-03	SOX21	13q32.1
Down	ENSG00000023697	-1.10791425224384	2.51e-02	DERA	12p12.3
Down	ENSG00000185262	-1.06489869275075	2.66e-03	UBALD2	17q25.1
Down	ENSG00000111671	-1.06048151194122	1.08e-02	SPSB2	12p13.31
Down	ENSG00000152270	-1.05729655586843	2.25e-02	PDE3B	11p15.2
Down	ENSG00000135111	-1.04408593058864	3.95e-04	TBX3	12q24.21
Down	ENSG00000114279	-1.02915903039662	1.59e-02	FGF12	3q29
Down	ENSG00000119673	-1.02542931054495	4.05e-02	ACOT2	14q24.3
Down	ENSG00000249992	-1.02398177525297	2.04e-02	TMEM158	3p21.31
Down	ENSG00000101825	-1.00085550085657	2.09e-02	MXRA5	Xp22.33
Down	ENSG00000090776	-0.974954004918954	5.40e-03	EFNB1	Xq13.1
Down	ENSG00000178947	-0.972117379150399	1.91e-02	SMIM10L2A	Xq26.3
Down	ENSG00000184160	-0.934653957273998	4.05e-02	ADRA2C	4p16.3
Down	ENSG00000167178	-0.918632085252115	3.79e-02	ISLR2	15q24.1
Down	ENSG00000066735	-0.910215315682207	4.37e-03	KIF26A	14q32.33
Down	ENSG00000178966	-0.908861914379647	3.66e-02	RMI1	9q21.32
Down	ENSG00000117569	-0.880277486301656	6.05e-03	PTBP2	1p21.3
Down	ENSG00000099284	-0.866745448707003	2.43e-04	H2AFY2	10q22.1
Down	ENSG00000099284	-0.866745448707003	2.43e-04	MACROH2A2	10q22.1
Down	ENSG00000132510	-0.8449498970071	2.95e-02	KDM6B ENSG00000132510	17p13.1
Down	ENSG00000152193	-0.833234269392858	1.89e-02	OBI1	13q31.1
Down	ENSG00000095261	-0.825683329724282	8.98e-04	PSMD5	9q33.2
Down	ENSG00000186767	-0.824557391483899	3.18e-02	SPIN4	Xq11.1
Down	ENSG00000129194	-0.81952624088169	3.12e-02	SOX15	17p13.1
Down	ENSG00000149809	-0.804415211446815	2.58e-02	TM7SF2	11q13.1
Down	ENSG00000146476	-0.801557889277594	2.43e-04	ARMT1	6q25.1
Down	ENSG00000149925	-0.798236290374332	3.01e-02	HEL-S-87p	16p11.2
Down	ENSG00000149925	-0.798236290374332	3.01e-02	ALDOA	16p11.2
Down	ENSG00000067113	-0.796272431106185	8.98e-04	PLPP1	5q11.2
Down	ENSG00000067113	-0.796272431106185	8.98e-04	PPAP2A	5q11.2
Down	ENSG00000277363	-0.784916631417787	1.75e-02	SRCIN1	17q12
Down	ENSG00000181449	-0.759831585393591	4.89e-02	SOX2	3q26.33
Down	ENSG00000065268	-0.753439186909608	2.56e-02	WDR18	19p13.3
Down	ENSG00000124493	-0.750071021469167	5.15e-03	GRM4	6p21.31
Down	ENSG00000065320	-0.748647270898987	2.14e-02	NTN1	17p13.1
Down	ENSG00000255302	-0.723485903413168	1.15e-03	EID1	15q21.1
Down	ENSG00000036054	-0.723287017518635	1.45e-03	TBC1D23	3q12.1
Down	ENSG00000141526	-0.706050024808761	3.10e-02	SLC16A3	17q25.3
Down	ENSG00000186603	-0.699920189233868	1.33e-02	HPDL	1p34.1
Down	ENSG00000143401	-0.694285015320816	2.28e-02	ANP32E	1q21.2
Down	ENSG00000150907	-0.692230432133279	6.16e-03	FOXO1	13q14.11
Down	ENSG00000105289	-0.675875199453471	3.70e-02	TJP3 ENSG00000105289	19p13.3
Down	ENSG00000184344	-0.674853114052312	2.57e-02	GDF3	12p13.31
Down	ENSG00000087510	-0.668512149373596	4.26e-03	TFAP2C	20q13.31
Down	ENSG00000156925	-0.642951770273499	3.74e-02	ZIC3 ENSG00000156925	Xq26.3
Down	ENSG00000169783	-0.629243041869071	4.22e-02	LINGO1	15q24.3
Down	ENSG00000198554	-0.623217488360852	1.10e-02	WDHD1	14q22.3
Down	ENSG00000174695	-0.588992929926963	8.17e-03	TMEM167A	5q14.2

## Sheet: tKOvsWT
Regulation	Ensembl ID	log2 Fold Change (tKOvsWT)	Adj.Pval	Symbol	Chr
Up	ENSG00000147869	8.73945789376374	1.18e-07	CER1	9p22.3
Up	ENSG00000171643	7.00318425572585	2.01e-04	S100Z ENSG00000171643	5q13.3
Up	ENSG00000178919	6.95881008059069	2.33e-04	FOXE1	9q22.33
Up	ENSG00000189068	6.18082907092094	3.47e-03	VSTM1	19q13.42
Up	ENSG00000217236	6.02896766853643	5.85e-03	SP9	2q31.1
Up	ENSG00000111799	5.89373400570229	5.48e-99	COL12A1	6q14.1
Up	ENSG00000120156	5.84781560768447	3.31e-70	TEK	9p21.2
Up	ENSG00000163898	5.77884920050071	4.72e-06	LIPH	3q27.2
Up	ENSG00000068781	5.70830037600487	1.39e-02	STON1-GTF2A1L	2p16.3
Up	ENSG00000161911	5.62943010984537	1.78e-02	TREML1 ENSG00000161911	6p21.1
Up	ENSG00000182187	5.62061850860913	1.81e-02	CRYGB	2q33.3
Up	ENSG00000166527	5.56568414953363	2.05e-02	CLEC4D	12p13.31
Up	ENSG00000163453	5.39295754016707	8.14e-05	IGFBP7	4q12
Up	ENSG00000145040	5.38226580004979	3.18e-02	UCN2	3p21.31
Up	ENSG00000063015	5.21200474827178	1.49e-46	SEZ6	17q11.2
Up	ENSG00000135046	5.2113285967112	3.13e-65	ANXA1	9q21.13
Up	ENSG00000124839	5.181569935158	5.71e-231	RAB17	2q37.3
Up	ENSG00000164756	5.12929928206991	1.07e-07	SLC30A8	8q24.11
Up	ENSG00000125726	4.9827987451976	1.31e-02	CD70	19p13.3
Up	ENSG00000125726	4.9827987451976	1.31e-02	TNLG8A	19p13.3
Up	ENSG00000176928	4.82727261604481	1.45e-37	GCNT4	5q13.3
Up	ENSG00000187323	4.80467404402402	1.81e-07	DCC	18q21.2
Up	ENSG00000175445	4.68146412659083	1.36e-31	LPL	8p21.3
Up	ENSG00000166923	4.66312108248791	2.19e-03	GREM1	15q13.3
Up	ENSG00000141968	4.65443848920447	1.23e-18	VAV1	19p13.3
Up	ENSG00000106366	4.38105583523296	2.82e-36	SERPINE1	7q22.1
Up	ENSG00000138119	4.36541748616433	2.26e-46	MYOF	10q23.33
Up	ENSG00000079263	4.29618348017414	1.20e-04	SP140	2q37.1
Up	ENSG00000154645	4.21061435639818	2.65e-30	CHODL	21q21.1
Up	ENSG00000188984	4.20563696450465	3.25e-37	AADACL3	1p36.21
Up	ENSG00000172346	4.16322389705128	4.18e-08	CSDC2	22q13.2
Up	ENSG00000137672	4.15717283574999	1.11e-29	TRPC6	11q22.1
Up	ENSG00000135248	4.11074037526204	1.68e-12	FAM71F1	7q32.1
Up	ENSG00000140945	4.07694053138303	1.67e-05	CDH13	16q23.3
Up	ENSG00000151962	4.02912175898819	1.36e-09	RBM46	4q32.1
Up	ENSG00000135638	4.01490053364219	3.00e-08	EMX1	2p13.2
Up	ENSG00000026508	4.00785111712656	8.29e-52	CD44	11p13
Up	ENSG00000206262	3.93196576313501	2.04e-43	FOXL2NB	3q22.3
Up	ENSG00000269964	3.89975532909507	3.18e-05	MEI4	6q14.1
Up	ENSG00000203908	3.89592061345049	3.06e-02	KHDC3L ENSG00000203908	6q13
Up	ENSG00000184470	3.88404960341904	4.77e-15	TXNRD2	22q11.21
Up	ENSG00000125414	3.86164719487071	7.94e-11	MYH2	17p13.1
Up	ENSG00000099399	3.85307735972807	3.89e-05	MAGEB2	Xp21.2
Up	ENSG00000204644	3.7311585267593	1.06e-26	ZFP57	6p22.1
Up	ENSG00000111913	3.71622111162589	5.36e-68	C6orf32	6p22.3
Up	ENSG00000111913	3.71622111162589	5.36e-68	RIPOR2	6p22.3
Up	ENSG00000136869	3.68170750235773	3.88e-02	TLR4	9q33.1
Up	ENSG00000100385	3.571599543038	1.39e-07	IL2RB	22q12.3
Up	ENSG00000026025	3.52093485204971	1.23e-205	HEL113	10p13
Up	ENSG00000026025	3.52093485204971	1.23e-205	VIM	10p13
Up	ENSG00000213185	3.51688085293486	3.95e-03	FAM24B	10q26.13
Up	ENSG00000091986	3.51599015259836	1.86e-81	CCDC80	3q13.2
Up	ENSG00000132874	3.48291370918705	1.51e-04	SLC14A2	18q12.3
Up	ENSG00000118785	3.47381737753622	5.08e-285	opn	4q22.1
Up	ENSG00000118785	3.47381737753622	5.08e-285	SPP1	4q22.1
Up	ENSG00000163762	3.4381306763453	1.18e-09	TM4SF18 ENSG00000163762	3q25.1
Up	ENSG00000137501	3.43179047241392	1.97e-38	SYTL2	11q14.1
Up	ENSG00000198105	3.43001562912059	1.13e-04	ZNF248	10p11.21
Up	ENSG00000131095	3.42286480251617	8.36e-04	GFAP	17q21.31
Up	ENSG00000100678	3.40296331088941	1.56e-02	SLC8A3	14q24.2
Up	ENSG00000143632	3.39032311561754	5.29e-06	ACTA1	1q42.13
Up	ENSG00000169403	3.3643566569251	5.28e-17	PTAFR	1p35.3
Up	ENSG00000115507	3.36001466474312	8.55e-04	OTX1	2p15
Up	ENSG00000117598	3.28499169933121	2.27e-07	PLPPR5	1p21.3
Up	ENSG00000165091	3.24086132077172	2.54e-03	TMC1	9q21.13
Up	ENSG00000198542	3.20380444711077	1.74e-02	ITGBL1	13q33.1
Up	ENSG00000231767	3.15976920536392	2.03e-02	RPS27AP5	1q31.2
Up	ENSG00000188707	3.1508281221457	1.61e-04	ZBED6CL	7q36.1
Up	ENSG00000188707	3.1508281221457	1.61e-04	C7orf29	7q36.1
Up	ENSG00000154736	3.14390316476468	5.38e-20	ADAMTS5	21q21.3
Up	ENSG00000142227	3.09847088036824	1.56e-31	EMP3	19q13.33
Up	ENSG00000127399	3.03941926032866	1.44e-03	LRRC61	7q36.1
Up	ENSG00000127399	3.03941926032866	1.44e-03	MGC3036 ENSG00000127399	7q36.1
Up	ENSG00000041982	3.02601664636726	3.34e-03	TNC	9q33.1
Up	ENSG00000149591	2.97786983567813	1.99e-85	TAGLN	11q23.3
Up	ENSG00000149591	2.97786983567813	1.99e-85	DKFZp686P11128	11q23.3
Up	ENSG00000105974	2.97314040110276	2.66e-87	CAV1	7q31.2
Up	ENSG00000183831	2.95924402416839	4.48e-02	ANKRD45	1q25.1
Up	ENSG00000006210	2.90989932066504	2.43e-02	CX3CL1	16q21
Up	ENSG00000162873	2.89260841669941	5.94e-14	KLHDC8A	1q32.1
Up	ENSG00000151702	2.7867333448181	2.04e-02	FLI1	11q24.3
Up	ENSG00000142623	2.75564489623403	3.47e-03	PADI1	1p36.13
Up	ENSG00000197959	2.75423467845865	1.06e-10	DNM3	1q24.3
Up	ENSG00000122641	2.7541259881221	3.26e-07	INHBA ENSG00000122641	7p14.1
Up	ENSG00000141052	2.6900159525006	1.02e-09	MYOCD	17p12
Up	ENSG00000163885	2.63982274406586	2.54e-02	CFAP100	3q21.3
Up	ENSG00000102034	2.62774511688247	1.94e-15	ELF4	Xq26.1
Up	ENSG00000169129	2.62519452590119	1.73e-40	AFAP1L2	10q25.3
Up	ENSG00000196569	2.5886057787451	3.59e-12	LAMA2	6q22.33
Up	ENSG00000155511	2.58464222249143	2.79e-05	GRIA1	5q33.2
Up	ENSG00000174600	2.583359721009	2.17e-05	CMKLR1	12q23.3
Up	ENSG00000164951	2.5808704355363	4.45e-83	PPM2C	8q22.1
Up	ENSG00000164951	2.5808704355363	4.45e-83	PDP1	8q22.1
Up	ENSG00000044524	2.5728963338139	1.84e-06	EPHA3	3p11.1
Up	ENSG00000274588	2.55405457303606	4.58e-06	DGKK	Xp11.22
Up	ENSG00000166573	2.49331159733596	1.02e-06	GALR1	18q23
Up	ENSG00000105971	2.47902150448673	3.81e-18	CAV2	7q31.2
Up	ENSG00000115828	2.44826529079262	1.45e-27	QPCT	2p22.2
Up	ENSG00000081051	2.44464132226038	2.04e-03	AFP	4q13.3
Up	ENSG00000197721	2.43264318092686	4.23e-03	CR1L	1q32.2
Up	ENSG00000137267	2.42320161964662	8.57e-115	TUBB2A	6p25.2
Up	ENSG00000133317	2.4185426040917	1.08e-04	LGALS12	11q12.3
Up	ENSG00000106772	2.41469604394197	1.40e-21	PRUNE2	9q21.2
Up	ENSG00000102048	2.39337606393682	1.85e-02	ASB9	Xp22.2
Up	ENSG00000129654	2.39165860980929	6.44e-21	FOXJ1	17q25.1
Up	ENSG00000196159	2.37986893099124	4.81e-43	FAT4	4q28.1
Up	ENSG00000189334	2.36492226206862	3.39e-03	S100A14	1q21.3
Up	ENSG00000138772	2.36135770920965	2.01e-29	ANXA3	4q21.21
Up	ENSG00000162241	2.35789770885438	2.84e-02	SLC25A45	11q13.1
Up	ENSG00000102452	2.33854368198438	2.36e-08	VGCNL1	13q33.1
Up	ENSG00000102452	2.33854368198438	2.36e-08	NALCN ENSG00000102452	13q33.1
Up	ENSG00000163041	2.3294532972763	3.20e-134	H3F3B	1q42.12
Up	ENSG00000163041	2.3294532972763	3.20e-134	H3-3A	1q42.12
Up	ENSG00000113721	2.31638811883792	4.98e-10	PDGFRB	5q32
Up	ENSG00000100097	2.29865707060123	1.02e-34	LGALS1	22q13.1
Up	ENSG00000123342	2.29462362167724	3.53e-04	MMP19	12q13.2
Up	ENSG00000078401	2.28375666683381	1.62e-03	EDN1	6p24.1
Up	ENSG00000060718	2.28146816569464	2.84e-12	COL11A1	1p21.1
Up	ENSG00000126562	2.27919978890559	9.11e-10	WNK4	17q21.2
Up	ENSG00000080007	2.26990825336722	1.68e-02	DDX43	6q13
Up	ENSG00000188501	2.25605656779696	9.21e-13	LCTL	15q22.31
Up	ENSG00000125730	2.23203528435629	8.04e-16	C3	19p13.3
Up	ENSG00000125730	2.23203528435629	8.04e-16	HEL-S-62p	19p13.3
Up	ENSG00000182732	2.22017001442369	8.58e-03	RGS6	14q24.2
Up	ENSG00000155629	2.21507260799295	6.26e-21	PIK3AP1	10q24.1
Up	ENSG00000196878	2.21278787761395	2.08e-02	LAMB3	1q32.2
Up	ENSG00000139289	2.20838824907369	1.48e-51	PHLDA1	12q21.2
Up	ENSG00000269404	2.20678153236276	2.59e-05	SPIB	19q13.33
Up	ENSG00000158352	2.20358446005583	3.13e-18	SHROOM4	Xp11.22
Up	ENSG00000186439	2.20153002893499	2.11e-03	TRDN	6q22.31
Up	ENSG00000158270	2.19424067246271	1.62e-02	COLEC12	18p11.32
Up	ENSG00000131969	2.18415108939038	2.32e-57	ABHD12B	14q22.1
Up	ENSG00000198918	2.17845057011837	3.65e-114	RPL39	Xq24
Up	ENSG00000165591	2.17315969834113	6.31e-18	RP11-479E16.1 ENSG00000165591	Xp11.21
Up	ENSG00000165591	2.17315969834113	6.31e-18	FAAH2 ENSG00000165591	Xp11.21
Up	ENSG00000143248	2.17299796722481	1.04e-13	RGS5	1q23.3
Up	ENSG00000173401	2.17173822526647	2.15e-02	GLIPR1L1	12q21.2
Up	ENSG00000078114	2.16054939930261	3.80e-32	NEBL	10p12.31
Up	ENSG00000171951	2.15358144017917	2.90e-16	SCG2	2q36.1
Up	ENSG00000076641	2.1413247125473	2.29e-02	PAG1	8q21.13
Up	ENSG00000130052	2.14091301246963	9.42e-20	STARD8	Xq13.1
Up	ENSG00000121454	2.13769910845989	1.48e-26	LHX4	1q25.2
Up	ENSG00000248905	2.13339507962735	2.29e-20	FMN1	15q13.3
Up	ENSG00000172403	2.12892692595457	6.27e-06	SYNPO2	4q26
Up	ENSG00000003400	2.12655503718558	1.20e-11	CASP10 ENSG00000003400	2q33.1
Up	ENSG00000164411	2.12652479668553	3.40e-03	GJB7	6q15
Up	ENSG00000182718	2.12378133558825	4.59e-119	ANXA2	15q22.2
Up	ENSG00000263528	2.12060068864286	7.52e-08	IKBKE	1q32.1
Up	ENSG00000076662	2.11594618015442	6.97e-09	ICAM3	19p13.2
Up	ENSG00000007038	2.11244869883005	7.74e-03	PRSS21	16p13.3
Up	ENSG00000007372	2.10670446547573	2.87e-10	PAX6	11p13
Up	ENSG00000154556	2.10492407794044	5.41e-26	SORBS2	4q35.1
Up	ENSG00000157150	2.10310258440385	3.72e-14	TIMP4	3p25.2
Up	ENSG00000168421	2.09602754172667	8.79e-08	RHOH	4p14
Up	ENSG00000168421	2.09602754172667	8.79e-08	ARHH	4p14
Up	ENSG00000179761	2.09476484442638	7.06e-10	PIPOX	17q11.2
Up	ENSG00000156265	2.08780636162254	4.62e-02	MAP3K7CL	21q21.3
Up	ENSG00000156265	2.08780636162254	4.62e-02	HC21ORF7	21q21.3
Up	ENSG00000162878	2.0847730217313	1.24e-03	PKDCC	2p21
Up	ENSG00000004948	2.0727564796209	3.70e-02	CALCR	7q21.3
Up	ENSG00000168875	2.07116938154856	3.06e-04	SOX14	3q22.3
Up	ENSG00000102802	2.06845770005413	4.97e-03	MEDAG	13q12.3
Up	ENSG00000182168	2.06415653484966	2.97e-06	UNC5C	4q22.3
Up	ENSG00000122861	2.05963356166483	1.40e-05	PLAU	10q22.2
Up	ENSG00000132274	2.04512403536327	4.39e-47	TRIM22	11p15.4
Up	ENSG00000163485	2.01978287044267	1.26e-08	ADORA1	1q32.1
Up	ENSG00000184588	2.00985664060274	6.30e-04	PDE4B	1p31.3
Up	ENSG00000162624	1.99756330700667	1.09e-02	LHX8	1p31.1
Up	ENSG00000100311	1.98672775143567	1.60e-06	PDGFB	22q13.1
Up	ENSG00000135063	1.98551380639929	3.16e-32	ENTREP	9q21.12
Up	ENSG00000135063	1.98551380639929	3.16e-32	FAM189A2	9q21.12
Up	ENSG00000164120	1.97604330831513	4.19e-06	HPGD	4q34.1
Up	ENSG00000101000	1.97131541716718	8.74e-36	PROCR	20q11.22
Up	ENSG00000126010	1.96963791558712	5.38e-25	GRPR	Xp22.2
Up	ENSG00000170558	1.95905018777614	5.44e-67	CDH2	18q12.1
Up	ENSG00000132109	1.95792477214236	2.17e-32	TRIM21	11p15.4
Up	ENSG00000182866	1.95287092878239	2.25e-66	LCK	1p35.2
Up	ENSG00000163673	1.93567880306996	3.84e-02	DCLK3	3p22.2
Up	ENSG00000120279	1.93501005085276	2.15e-02	MYCT1	6q25.2
Up	ENSG00000109339	1.92607449781925	1.53e-10	MAPK10	4q21.3
Up	ENSG00000197442	1.91194090225764	3.27e-04	MAP3K5 ENSG00000197442	6q23.3
Up	ENSG00000219200	1.90540747615641	3.81e-02	RNASEK	17p13.1
Up	ENSG00000114270	1.90153998930737	4.36e-20	COL7A1	3p21.31
Up	ENSG00000260734	1.88864715404179	1.06e-05	TLE7	16q22.2
Up	ENSG00000135842	1.88215886242032	1.64e-16	NIBAN1 ENSG00000135842	1q25.3
Up	ENSG00000175592	1.87890655570016	2.16e-12	FOSL1	11q13.1
Up	ENSG00000173281	1.87819205364356	3.84e-54	PPP1R3B	8p23.1
Up	ENSG00000018625	1.8719567688424	3.46e-26	ATP1A2	1q23.2
Up	ENSG00000159176	1.87084574627195	1.04e-35	CSRP1	1q32.1
Up	ENSG00000100867	1.86361217296481	9.30e-03	DHRS2	14q11.2
Up	ENSG00000196154	1.86291889189552	6.09e-12	S100A4	1q21.3
Up	ENSG00000058085	1.86272635808019	9.77e-35	LAMC2	1q25.3
Up	ENSG00000150540	1.86012366448959	1.69e-04	HNMT	2q22.1
Up	ENSG00000109846	1.85842994988417	7.69e-05	HEL-S-101	11q23.1
Up	ENSG00000109846	1.85842994988417	7.69e-05	CRYAB	11q23.1
Up	ENSG00000173535	1.84449215059557	1.66e-03	TNFRSF10C ENSG00000173535	8p21.3
Up	ENSG00000143318	1.8343331195242	6.44e-04	CASQ1	1q23.2
Up	ENSG00000143194	1.83122788138261	6.21e-03	MAEL	1q24.1
Up	ENSG00000242732	1.82780397680453	1.65e-03	RTL5 ENSG00000242732	Xq13.1
Up	ENSG00000106688	1.82094079995154	3.69e-15	SLC1A1	9p24.2
Up	ENSG00000123146	1.80381532976139	3.55e-07	ADGRE5	19p13.12
Up	ENSG00000161638	1.79954509911511	2.40e-33	ITGA5	12q13.13
Up	ENSG00000164746	1.78925004656593	3.08e-06	C7orf57	7p12.3
Up	ENSG00000130517	1.78862597207486	3.44e-47	PGPEP1	19p13.11
Up	ENSG00000133805	1.78360595356512	1.94e-04	AMPD3	11p15.4
Up	ENSG00000079337	1.7836041423114	6.12e-14	RAPGEF3	12q13.11
Up	ENSG00000163492	1.77017780470165	4.82e-02	CCDC141	2q31.2
Up	ENSG00000171724	1.76889288018644	3.33e-39	VAT1L	16q23.1
Up	ENSG00000142347	1.75482198701866	8.54e-07	MYO1F	19p13.2
Up	ENSG00000095932	1.75144470935609	1.98e-06	SMIM24	19p13.3
Up	ENSG00000189067	1.73819174509109	2.13e-62	LITAF	16p13.13
Up	ENSG00000145632	1.73779998841996	8.88e-15	PLK2 ENSG00000145632	5q11.2
Up	ENSG00000181019	1.73340033727924	6.75e-33	NQO1	16q22.1
Up	ENSG00000144681	1.73319163743935	6.05e-12	STAC ENSG00000144681	3p22.3
Up	ENSG00000146592	1.73050422431011	6.85e-10	CREB5	7p15.1
Up	ENSG00000174080	1.72862168921939	1.82e-19	CTSF	11q13.2
Up	ENSG00000233954	1.71650395113815	1.51e-15	UQCRHL	1p36.21
Up	ENSG00000162946	1.70857649005727	6.33e-06	DISC1	1q42.2
Up	ENSG00000148926	1.69921189952013	2.06e-23	ADM	11p15.4
Up	ENSG00000152822	1.69520362106343	4.71e-02	GRM1	6q24.3
Up	ENSG00000138798	1.69257465000942	7.56e-04	EGF	4q25
Up	ENSG00000107798	1.6907566748888	3.37e-30	LIPA	10q23.31
Up	ENSG00000198756	1.68470741596923	2.16e-02	COLGALT2	1q25.3
Up	ENSG00000064042	1.68124734171692	1.19e-02	LIMCH1	4p13
Up	ENSG00000158859	1.66685754359519	2.62e-09	ADAMTS4	1q23.3
Up	ENSG00000117115	1.65152592520293	1.70e-16	PADI2	1p36.13
Up	ENSG00000116016	1.64252054579388	5.04e-10	EPAS1	2p21
Up	ENSG00000104689	1.63802677330772	4.32e-07	TNFRSF10A ENSG00000104689	8p21.3
Up	ENSG00000157399	1.63753040306923	1.36e-21	ARSL	Xp22.33
Up	ENSG00000165072	1.63399941267886	8.49e-11	MAMDC2	9q21.12
Up	ENSG00000006606	1.62080267037365	2.29e-02	CCL26	7q11.23
Up	ENSG00000139793	1.61828659782651	4.56e-02	MBNL2	13q32.1
Up	ENSG00000076067	1.61719597439296	3.45e-20	RBMS2	12q13.3
Up	ENSG00000198626	1.61492662027104	1.92e-25	RYR2	1q43
Up	ENSG00000118523	1.61459849565633	6.60e-13	CCN2	6q23.2
Up	ENSG00000100031	1.61235710520683	2.89e-02	GGT1	22q11.23
Up	ENSG00000179023	1.60998942805433	5.28e-14	KLHDC7A	1p36.13
Up	ENSG00000168004	1.60637613944625	4.14e-29	PLAAT5	11q12.3
Up	ENSG00000131389	1.59716065709968	4.47e-61	SLC6A6	3p25.1
Up	ENSG00000104490	1.59371361937363	8.29e-03	NCALD	8q22.3
Up	ENSG00000140416	1.58326217080252	7.91e-49	HEL-S-265	15q22.2
Up	ENSG00000140416	1.58326217080252	7.91e-49	TPM1	15q22.2
Up	ENSG00000163191	1.57530934544957	3.45e-47	S100A11	1q21.3
Up	ENSG00000163191	1.57530934544957	3.45e-47	HEL-S-43	1q21.3
Up	ENSG00000125966	1.57432856156773	1.12e-29	MMP24	20q11.22
Up	ENSG00000133636	1.57398238848854	8.22e-20	NTS	12q21.31
Up	ENSG00000131378	1.56640169585746	2.35e-05	RFTN1	3p24.3
Up	ENSG00000134516	1.56351837908	1.01e-08	DOCK2	5q35.1
Up	ENSG00000168306	1.56156483802588	1.51e-02	ACOX2	3p14.3
Up	ENSG00000118257	1.5513776122727	6.38e-42	NRP2	2q33.3
Up	ENSG00000185745	1.54935969061438	1.16e-02	IFIT1 ENSG00000185745	10q23.31
Up	ENSG00000258417	1.54430305088925	1.74e-06		8q24.22
Up	ENSG00000131781	1.54326912040528	2.47e-03	FMO5	1q21.1
Up	ENSG00000128591	1.53827293629443	2.81e-25	FLNC	7q32.1
Up	ENSG00000056291	1.53606591622494	2.17e-13	NPFFR2	4q13.3
Up	ENSG00000214954	1.53576988373204	4.60e-02	LRRC69	8q21.3
Up	ENSG00000167553	1.53548601085262	1.40e-63	TUBA1C	12q13.12
Up	ENSG00000134595	1.52601247945582	3.13e-13	SOX3	Xq27.1
Up	ENSG00000164236	1.52088358102338	8.16e-16	ANKRD33B	5p15.2
Up	ENSG00000155761	1.51949237065683	1.66e-02	SPAG17	1p12
Up	ENSG00000171777	1.51281686744388	7.92e-04	RASGRP4	19q13.2
Up	ENSG00000104368	1.51088769508895	1.29e-04	PLAT	8p11.21
Up	ENSG00000134769	1.50773600890101	1.21e-13	DTNA	18q12.1
Up	ENSG00000204262	1.50660917988224	2.32e-45	COL5A2	2q32.2
Up	ENSG00000274276	1.50634692038049	2.81e-03	CBSL	21p12
Up	ENSG00000106128	1.50012704676385	1.79e-02	GHRHR	7p14.3
Up	ENSG00000035403	1.49772675394438	9.37e-59	HEL114	10q22.2
Up	ENSG00000035403	1.49772675394438	9.37e-59	VCL	10q22.2
Up	ENSG00000105146	1.49309657913755	2.93e-04	AURKC	19q13.43
Up	ENSG00000154620	1.49149243174796	8.19e-04	TMSB4Y	Yq11.221
Up	ENSG00000163545	1.48976607308074	2.34e-07	NUAK2	1q32.1
Up	ENSG00000183770	1.47883481481761	1.19e-02	FOXL2	3q22.3
Up	ENSG00000022355	1.4758303184972	1.88e-02	GABRA1	5q34
Up	ENSG00000135899	1.46945851873178	2.48e-04	SP110	2q37.1
Up	ENSG00000137841	1.4654772227331	3.63e-11	PLCB2	15q15.1
Up	ENSG00000161654	1.46396895807879	6.34e-24	LSM12 ENSG00000161654	17q21.31
Up	ENSG00000162734	1.46304413446591	1.30e-43	PEA15	1q23.2
Up	ENSG00000166250	1.46094190987264	8.13e-13	CLMP ENSG00000166250	11q24.1
Up	ENSG00000203909	1.44571520612168	5.26e-05	DPPA5	6q13
Up	ENSG00000198203	1.44265213673521	2.73e-03	SULT1C2	2q12.3
Up	ENSG00000078487	1.44127738489978	3.34e-02	ZCWPW1	7q22.1
Up	ENSG00000121057	1.43978738694996	1.06e-46	AKAP1	17q22
Up	ENSG00000197467	1.43977102205934	1.83e-13	COL13A1	10q22.1
Up	ENSG00000113140	1.43683247066986	4.80e-61	SPARC ENSG00000113140	5q33.1
Up	ENSG00000085185	1.43237073615819	4.69e-14	BCORL1	Xq26.1
Up	ENSG00000111252	1.42927776644241	3.76e-26	SH2B3	12q24.12
Up	ENSG00000158220	1.42694241185571	2.72e-10	ESYT3	3q22.3
Up	ENSG00000075651	1.42531659324197	1.30e-02	PLD1	3q26.31
Up	ENSG00000121101	1.42299281932803	3.49e-02	TEX14	17q22
Up	ENSG00000136048	1.4198165391533	3.85e-09	FLJ11259	12q23.2
Up	ENSG00000136048	1.4198165391533	3.85e-09	DRAM1	12q23.2
Up	ENSG00000124762	1.4182786351941	2.10e-13	CDKN1A	6p21.2
Up	ENSG00000099250	1.41593455611396	3.24e-02	NRP1	10p11.22
Up	ENSG00000158710	1.41552186523896	2.36e-44	TAGLN2 ENSG00000158710	1q23.2
Up	ENSG00000185900	1.41171796589069	7.60e-04	POMK ENSG00000185900	8p11.21
Up	ENSG00000168237	1.41061732056958	3.55e-04	GLYCTK	3p21.2
Up	ENSG00000213398	1.40903416191894	7.76e-07	LCAT	16q22.1
Up	ENSG00000253626	1.40829881390257	2.72e-02	EIF5AL1	10q22.3
Up	ENSG00000110536	1.40779216041005	2.24e-02	PTPMT1	11p11.2
Up	ENSG00000158555	1.40688627575886	6.78e-10	GDPD5	11q13.5
Up	ENSG00000101335	1.40322420428823	1.84e-17	MYL9	20q11.23
Up	ENSG00000138944	1.3988922662703	3.02e-05	SHISAL1	22q13.31
Up	ENSG00000131981	1.39641466090185	1.30e-05	LGALS3	14q22.3
Up	ENSG00000149090	1.39582593960927	5.82e-06	PAMR1	11p13
Up	ENSG00000182795	1.39486053549693	2.41e-05	SARG	1q32.1
Up	ENSG00000182795	1.39486053549693	2.41e-05	C1orf116	1q32.1
Up	ENSG00000196684	1.39042533291462	3.18e-02	HSH2D	19p13.11
Up	ENSG00000145681	1.38967881767761	7.63e-25	HAPLN1	5q14.3
Up	ENSG00000146833	1.38107295958364	9.81e-05	TRIM4	7q22.1
Up	ENSG00000143387	1.37755115599725	5.01e-07	CTSK	1q21.3
Up	ENSG00000154783	1.37641109858697	7.23e-20	FGD5 ENSG00000154783	3p25.1
Up	ENSG00000163909	1.37552586268301	8.91e-04	HEYL	1p34.2
Up	ENSG00000204131	1.37389254791822	7.01e-10	NHSL2	Xq13.1
Up	ENSG00000157152	1.37261918410044	3.30e-08	SYN2	3p25.2
Up	ENSG00000240694	1.37200571998282	3.49e-06	PNMA2	8p21.2
Up	ENSG00000151474	1.36951786360587	3.15e-13	FRMD4A	10p13
Up	ENSG00000133466	1.36925712901144	2.18e-07	C1QTNF6	22q12.3
Up	ENSG00000158813	1.36884740955126	3.97e-07	EDA ENSG00000158813	Xq13.1
Up	ENSG00000158813	1.36884740955126	3.97e-07	TNLG7C	Xq13.1
Up	ENSG00000110888	1.36668669175897	6.02e-37	CAPRIN2	12p11.21
Up	ENSG00000165349	1.35015207731369	3.69e-39	SLC7A3	Xq13.1
Up	ENSG00000169933	1.34990986021581	3.81e-03	FRMPD4	Xp22.2
Up	ENSG00000197747	1.34983911740721	3.89e-37	S100A10	1q21.3
Up	ENSG00000166147	1.33522678587268	4.79e-05	FBN1	15q21.1
Up	ENSG00000127241	1.33086501132958	1.51e-03	MASP1 ENSG00000127241	3q27.3
Up	ENSG00000165434	1.32988049412764	8.09e-25	PGM2L1 ENSG00000165434	11q13.4
Up	ENSG00000077274	1.32471740322718	2.76e-08	CAPN6	Xq23
Up	ENSG00000151882	1.32014021331768	4.90e-03	CCL28 ENSG00000151882	5p12
Up	ENSG00000168234	1.31959465992056	5.83e-22	TTC39C	18q11.2
Up	ENSG00000100721	1.31902323516125	6.82e-03	TCL1A	14q32.13
Up	ENSG00000163219	1.31786145639333	4.83e-02	ARHGAP25	2p13.3
Up	ENSG00000163219	1.31786145639333	4.83e-02	HEL-S-308	2p13.3
Up	ENSG00000167601	1.31540532986471	4.34e-18	AXL	19q13.2
Up	ENSG00000125848	1.3056133366461	6.74e-03	FLRT3	20p12.1
Up	ENSG00000113319	1.30477564174648	6.99e-11	RASGRF2	5q14.1
Up	ENSG00000196139	1.30226339362437	3.58e-02	AKR1C3	10p15.1
Up	ENSG00000002746	1.30190465651082	5.93e-04	HECW1	7p14.1
Up	ENSG00000006062	1.30163219171432	4.66e-04	MAP3K14	17q21.31
Up	ENSG00000165617	1.29926030262529	2.81e-10	DACT1 ENSG00000165617	14q23.1
Up	ENSG00000147852	1.29818013564943	1.59e-11	VLDLR	9p24.2
Up	ENSG00000176386	1.29320245626761	4.46e-08	CDC26	9q32
Up	ENSG00000078018	1.29277789835491	4.10e-02	MAP2	2q34
Up	ENSG00000101194	1.29226754141286	2.05e-13	SLC17A9	20q13.33
Up	ENSG00000103187	1.29137340302262	1.16e-21	COTL1	16q24.1
Up	ENSG00000171867	1.29079491740951	5.34e-21	PRNP	20p13
Up	ENSG00000197905	1.28882156179977	1.76e-25	TEAD4	12p13.33
Up	ENSG00000072818	1.28670520778146	1.13e-12	ACAP1	17p13.1
Up	ENSG00000102265	1.28380990065961	6.65e-14	TIMP1	Xp11.3
Up	ENSG00000096433	1.2828527833471	2.80e-32	ITPR3	6p21.31
Up	ENSG00000155465	1.28244462245957	1.14e-03	SLC7A7	14q11.2
Up	ENSG00000064300	1.2805415200772	2.60e-17	NGFR	17q21.33
Up	ENSG00000143543	1.28030473340056	1.48e-04	JTB	1q21.3
Up	ENSG00000167434	1.27663025393693	9.62e-03	CA4	17q23.1
Up	ENSG00000136068	1.27419328322065	1.18e-52	FLNB	3p14.3
Up	ENSG00000170734	1.27390724460004	5.89e-08	POLH	6p21.1
Up	ENSG00000197956	1.27390358944107	5.90e-06	S100A6	1q21.3
Up	ENSG00000164687	1.27382938716168	2.09e-33	FABP5	8q21.13
Up	ENSG00000156113	1.27252751055989	7.06e-03	KCNMA1	10q22.3
Up	ENSG00000170381	1.27216991704837	5.56e-22	SEMA3E ENSG00000170381	7q21.11
Up	ENSG00000008311	1.27179137108087	4.82e-43	AASS	7q31.32
Up	ENSG00000128342	1.27032037001011	2.56e-04	LIF	22q12.2
Up	ENSG00000150672	1.2664677110609	1.49e-04	DLG2	11q14.1
Up	ENSG00000128567	1.26495129367173	1.75e-47	PODXL	7q32.3
Up	ENSG00000094755	1.26353277601654	6.69e-04	GABRP	5q35.1
Up	ENSG00000103710	1.25407494868313	1.57e-07	RASL12	15q22.31
Up	ENSG00000071282	1.24414387706365	4.73e-07	LMCD1	3p25.3
Up	ENSG00000108821	1.24242530505357	1.89e-14	COL1A1	17q21.33
Up	ENSG00000100985	1.24200804761414	1.50e-05	MMP9	20q13.12
Up	ENSG00000124613	1.24128803385043	1.07e-08	ZNF391	6p22.1
Up	ENSG00000184557	1.23744014303196	1.51e-14	SOCS3	17q25.3
Up	ENSG00000165118	1.23531058832604	3.77e-06	C9orf64	9q21.32
Up	ENSG00000103044	1.23419546476197	1.09e-29	HAS3	16q22.1
Up	ENSG00000123104	1.23296898920593	3.19e-22	ITPR2	12p11.23
Up	ENSG00000151014	1.23198560400562	7.65e-14	NOCT	4q31.1
Up	ENSG00000196549	1.23080696526765	6.23e-10	MME	3q25.2
Up	ENSG00000184110	1.22717093959994	1.98e-06	EIF3C	16p11.2
Up	ENSG00000184110	1.22717093959994	1.98e-06	EIF3S8	16p11.2
Up	ENSG00000142619	1.21714133669233	1.70e-02	PADI3	1p36.13
Up	ENSG00000177511	1.21562301648871	1.71e-04	ST8SIA3	18q21.31
Up	ENSG00000100292	1.21553994758877	8.12e-09	HMOX1	22q12.3
Up	ENSG00000089159	1.20517215821534	5.65e-20	PXN	12q24.23
Up	ENSG00000164761	1.20314553168247	4.94e-02	TNFRSF11B	8q24.12
Up	ENSG00000204711	1.20281766675122	4.28e-10	C9orf135	9q21.12
Up	ENSG00000165588	1.20147797030437	8.89e-11	OTX2 ENSG00000165588	14q22.3
Up	ENSG00000072786	1.2013071339832	6.15e-18	STK10 ENSG00000072786	5q35.1
Up	ENSG00000130208	1.19837546441319	4.00e-06	APOC1	19q13.32
Up	ENSG00000125864	1.1968446508247	1.72e-02	BFSP1	20p12.1
Up	ENSG00000113448	1.19522293701761	4.45e-04	PDE4D	5q12.1
Up	ENSG00000068976	1.19312086896806	8.95e-07	PYGM	11q13.1
Up	ENSG00000197635	1.19142159657796	3.37e-08	DPP4	2q24.2
Up	ENSG00000065675	1.18833038911021	6.93e-16	PRKCQ	10p15.1
Up	ENSG00000173715	1.18652396799634	4.98e-09	C11orf80	11q13.2
Up	ENSG00000185339	1.18591818311545	1.33e-21	TCN2	22q12.2
Up	ENSG00000150961	1.18536259713482	9.88e-25	SEC24D	4q26
Up	ENSG00000188859	1.18459022043421	2.54e-02	FAM78B	1q24.1
Up	ENSG00000185585	1.18414581756056	1.24e-06	OLFML2A	9q33.3
Up	ENSG00000165124	1.18031779798035	1.76e-02	SVEP1	9q31.3
Up	ENSG00000177469	1.18031702122154	3.30e-19	CAVIN1	17q21.2
Up	ENSG00000130270	1.17897310230945	1.31e-02	ATP8B3	19p13.3
Up	ENSG00000188060	1.17860066378316	2.32e-05	RAB42 ENSG00000188060	1p35.3
Up	ENSG00000040199	1.17532319504249	2.52e-20	PHLPP2	16q22.2
Up	ENSG00000135549	1.17522924901135	1.98e-17	PKIB	6q22.31
Up	ENSG00000073910	1.17399085229585	1.56e-05	FRY	13q13.1
Up	ENSG00000164142	1.16923548420699	3.61e-21	FAM160A1	4q31.3
Up	ENSG00000169314	1.16808354159333	3.44e-02	C22orf15	22q11.23
Up	ENSG00000131477	1.16740814635146	1.55e-03	RAMP2	17q21.2
Up	ENSG00000120889	1.16528212784412	1.43e-28	TNFRSF10B	8p21.3
Up	ENSG00000181026	1.16139311682015	2.13e-32	AEN	15q26.1
Up	ENSG00000103415	1.15882088527517	1.69e-14	HMOX2 ENSG00000103415	16p13.3
Up	ENSG00000061337	1.15707877530312	1.10e-06	LZTS1	8p21.3
Up	ENSG00000139998	1.15658314713896	4.32e-31	RAB15	14q23.3
Up	ENSG00000163596	1.15331721325824	1.86e-06	ICA1L	2q33.2
Up	ENSG00000131080	1.15288698361582	1.48e-07	EDA2R	Xq12
Up	ENSG00000197181	1.15250510260698	7.06e-16	PIWIL2	8p21.3
Up	ENSG00000154237	1.14341287299958	6.35e-10	LRRK1	15q26.3
Up	ENSG00000152377	1.14253545371306	4.45e-08	SPOCK1	5q31.2
Up	ENSG00000088538	1.14210048248884	5.14e-09	DOCK3	3p21.2
Up	ENSG00000078295	1.14162509090714	1.08e-27	ADCY2	5p15.31
Up	ENSG00000182218	1.14154276812656	3.39e-03	HHIPL1	14q32.2
Up	ENSG00000169174	1.13840481538549	1.35e-35	PCSK9	1p32.3
Up	ENSG00000166863	1.13810095548281	3.52e-02	TAC3	12q13.3
Up	ENSG00000134574	1.13385778605999	3.45e-18	DDB2	11p11.2
Up	ENSG00000166199	1.1329578466684	1.23e-03	ALKBH3	11p11.2
Up	ENSG00000160789	1.13113549543615	4.51e-15	LMNA	1q22
Up	ENSG00000184731	1.13016886542531	2.32e-05	FAM110C	2p25.3
Up	ENSG00000119698	1.12983054168645	3.45e-04	PPP4R4	14q32.12
Up	ENSG00000100147	1.12767324059989	2.96e-03	CCDC134	22q13.2
Up	ENSG00000020577	1.12712816794204	2.83e-09	SAMD4A	14q22.2
Up	ENSG00000121064	1.12626366523587	2.36e-17	SCPEP1	17q22
Up	ENSG00000123243	1.12621704974838	8.69e-06	ITIH5	10p14
Up	ENSG00000185565	1.12540529279595	6.20e-04	LSAMP	3q13.31
Up	ENSG00000104611	1.12440386976675	1.26e-04	SH2D4A ENSG00000104611	8p21.3
Up	ENSG00000152104	1.12005693310528	3.47e-21	PTPN14	1q41
Up	ENSG00000158486	1.11927093306358	4.24e-02	DNAH3	16p12.3
Up	ENSG00000242715	1.11839340288874	7.37e-09	CCDC169	13q13.3
Up	ENSG00000119125	1.1152916652084	7.19e-08	GDA	9q21.13
Up	ENSG00000145990	1.11376728866449	6.37e-07	GFOD1	6p23
Up	ENSG00000176485	1.1101345372708	6.80e-17	HRASLS3 ENSG00000176485	11q13.1
Up	ENSG00000176485	1.1101345372708	6.80e-17	PLAAT3	11q13.1
Up	ENSG00000160200	1.10996313956024	2.43e-16	CBS	21q22.3
Up	ENSG00000147065	1.10994579838064	3.78e-33	HEL70	Xq12
Up	ENSG00000147065	1.10994579838064	3.78e-33	MSN	Xq12
Up	ENSG00000137393	1.10970882777453	9.82e-05	RNF144B	6p22.3
Up	ENSG00000109320	1.10650063781679	3.73e-05	NFKB1	4q24
Up	ENSG00000111775	1.10645507670335	3.63e-17	COX6A1	12q24.31
Up	ENSG00000105976	1.10561195440139	1.04e-11	MET	7q31.2
Up	ENSG00000029534	1.10541334384482	6.81e-09	ANK1 ENSG00000029534	8p11.21
Up	ENSG00000133401	1.10431218799253	8.99e-10	PDZD2	5p13.3
Up	ENSG00000119408	1.10327739097658	6.29e-11	NEK6 ENSG00000119408	9q33.3
Up	ENSG00000243335	1.09888490108636	3.87e-07	KCTD7	7q11.21
Up	ENSG00000154040	1.09580584437362	8.69e-07	CABYR	18q11.2
Up	ENSG00000100604	1.09429643512611	7.02e-03	CHGA	14q32.12
Up	ENSG00000166025	1.09235325824145	6.29e-23	AMOTL1 ENSG00000166025	11q21
Up	ENSG00000175793	1.09117159317749	2.78e-06	SFN	1p36.11
Up	ENSG00000042445	1.09111302179832	3.08e-09	RETSAT	2p11.2
Up	ENSG00000165379	1.08982621985771	1.87e-07	LRFN5 ENSG00000165379	14q21.1
Up	ENSG00000127603	1.08674624966793	9.34e-26	MACF1 ENSG00000127603	1p34.3
Up	ENSG00000067798	1.08529578606019	5.19e-03	NAV3	12q21.2
Up	ENSG00000103512	1.08439364148237	6.44e-21	NOMO1	16p13.11
Up	ENSG00000173262	1.08265532772383	9.63e-08	SLC2A14	12p13.31
Up	ENSG00000151388	1.08042013793137	5.67e-12	ADAMTS12	5p13.2
Up	ENSG00000103226	1.07456074846599	1.97e-05	NOMO3	16p13.11
Up	ENSG00000173530	1.07232946927978	7.51e-06	TNFRSF10D	8p21.3
Up	ENSG00000166349	1.07080849472833	3.31e-02	RAG1 ENSG00000166349	11p12
Up	ENSG00000127481	1.06114701865934	6.39e-28	UBR4 ENSG00000127481	1p36.13
Up	ENSG00000158089	1.06018885457293	1.74e-02	GALNT14	2p23.1
Up	ENSG00000173166	1.0595926838628	1.27e-02	RAPH1	2q33.2
Up	ENSG00000107104	1.05713143374602	1.24e-14	KANK1	9p24.3
Up	ENSG00000187498	1.05298826684235	6.70e-30	COL4A1	13q34
Up	ENSG00000064012	1.05246803161912	3.75e-04	CASP8	2q33.1
Up	ENSG00000108387	1.04967965727083	1.59e-04	SEPTIN4	17q22
Up	ENSG00000030110	1.04967922882151	3.87e-12	BAK1	6p21.31
Up	ENSG00000123416	1.04921364063526	3.93e-32	TUBA1B	12q13.12
Up	ENSG00000157111	1.04602050274204	1.57e-02	TMEM171	5q13.2
Up	ENSG00000237515	1.04422322395687	1.05e-12	SHISA9	16p13.12
Up	ENSG00000133121	1.04197350112671	6.03e-03	STARD13 ENSG00000133121	13q13.1
Up	ENSG00000092841	1.04065048892009	1.05e-22	MYL6 ENSG00000092841	12q13.2
Up	ENSG00000123572	1.03594320419535	2.28e-03	NRK	Xq22.3
Up	ENSG00000148082	1.03418290339462	3.90e-13	SHC3	9q22.1
Up	ENSG00000100889	1.03176155241732	4.52e-12	PCK2	14q11.2
Up	ENSG00000111817	1.03175107755771	3.33e-23	DSE ENSG00000111817	6q22.1
Up	ENSG00000281406	1.02918871274513	3.81e-10	BLACAT1	1q32.1
Up	ENSG00000134330	1.02800133389485	2.79e-05	IAH1 ENSG00000134330	2p25.1
Up	ENSG00000137285	1.02790342665507	8.33e-21	TUBB2B	6p25.2
Up	ENSG00000136237	1.02589313863068	1.50e-08	RAPGEF5	7p15.3
Up	ENSG00000053524	1.02241479571912	3.18e-03	MCF2L2	3q27.1
Up	ENSG00000171863	1.0223868491301	3.72e-33	RPS7	2p25.3
Up	ENSG00000187994	1.01932701180525	3.18e-05	RINL	19q13.2
Up	ENSG00000185989	1.01726602006528	5.02e-13	RASA3	13q34
Up	ENSG00000163378	1.01550610852115	3.70e-07	EOGT	3p14.1
Up	ENSG00000198780	1.01475916385428	2.08e-14	FAM169A	5q13.3
Up	ENSG00000100078	1.01403460592068	3.09e-10	PLA2G3	22q12.2
Up	ENSG00000167105	1.013655329136	4.54e-05	TMEM92	17q21.33
Up	ENSG00000173402	1.01340256054707	1.17e-27	DAG1	3p21.31
Up	ENSG00000161791	1.01273642170045	1.34e-09	FMNL3 ENSG00000161791	12q13.12
Up	ENSG00000173947	1.01236293649032	5.56e-03	PIFO	1p13.2
Up	ENSG00000221955	1.0122744358164	6.39e-05	SLC12A8 ENSG00000221955	3q21.2
Up	ENSG00000120913	1.00958252902414	5.97e-05	PDLIM2	8p21.3
Up	ENSG00000172935	1.00953993153895	7.25e-03	MRGPRF	11q13.3
Up	ENSG00000075407	1.00881830039893	9.05e-03	ZNF37A	10p11.1
Up	ENSG00000103257	1.00632081750135	1.25e-18	SLC7A5	16q24.2
Up	ENSG00000176697	1.00626597138474	7.04e-03	BDNF	11p14.1
Up	ENSG00000166106	1.0055338739575	8.74e-03	ADAMTS15 ENSG00000166106	11q24.3
Up	ENSG00000136193	1.00278026620844	7.69e-28	SCRN1	7p14.3
Up	ENSG00000163521	1.00239804171321	7.61e-03	GLB1L	2q35
Up	ENSG00000065485	1.00117129588636	6.52e-12	PDIA5	3q21.1
Up	ENSG00000173559	0.999732979505493	4.63e-03	NABP1 ENSG00000173559	2q32.3
Up	ENSG00000077684	0.998210696118922	5.09e-20	JADE1	4q28.2
Up	ENSG00000169439	0.995981922255493	5.86e-19	SDC2	8q22.1
Up	ENSG00000163637	0.993611223999926	1.88e-02	PRICKLE2	3p14.1
Up	ENSG00000100417	0.990824015655085	3.61e-03	PMM1	22q13.2
Up	ENSG00000185527	0.988410351456534	3.39e-03	PDE6G	17q25.3
Up	ENSG00000135926	0.985713228702132	1.83e-08	TMBIM1	2q35
Up	ENSG00000138835	0.985423134259478	1.51e-03	RGS3	9q32
Up	ENSG00000050327	0.980802045808347	3.47e-09	ARHGEF5	7q35
Up	ENSG00000137801	0.980113373620754	3.31e-07	THBS1	15q14
Up	ENSG00000172667	0.977664008648144	2.08e-08	ZMAT3	3q26.32
Up	ENSG00000156515	0.977079483006237	8.86e-28	HK1	10q22.1
Up	ENSG00000185201	0.976558415864161	1.21e-08	IFITM2	11p15.5
Up	ENSG00000168404	0.976404537892983	2.49e-02	MLKL	16q23.1
Up	ENSG00000081181	0.975418230292241	1.32e-06	ARG2	14q24.1
Up	ENSG00000158882	0.974610402798956	4.08e-07	TOMM40L	1q23.3
Up	ENSG00000064692	0.974147824435053	2.14e-06	SNCAIP	5q23.2
Up	ENSG00000141458	0.974082247031071	4.37e-13	NPC1 ENSG00000141458	18q11.2
Up	ENSG00000130307	0.973179380043866	1.20e-04	USHBP1	19p13.11
Up	ENSG00000127329	0.969790160224266	6.92e-04	PTPRB	12q15
Up	ENSG00000198242	0.96970444743161	9.66e-25	RPL23A	17q11.2
Up	ENSG00000197077	0.968029960010508	2.26e-10	KIAA1671	22q11.23
Up	ENSG00000121440	0.96602499944057	2.17e-04	PDZRN3	3p13
Up	ENSG00000156675	0.964538260921438	3.94e-09	RAB11FIP1	8p11.23
Up	ENSG00000163374	0.963675130314718	2.51e-10	YY1AP1	1q22
Up	ENSG00000157064	0.963476994618491	7.32e-07	NMNAT2	1q25.3
Up	ENSG00000124942	0.961965385156415	3.35e-11	AHNAK	11q12.3
Up	ENSG00000157036	0.961953324905861	8.51e-04	EXOG	3p22.2
Up	ENSG00000229117	0.960159827421645	9.59e-25	RPL41	12q13.2
Up	ENSG00000103657	0.95992938019686	4.08e-15	HERC1	15q22.31
Up	ENSG00000131174	0.959846556627387	9.10e-17	COX7B	Xq21.1
Up	ENSG00000132591	0.959594285354453	3.37e-15	ERAL1	17q11.2
Up	ENSG00000187164	0.958236892013957	1.55e-08	SHTN1	10q25.3
Up	ENSG00000136153	0.954686613408105	9.86e-10	LMO7	13q22.2
Up	ENSG00000112159	0.953036588769222	7.46e-23	MDN1	6q15
Up	ENSG00000137460	0.95203030003633	3.48e-13	FHDC1	4q31.3
Up	ENSG00000211584	0.951862079289836	1.45e-04	SLC48A1	12q13.11
Up	ENSG00000112379	0.950495533819276	2.55e-15	ARFGEF3	6q23.3
Up	ENSG00000183426	0.949863415229269	3.73e-03	NPIPA1	16p13.11
Up	ENSG00000180801	0.949440250808218	1.65e-02	ARSJ	4q26
Up	ENSG00000101445	0.949321886523352	5.91e-07	PPP1R16B	20q11.23
Up	ENSG00000213719	0.948529661162398	2.64e-21	CLIC1	6p21.33
Up	ENSG00000122863	0.945713381018836	1.55e-05	CHST3	10q22.1
Up	ENSG00000171208	0.941950188103196	4.73e-13	NETO2	16q12.1
Up	ENSG00000162104	0.937993182841766	2.77e-06	ADCY9	16p13.3
Up	ENSG00000116096	0.937384726936161	4.00e-03	SPR	2p13.2
Up	ENSG00000118263	0.936541890244263	6.61e-09	KLF7	2q33.3
Up	ENSG00000136895	0.93459493958151	1.81e-03	GARNL3	9q33.3
Up	ENSG00000127952	0.933872819161067	2.87e-05	STYXL1	7q11.23
Up	ENSG00000169231	0.933322143348027	3.04e-03	THBS3 ENSG00000169231	1q22
Up	ENSG00000135679	0.932376715340389	1.07e-14	MDM2	12q15
Up	ENSG00000143344	0.931245986266169	1.22e-02	RGL1	1q25.3
Up	ENSG00000131203	0.929710932431881	2.10e-03	IDO1	8p11.21
Up	ENSG00000148488	0.928222587466756	5.66e-03	ST8SIA6	10p12.33
Up	ENSG00000067177	0.927709894026228	4.23e-07	PHKA1	Xq13.1
Up	ENSG00000196683	0.927245516916551	2.09e-17	TOMM7	7p15.3
Up	ENSG00000196683	0.927245516916551	2.09e-17	TOM7	7p15.3
Up	ENSG00000101844	0.925350209954079	2.52e-02	ATG4A	Xq22.3
Up	ENSG00000144677	0.925224674070221	1.80e-10	CTDSPL	3p22.2
Up	ENSG00000143858	0.923397271609932	3.89e-06	SYT2	1q32.1
Up	ENSG00000075426	0.922983490319866	3.00e-03	FOSL2	2p23.2
Up	ENSG00000204568	0.920563041272452	1.83e-11	MRPS18B	6p21.33
Up	ENSG00000275832	0.920486717170335	1.08e-06	ARHGAP23	17q12
Up	ENSG00000163513	0.920158729813653	2.17e-05	TGFBR2	3p24.1
Up	ENSG00000135074	0.920103231066755	8.12e-12	ADAM19	5q33.3
Up	ENSG00000138496	0.919310869090978	3.99e-02	PARP9	3q21.1
Up	ENSG00000078725	0.918883334822532	2.28e-02	BRINP1	9q33.1
Up	ENSG00000241945	0.918686264406072	3.92e-04	PWP2	21q22.3
Up	ENSG00000135587	0.918654402111495	7.85e-03	SMPD2	6q21
Up	ENSG00000197043	0.917973335368013	2.11e-17	ANXA6	5q33.1
Up	ENSG00000170456	0.916292388881751	1.77e-06	DENND5B	12p11.21
Up	ENSG00000145592	0.91487642431824	5.85e-26	RPL37	5p13.1
Up	ENSG00000180914	0.912841795690072	3.02e-02	OXTR	3p25.3
Up	ENSG00000062038	0.912702617894369	6.75e-21	CDH3	16q22.1
Up	ENSG00000166736	0.911982738195932	1.58e-02	HTR3A	11q23.2
Up	ENSG00000138621	0.911944200461511	3.35e-04	PPCDC	15q24.2
Up	ENSG00000159433	0.911762978851016	1.28e-06	STARD9	15q15.2
Up	ENSG00000137802	0.908505985730266	1.85e-05	MAPKBP1	15q15.1
Up	ENSG00000163618	0.908075180957134	1.59e-04	CADPS	3p14.2
Up	ENSG00000103064	0.907280135338053	5.35e-05	SLC7A6	16q22.1
Up	ENSG00000163785	0.903727466483517	1.28e-15	RYK	3q22.2
Up	ENSG00000198075	0.902990438796756	8.59e-03	SULT1C4	2q12.3
Up	ENSG00000140105	0.902836456520709	4.70e-13	WARS	14q32.2
Up	ENSG00000140105	0.902836456520709	4.70e-13	WARS1	14q32.2
Up	ENSG00000100767	0.902694072894466	2.95e-03	PAPLN ENSG00000100767	14q24.2
Up	ENSG00000188643	0.901771430393916	2.81e-03	S100A16	1q21.3
Up	ENSG00000164300	0.901519793765579	3.47e-21	SERINC5	5q14.1
Up	ENSG00000164088	0.901484941556985	2.54e-02	PPM1M	3p21.2
Up	ENSG00000143061	0.900891191141365	2.99e-19	IGSF3	1p13.1
Up	ENSG00000126249	0.900197458143708	3.15e-03	PDCD2L	19q13.11
Up	ENSG00000182473	0.900160065482412	9.06e-14	EXOC7	17q25.1
Up	ENSG00000132256	0.898379049496379	6.62e-08	TRIM5	11p15.4
Up	ENSG00000243147	0.896622593236213	7.91e-07	MRPL33	2p23.2
Up	ENSG00000095587	0.893994613174902	9.69e-07	TLL2	10q24.1
Up	ENSG00000119321	0.891989229200778	1.67e-08	FKBP15	9q32
Up	ENSG00000154734	0.89155661055809	4.85e-10	ADAMTS1	21q21.3
Up	ENSG00000116667	0.891434214987836	1.06e-10	C1orf21	1q25.3
Up	ENSG00000182108	0.891045661531905	3.84e-02	DEXI	16p13.13
Up	ENSG00000065357	0.889875250279325	4.87e-06	DGKA	12q13.2
Up	ENSG00000160785	0.889553518525351	1.66e-11	SLC25A44	1q22
Up	ENSG00000198879	0.888341512954593	4.05e-06	SFMBT2	10p14
Up	ENSG00000136160	0.888137065275068	4.98e-06	EDNRB	13q22.3
Up	ENSG00000213983	0.886913942522866	7.03e-08	AP1G2	14q11.2
Up	ENSG00000105894	0.885421144243794	2.71e-09	PTN	7q33
Up	ENSG00000147459	0.882078649359271	8.62e-08	DOCK5	8p21.2
Up	ENSG00000163584	0.88194574016737	3.20e-08	RPL22L1	3q26.2
Up	ENSG00000172794	0.88139082352145	1.10e-02	RAB37	17q25.1
Up	ENSG00000145819	0.881277398083209	1.25e-09	ARHGAP26	5q31.3
Up	ENSG00000118777	0.876381562902311	5.35e-03	ABCG2	4q22.1
Up	ENSG00000232112	0.876279979170226	5.53e-05	TMA7	3p21.31
Up	ENSG00000135631	0.874530040773319	6.05e-05	RAB11FIP5	2p13.2
Up	ENSG00000166130	0.872960802535614	2.71e-03	IKBIP ENSG00000166130	12q23.1
Up	ENSG00000090857	0.872748114783971	5.02e-13	PDPR	16q22.1
Up	ENSG00000196526	0.872362612643876	2.34e-03	AFAP1	4p16.1
Up	ENSG00000111752	0.871854424780491	2.04e-18	PHC1	12p13.31
Up	ENSG00000180611	0.871727305615819	6.68e-08	MB21D2	3q29
Up	ENSG00000155368	0.871353088737395	2.51e-12	DBI	2q14.2
Up	ENSG00000101546	0.870344998268865	1.23e-05	RBFA	18q23
Up	ENSG00000110446	0.870154902905595	1.11e-02	SLC15A3	11q12.2
Up	ENSG00000184254	0.869126941278526	3.79e-03	ALDH1A3	15q26.3
Up	ENSG00000198113	0.868637758526672	1.44e-02	TOR4A	9q34.3
Up	ENSG00000150991	0.868163865485684	9.08e-18	UBC	12q24.31
Up	ENSG00000185022	0.866815418617778	4.07e-02	MAFF	22q13.1
Up	ENSG00000162341	0.864235186663634	2.19e-05	TPCN2	11q13.3
Up	ENSG00000136383	0.864104607425593	2.81e-07	ALPK3	15q25.3
Up	ENSG00000162139	0.863003844086826	6.69e-07	NEU3	11q13.4
Up	ENSG00000128596	0.862973996193784	3.10e-07	CCDC136	7q32.1
Up	ENSG00000122507	0.862944212776278	2.53e-08	B1	7p14.3
Up	ENSG00000122507	0.862944212776278	2.53e-08	BBS9	7p14.3
Up	ENSG00000163814	0.862786757284952	6.24e-08	CDCP1	3p21.31
Up	ENSG00000004399	0.862164843554983	2.83e-09	PLXND1	3q22.1
Up	ENSG00000177873	0.86205872319384	7.07e-03	ZNF619	3p22.1
Up	ENSG00000102172	0.861897232204712	1.73e-21	SMS	Xp22.11
Up	ENSG00000225366	0.85890586451491	1.82e-02	TDGF1P3	Xq23
Up	ENSG00000144118	0.858386916816699	6.10e-09	RALB	2q14.2
Up	ENSG00000141736	0.855304679855637	5.62e-18	ERBB2	17q12
Up	ENSG00000162434	0.85524585179513	1.25e-11	JAK1	1p31.3
Up	ENSG00000162129	0.854557279396589	1.10e-05	CLPB	11q13.4
Up	ENSG00000143367	0.853914466843871	2.54e-03	TUFT1	1q21.3
Up	ENSG00000176340	0.853532854702676	1.35e-10	COX8A	11q13.1
Up	ENSG00000176340	0.853532854702676	1.35e-10	COX8	11q13.1
Up	ENSG00000064115	0.852878416850147	2.85e-11	TM7SF3	12p11.23
Up	ENSG00000072840	0.85274833111024	1.25e-03	EVC ENSG00000072840	4p16.2
Up	ENSG00000197958	0.852012646027516	1.23e-19	RPL12	9q33.3
Up	ENSG00000139832	0.851530639052538	1.49e-03	RAB20 ENSG00000139832	13q34
Up	ENSG00000176371	0.85098230462471	6.75e-06	ZSCAN2	15q25.2
Up	ENSG00000159445	0.850678932916431	8.98e-04	THEM4	1q21.3
Up	ENSG00000160117	0.849148575284213	3.76e-06	ANKLE1	19p13.11
Up	ENSG00000161010	0.848249890590862	9.08e-07	MRNIP	5q35.3
Up	ENSG00000110042	0.847870679767076	1.33e-06	DTX4	11q12.1
Up	ENSG00000074527	0.845068657359189	2.54e-02	NTN4	12q22
Up	ENSG00000012232	0.844986722173714	9.53e-19	EXTL3	8p21.1
Up	ENSG00000197321	0.844912849550857	6.27e-09	SVIL	10p11.23
Up	ENSG00000196371	0.844607490641006	1.25e-03	FUT4	11q21
Up	ENSG00000124067	0.844403512720472	4.21e-08	SLC12A4	16q22.1
Up	ENSG00000101333	0.843677264493031	3.13e-05	PLCB4	20p12.3
Up	ENSG00000136802	0.843402060388288	1.36e-13	LRRC8A	9q34.11
Up	ENSG00000152127	0.842730183954024	2.06e-12	MGAT5 ENSG00000152127	2q21.2
Up	ENSG00000185164	0.842519765364045	2.48e-04	NOMO2	16p12.3
Up	ENSG00000205352	0.840286799729803	4.37e-10	PRR13	12q13.13
Up	ENSG00000176834	0.838471961854393	1.18e-10	VSIG10 ENSG00000176834	12q24.23
Up	ENSG00000128335	0.837523897432343	1.92e-03	APOL2	22q12.3
Up	ENSG00000108039	0.837242928958085	2.49e-11	XPNPEP1	10q25.1
Up	ENSG00000135821	0.83658259662822	1.53e-21	PIG59	1q25.3
Up	ENSG00000135821	0.83658259662822	1.53e-21	GLUL	1q25.3
Up	ENSG00000106785	0.833829114684895	1.19e-04	TRIM14 ENSG00000106785	9q22.33
Up	ENSG00000167600	0.832704836397499	1.30e-19	CYP2S1	19q13.2
Up	ENSG00000007202	0.832087881249311	1.64e-15	KIAA0100	17q11.2
Up	ENSG00000117676	0.831207631043934	1.25e-09	RPS6KA1	1p36.11
Up	ENSG00000173482	0.830349427876184	6.17e-05	PTPRM	18p11.23
Up	ENSG00000107959	0.830030217794927	3.33e-08	PITRM1 ENSG00000107959	10p15.2
Up	ENSG00000136933	0.827798761803915	2.18e-06	RABEPK	9q33.3
Up	ENSG00000169991	0.827174746810353	1.79e-04	IFFO2	1p36.13
Up	ENSG00000185101	0.82643725025978	1.59e-02	ANO9	11p15.5
Up	ENSG00000153071	0.826043450661988	6.27e-03	DAB2	5p13.1
Up	ENSG00000188706	0.825701317608267	6.29e-11	ZDHHC9	Xq26.1
Up	ENSG00000196562	0.82533617844066	4.22e-09	SULF2	20q13.12
Up	ENSG00000197093	0.824215136362285	1.67e-02	GAL3ST4	7q22.1
Up	ENSG00000149600	0.821930454319654	1.19e-07	COMMD7	20q11.21
Up	ENSG00000130768	0.821458654033625	2.44e-06	SMPDL3B	1p35.3
Up	ENSG00000157349	0.821075795948127	5.34e-05	DDX19B	16q22.1
Up	ENSG00000163682	0.821067596646453	2.20e-21	RPL9	4p14
Up	ENSG00000006607	0.820770385292758	3.41e-07	FARP2	2q37.3
Up	ENSG00000184014	0.819140483363784	4.73e-14	DENND5A	11p15.4
Up	ENSG00000136159	0.818263499251133	3.11e-10	NUDT15	13q14.2
Up	ENSG00000169116	0.816906753541154	5.56e-06	PARM1	4q13.3
Up	ENSG00000197565	0.816302503988356	3.05e-06	COL4A6	Xq22.3
Up	ENSG00000107185	0.815569446540413	2.61e-08	RGP1	9p13.3
Up	ENSG00000050767	0.813560119742129	7.30e-03	COL23A1	5q35.3
Up	ENSG00000128739	0.812147381759919	1.25e-06	SNRPN	15q11.2
Up	ENSG00000135392	0.812029159747415	9.41e-05	DNAJC14	12q13.2
Up	ENSG00000066379	0.811783818758687	3.47e-03	POLR1H	6p22.1
Up	ENSG00000066379	0.811783818758687	3.47e-03	ZNRD1	6p22.1
Up	ENSG00000173821	0.811229916063418	9.42e-11	RNF213 ENSG00000173821	17q25.3
Up	ENSG00000143819	0.811141240461963	1.66e-12	EPHX1	1q42.12
Up	ENSG00000143486	0.811123341605025	1.37e-09	EIF2D	1q32.1
Up	ENSG00000157045	0.810878301567465	1.34e-05	NTAN1	16p13.11
Up	ENSG00000117592	0.810827459713279	2.36e-19	PRDX6	1q25.1
Up	ENSG00000117592	0.810827459713279	2.36e-19	HEL-S-128m	1q25.1
Up	ENSG00000109971	0.810795582407028	1.48e-20	HSPA8	11q24.1
Up	ENSG00000109971	0.810795582407028	1.48e-20	HEL-S-72p	11q24.1
Up	ENSG00000149792	0.810247897004184	2.70e-10	MRPL49	11q13.1
Up	ENSG00000076706	0.810187351923466	2.86e-08	MCAM	11q23.3
Up	ENSG00000144959	0.810014273356469	3.72e-02	NCEH1	3q26.31
Up	ENSG00000138646	0.809000229475729	8.02e-07	HERC5	4q22.1
Up	ENSG00000146072	0.808140755882343	1.62e-13	TNFRSF21	6p12.3
Up	ENSG00000156299	0.807655579370301	2.78e-09	TIAM1	21q22.11
Up	ENSG00000155363	0.806796762148549	8.99e-10	MOV10	1p13.2
Up	ENSG00000136997	0.805560549230532	1.75e-08	MYC	8q24.21
Up	ENSG00000135917	0.805462124067821	1.46e-02	SLC19A3	2q36.3
Up	ENSG00000100647	0.805294830020749	6.78e-03	SUSD6	14q24.1
Up	ENSG00000139641	0.804262658384721	3.82e-16	FAM62A	12q13.2
Up	ENSG00000139641	0.804262658384721	3.82e-16	ESYT1	12q13.2
Up	ENSG00000183696	0.803982701200724	3.90e-09	UPP1	7p12.3
Up	ENSG00000175854	0.803108992789558	1.36e-02	SWI5	9q34.11
Up	ENSG00000118898	0.801770705230302	9.94e-11	PPL	16p13.3
Up	ENSG00000177426	0.801022295342343	3.48e-14	TGIF1	18p11.31
Up	ENSG00000107438	0.800146326159889	1.78e-15	HEL-S-112	10q23.33
Up	ENSG00000107438	0.800146326159889	1.78e-15	PDLIM1	10q23.33
Up	ENSG00000245680	0.799752710483409	4.37e-02	ZNF585B	19q13.12
Up	ENSG00000166394	0.798789828063624	1.03e-05	CYB5R2	11p15.4
Up	ENSG00000168734	0.798363312971901	1.38e-05	PKIG	20q13.12
Up	ENSG00000135919	0.798253775084149	3.07e-14	SERPINE2 ENSG00000135919	2q36.1
Up	ENSG00000163412	0.798045398392242	3.22e-06	EIF4E3	3p13
Up	ENSG00000160293	0.796008411906835	5.64e-11	VAV2	9q34.2
Up	ENSG00000157193	0.795410122597693	1.73e-14	LRP8	1p32.3
Up	ENSG00000074590	0.795142366610513	9.87e-07	NUAK1	12q23.3
Up	ENSG00000182158	0.795137856090283	1.12e-10	CREB3L2 ENSG00000182158	7q33
Up	ENSG00000119689	0.794966399041398	1.81e-15	DLST	14q24.3
Up	ENSG00000120868	0.79444734425815	3.15e-05	APAF1	12q23.1
Up	ENSG00000169570	0.79360863895082	5.80e-05	DTWD2	5q23.1
Up	ENSG00000145730	0.793047368713578	3.26e-10	PAM	5q21.1
Up	ENSG00000138759	0.792125588720025	7.53e-14	FRAS1	4q21.21
Up	ENSG00000241852	0.79208615242281	1.73e-03	C8orf58	8p21.3
Up	ENSG00000138642	0.79137440210413	4.03e-03	HERC6	4q22.1
Up	ENSG00000113580	0.7909100212719	1.48e-04	NR3C1	5q31.3
Up	ENSG00000142871	0.790007467360431	3.12e-04	CYR61	1p22.3
Up	ENSG00000142871	0.790007467360431	3.12e-04	CCN1	1p22.3
Up	ENSG00000116580	0.788524202752636	2.33e-08	GON4L ENSG00000116580	1q22
Up	ENSG00000160752	0.788394732038193	7.66e-11	FDPS	1q22
Up	ENSG00000131941	0.788048857805189	6.41e-07	RHPN2	19q13.11
Up	ENSG00000164111	0.787747792711555	2.38e-18	ANXA5	4q27
Up	ENSG00000164111	0.787747792711555	2.38e-18	HEL-S-7	4q27
Up	ENSG00000127423	0.787365444513015	3.73e-04	AUNIP ENSG00000127423	1p36.11
Up	ENSG00000162836	0.786272448906462	9.12e-06	ACP6	1q21.2
Up	ENSG00000135916	0.784965690651389	4.50e-15	ITM2C	2q37.1
Up	ENSG00000103047	0.784392010857688	1.59e-04	TANGO6	16q22.1
Up	ENSG00000148335	0.78316553363321	1.45e-03	NTMT1	9q34.11
Up	ENSG00000148335	0.78316553363321	1.45e-03	C9orf32	9q34.11
Up	ENSG00000131711	0.782186781705111	1.52e-11	MAP1B	5q13.2
Up	ENSG00000184515	0.780594251348367	2.11e-02	BEX5	Xq22.1
Up	ENSG00000241839	0.780206665144224	4.11e-07	PLEKHO2	15q22.31
Up	ENSG00000084623	0.779420277784051	9.87e-16	EIF3S2	1p35.2
Up	ENSG00000084623	0.779420277784051	9.87e-16	EIF3I	1p35.2
Up	ENSG00000163820	0.779115829928435	8.32e-05	FYCO1	3p21.31
Up	ENSG00000132824	0.778336791214532	1.67e-11	SERINC3	20q13.12
Up	ENSG00000163171	0.776810859601021	1.61e-05	CDC42EP3	2p22.2
Up	ENSG00000163840	0.775723448701628	3.70e-03	DTX3L	3q21.1
Up	ENSG00000163479	0.774606755025092	4.21e-12	SSR2	1q22
Up	ENSG00000213214	0.773586305640108	3.94e-03	ARHGEF35	7q35
Up	ENSG00000154957	0.773110425053882	1.73e-03	ZNF18	17p12
Up	ENSG00000181788	0.772924620861054	2.73e-04	SIAH2	3q25.1
Up	ENSG00000177954	0.772242182926182	2.18e-16	RPS27	1q21.3
Up	ENSG00000100353	0.770827951420058	1.62e-13	EIF3D	22q12.3
Up	ENSG00000167202	0.770535114015936	3.24e-06	TBC1D2B	15q25.1
Up	ENSG00000196141	0.770370206194322	4.61e-11	SPATS2L	2q33.1
Up	ENSG00000196141	0.770370206194322	4.61e-11	DNAPTP6	2q33.1
Up	ENSG00000069667	0.769331049423319	3.59e-03	RORA	15q22.2
Up	ENSG00000136478	0.767262817075658	1.77e-06	TEX2	17q23.3
Up	ENSG00000178104	0.764877917130527	2.02e-05	PDE4DIP	1q21.2
Up	ENSG00000072274	0.764449032661815	1.36e-09	TFRC	3q29
Up	ENSG00000141384	0.763223392564851	9.64e-07	TAF4B	18q11.2
Up	ENSG00000108826	0.762587702811824	1.74e-06	MRPL27	17q21.33
Up	ENSG00000225697	0.762227153232822	3.25e-06	SLC26A6	3p21.31
Up	ENSG00000083799	0.761819910584466	2.35e-05	CYLD	16q12.1
Up	ENSG00000025039	0.761092861536978	5.40e-08	RRAGD	6q15
Up	ENSG00000101955	0.761037404399842	2.20e-03	SRPX	Xp11.4
Up	ENSG00000183718	0.760943307883531	2.90e-02	TRIM52	5q35.3
Up	ENSG00000129235	0.760559247369802	8.15e-06	TXNDC17	17p13.1
Up	ENSG00000049541	0.759474093735926	9.53e-09	RFC2	7q11.23
Up	ENSG00000196262	0.75935769691481	2.52e-18	PPIA	7p13
Up	ENSG00000196262	0.75935769691481	2.52e-18	HEL-S-69p	7p13
Up	ENSG00000196975	0.75930480673678	2.44e-02	ANXA4	2p13.3
Up	ENSG00000151208	0.758250953427499	4.29e-12	DLG5	10q22.3
Up	ENSG00000275464	0.757522104251338	1.22e-02	LOC102724159	21p12
Up	ENSG00000019582	0.756256120202307	8.17e-05	CD74	5q33.1
Up	ENSG00000089327	0.755466379763687	9.37e-07	FXYD5	19q13.12
Up	ENSG00000048707	0.754691333165817	2.91e-08	VPS13D	1p36.22
Up	ENSG00000141298	0.753414931532614	1.99e-05	SSH2	17q11.2
Up	ENSG00000105700	0.752822966626011	4.08e-09	KXD1	19p13.11
Up	ENSG00000105700	0.752822966626011	4.08e-09	MGC2749	19p13.11
Up	ENSG00000197102	0.748681402581938	7.29e-15	DYNC1H1	14q32.31
Up	ENSG00000161970	0.747920500121559	1.70e-07	RPL26 ENSG00000161970	17p13.1
Up	ENSG00000116991	0.747571216960202	1.09e-03	SIPA1L2	1q42.2
Up	ENSG00000139180	0.746437438399537	3.80e-03	NDUFA9	12p13.32
Up	ENSG00000134419	0.745587025036477	2.81e-13	RPS15A	16p12.3
Up	ENSG00000138821	0.745285277936507	4.66e-07	SLC39A8	4q24
Up	ENSG00000244005	0.743927504712963	1.42e-03	NFS1	20q11.22
Up	ENSG00000168938	0.743737447297442	1.16e-02	PPIC	5q23.2
Up	ENSG00000185215	0.742389649721003	1.58e-03	TNFAIP2	14q32.32
Up	ENSG00000105875	0.741526356566357	1.43e-03	WDR91	7q33
Up	ENSG00000087086	0.741324459640263	7.09e-15	FTL	19q13.33
Up	ENSG00000073417	0.740796799706164	4.68e-03	PDE8A	15q25.3
Up	ENSG00000254087	0.740244106319234	9.02e-09	LYN	8q12.1
Up	ENSG00000148303	0.739759635656379	1.29e-17	RPL7A	9q34.2
Up	ENSG00000143947	0.738445147670748	1.47e-17	HEL112	2p16.1
Up	ENSG00000143947	0.738445147670748	1.47e-17	RPS27A	2p16.1
Up	ENSG00000125356	0.737395203924489	3.19e-07	ZNF183	Xq24
Up	ENSG00000125356	0.737395203924489	3.19e-07	NDUFA1	Xq24
Up	ENSG00000155966	0.736494612521255	1.08e-03	AFF2	Xq28
Up	ENSG00000110002	0.736366707211546	6.12e-06	LOH11CR2A	11q24.2
Up	ENSG00000110002	0.736366707211546	6.12e-06	VWA5A	11q24.2
Up	ENSG00000243232	0.736267750251053	2.54e-02	PCDHAC2	5q31.3
Up	ENSG00000169641	0.735961096063071	1.57e-10	LUZP1	1p36.12
Up	ENSG00000111859	0.734480265858601	1.01e-02	NEDD9	6p24.2
Up	ENSG00000187678	0.734411243238845	1.29e-14	SPRY4	5q31.3
Up	ENSG00000142507	0.733571133704065	1.00e-10	PSMB6	17p13.2
Up	ENSG00000129824	0.733448839067082	3.36e-14	RPS4Y1	Yp11.2
Up	ENSG00000109016	0.732382209928453	9.74e-03	DHRS7B	17p11.2
Up	ENSG00000119688	0.731925419661252	1.55e-08	ABCD4	14q24.3
Up	ENSG00000182985	0.731037283165091	8.72e-04	CADM1 ENSG00000182985	11q23.3
Up	ENSG00000076043	0.731012526451535	5.04e-07	REXO2	11q23.2
Up	ENSG00000100401	0.730636730995854	2.38e-12	RANGAP1	22q13.2
Up	ENSG00000011376	0.729166998888614	2.19e-10	LARS2	3p21.31
Up	ENSG00000137054	0.72901697475491	1.77e-05	POLR1E	9p13.2
Up	ENSG00000143545	0.728969423222032	1.56e-04	RAB13	1q21.3
Up	ENSG00000124733	0.727064967717929	8.18e-08	MEA1	6p21.1
Up	ENSG00000100804	0.726903607008887	2.02e-12	PSMB5	14q11.2
Up	ENSG00000188295	0.726220882899537	5.71e-03	ZNF669	1q44
Up	ENSG00000166171	0.725403886336341	1.51e-03	DPCD	10q24.32
Up	ENSG00000172936	0.725342358524498	7.69e-06	MYD88	3p22.2
Up	ENSG00000073536	0.72480316769594	7.76e-07	NLE1	17q12
Up	ENSG00000115183	0.72471911865284	1.31e-04	TANC1	2q24.2
Up	ENSG00000135299	0.724200306884153	5.46e-03	ANKRD6	6q15
Up	ENSG00000163900	0.724112748660088	9.67e-04	TMEM41A	3q27.2
Up	ENSG00000150938	0.72386308814612	1.61e-06	CRIM1	2p22.2
Up	ENSG00000125166	0.723087848785004	1.40e-14	GOT2	16q21
Up	ENSG00000178035	0.722142902425126	4.60e-15	IMPDH2	3p21.31
Up	ENSG00000178035	0.722142902425126	4.60e-15	IMPDH	3p21.31
Up	ENSG00000072121	0.722069564300268	3.91e-06	ZFYVE26	14q24.1
Up	ENSG00000003509	0.721905085796375	1.07e-07	NDUFAF7	2p22.2
Up	ENSG00000143393	0.721366075142938	3.62e-07	PI4KB	1q21.3
Up	ENSG00000065308	0.720835726312414	2.75e-06	TRAM2	6p12.2
Up	ENSG00000114745	0.720428788287781	8.16e-06	GORASP1 ENSG00000114745	3p22.2
Up	ENSG00000088298	0.719192341910511	1.12e-05	EDEM2	20q11.22
Up	ENSG00000196535	0.717446747955815	1.78e-09	MYO18A	17q11.2
Up	ENSG00000126088	0.717290945234933	4.98e-08	UROD	1p34.1
Up	ENSG00000177076	0.716516079014237	2.21e-02	ACER2	9p22.1
Up	ENSG00000033327	0.716069114718358	1.38e-04	GAB2	11q14.1
Up	ENSG00000144668	0.715766215056455	1.11e-02	ITGA9	3p22.2
Up	ENSG00000134243	0.715725572914552	6.05e-11	SORT1	1p13.3
Up	ENSG00000079277	0.715535295485005	1.02e-03	MKNK1	1p33
Up	ENSG00000100347	0.715210737974198	2.82e-09	SAMM50	22q13.31
Up	ENSG00000163923	0.713246745940679	6.86e-06	RPL39L	3q27.3
Up	ENSG00000158864	0.713241720194912	4.13e-10	NDUFS2	1q23.3
Up	ENSG00000137642	0.712524088064732	2.13e-13	SORL1	11q24.1
Up	ENSG00000145536	0.711736063894783	4.32e-06	ADAMTS16	5p15.32
Up	ENSG00000143333	0.710940827385199	9.13e-03	RGS16	1q25.3
Up	ENSG00000082781	0.710846882308902	2.48e-11	ITGB5	3q21.2
Up	ENSG00000167654	0.709833097628505	3.28e-07	ATCAY	19p13.3
Up	ENSG00000139190	0.709480007461956	7.45e-03	VAMP1	12p13.31
Up	ENSG00000050426	0.708576226727284	2.22e-05	LETMD1	12q13.12
Up	ENSG00000133124	0.708488554466985	2.12e-02	IRS4	Xq22.3
Up	ENSG00000073578	0.70833299649235	2.44e-02	SDHA	5p15.33
Up	ENSG00000178449	0.707212816077358	9.93e-03	COX14	12q13.12
Up	ENSG00000197965	0.707189145441554	2.29e-10	MPZL1	1q24.2
Up	ENSG00000218739	0.706932666944182	1.16e-05	CEBPZOS	2p22.2
Up	ENSG00000131791	0.706804155720481	6.50e-08	PRKAB2	1q21.1
Up	ENSG00000113048	0.706535641434624	1.17e-11	MRPS27 ENSG00000113048	5q13.2
Up	ENSG00000125459	0.706422532237557	1.20e-03	MSTO1	1q22
Up	ENSG00000115425	0.70558945780625	1.29e-02	PECR	2q35
Up	ENSG00000005249	0.704954741248658	9.69e-09	PRKAR2B ENSG00000005249	7q22.3
Up	ENSG00000205155	0.704749485475458	7.57e-03	PSENEN	19q13.12
Up	ENSG00000146416	0.704738640487211	2.59e-04	AIG1	6q24.2
Up	ENSG00000116128	0.704653943690983	5.31e-09	BCL9	1q21.2
Up	ENSG00000168002	0.702835113804012	3.49e-07	POLR2G	11q12.3
Up	ENSG00000169598	0.70222669953634	1.15e-02	DFFB	1p36.32
Up	ENSG00000109861	0.701947622143606	6.63e-13	CTSC	11q14.2
Up	ENSG00000143641	0.701624780646524	6.77e-10	GALNT2	1q42.13
Up	ENSG00000183044	0.701538109882165	2.06e-03	ABAT	16p13.2
Up	ENSG00000168610	0.700466452941258	1.18e-11	STAT3	17q21.2
Up	ENSG00000186166	0.700446036184826	7.53e-04	CENATAC	11q23.3
Up	ENSG00000071205	0.699103963445866	1.10e-02	ARHGAP10	4q31.23
Up	ENSG00000178935	0.698798244436495	7.90e-03	ZNF552	19q13.43
Up	ENSG00000163251	0.698347578711559	3.36e-11	FZD5	2q33.3
Up	ENSG00000065833	0.698304430861442	2.52e-02	ME1	6q14.2
Up	ENSG00000176463	0.69825497689949	2.94e-02	SLCO3A1	15q26.1
Up	ENSG00000166888	0.698226409384048	1.60e-08	STAT6	12q13.3
Up	ENSG00000172197	0.697951734837054	3.47e-05	MBOAT1	6p22.3
Up	ENSG00000117385	0.697681005100957	4.42e-06	P3H1	1p34.2
Up	ENSG00000149054	0.697530760918666	3.44e-03	ZNF215	11p15.4
Up	ENSG00000117118	0.696582882434595	3.33e-07	SDHB	1p36.13
Up	ENSG00000163872	0.694337089013915	2.97e-10	YEATS2	3q27.1
Up	ENSG00000072864	0.693997212009343	2.70e-04	NDE1	16p13.11
Up	ENSG00000198715	0.693170188436145	6.73e-06	GLMP	1q22
Up	ENSG00000231500	0.693148132183093	4.66e-15	RPS18	6p21.32
Up	ENSG00000141068	0.691244749677589	4.01e-05	KSR1	17q11.2
Up	ENSG00000112208	0.691022200348825	3.64e-04	BAG2	6p12.1
Up	ENSG00000065621	0.690349736432526	6.19e-05	GSTO2	10q25.1
Up	ENSG00000103489	0.689995715117527	7.31e-06	XYLT1	16p12.3
Up	ENSG00000135148	0.689272780579033	2.20e-07	TRAFD1	12q24.13
Up	ENSG00000171314	0.689188359210102	2.02e-12	PGAM1	10q24.1
Up	ENSG00000143575	0.689162041291484	4.40e-07	HAX1	1q21.3
Up	ENSG00000187735	0.688441508000985	6.47e-13	TCEA1	8q11.23
Up	ENSG00000164611	0.687696900164214	1.76e-09	PTTG1	5q33.3
Up	ENSG00000127922	0.687326903449363	7.70e-10	SHFM1	7q21.3
Up	ENSG00000127922	0.687326903449363	7.70e-10	SEM1	7q21.3
Up	ENSG00000113657	0.686987592007937	1.27e-16	DPYSL3	5q32
Up	ENSG00000120306	0.686508908050741	1.26e-03	CYSTM1	5q31.3
Up	ENSG00000178038	0.685483623387033	9.79e-03	ALS2CL	3p21.31
Up	ENSG00000169418	0.685278337552216	7.51e-04	NPR1	1q21.3
Up	ENSG00000056972	0.685241226707162	3.52e-05	TRAF3IP2	6q21
Up	ENSG00000181852	0.684547459883798	9.13e-08	RNF41	12q13.3
Up	ENSG00000177556	0.68360569908554	2.54e-04	ATOX1	5q33.1
Up	ENSG00000142627	0.682904708013962	4.71e-05	EPHA2	1p36.13
Up	ENSG00000014641	0.682502254731701	1.55e-12	HEL-S-32	2p15
Up	ENSG00000014641	0.682502254731701	1.55e-12	MDH1	2p15
Up	ENSG00000178385	0.682098689997965	9.54e-03	PLEKHM3	2q33.3
Up	ENSG00000105771	0.681547973444478	1.65e-03	SMG9	19q13.31
Up	ENSG00000105771	0.681547973444478	1.65e-03	FLJ12886	19q13.31
Up	ENSG00000157778	0.680882635814416	2.53e-02	PSMG3	7p22.3
Up	ENSG00000157778	0.680882635814416	2.53e-02	MGC10911	7p22.3
Up	ENSG00000166140	0.68075762065733	1.04e-02	ZFYVE19 ENSG00000166140	15q15.1
Up	ENSG00000165948	0.68028789387164	7.70e-03	IFI27L1 ENSG00000165948	14q32.12
Up	ENSG00000091527	0.678557730913373	1.00e-11	CDV3	3q22.1
Up	ENSG00000080854	0.67839915578544	5.24e-10	IGSF9B	11q25
Up	ENSG00000138829	0.677877917546372	2.18e-09	FBN2	5q23.3
Up	ENSG00000147027	0.677709479454286	4.49e-06	TMEM47	Xp21.1
Up	ENSG00000185043	0.677565777679575	3.48e-03	CIB1	15q26.1
Up	ENSG00000034510	0.677383606946041	6.49e-12	TMSB10	2p11.2
Up	ENSG00000114779	0.676235221097074	2.81e-02	ABHD14B	3p21.2
Up	ENSG00000114779	0.676235221097074	2.81e-02	HEL-S-299	3p21.2
Up	ENSG00000156508	0.674795044424779	1.48e-17	EEF1A1 ENSG00000156508	6q13
Up	ENSG00000172081	0.674777619609231	2.10e-02	MOB3A	19p13.3
Up	ENSG00000101255	0.673746118852496	4.63e-02	TRIB3	20p13
Up	ENSG00000131475	0.673715956825431	2.72e-08	VPS25	17q21.2
Up	ENSG00000108788	0.6728244934943	2.55e-05	MLX	17q21.2
Up	ENSG00000183873	0.672628711965696	3.16e-04	SCN5A	3p22.2
Up	ENSG00000164048	0.672236867103955	8.08e-12	ZNF589	3p21.31
Up	ENSG00000104147	0.671503680603533	4.97e-02	OIP5	15q15.1
Up	ENSG00000147202	0.671265471256983	1.64e-04	DIAPH2	Xq21.33
Up	ENSG00000037749	0.670682866218664	4.02e-03	MFAP3	5q33.2
Up	ENSG00000132254	0.670262691016335	9.39e-06	ARFIP2	11p15.4
Up	ENSG00000241878	0.670090123314785	3.80e-06	PISD	22q12.2
Up	ENSG00000155897	0.669155315871599	4.67e-04	ADCY8	8q24.22
Up	ENSG00000155897	0.669155315871599	4.67e-04	HEL-S-172mP	8q24.22
Up	ENSG00000156574	0.668759929981267	3.00e-05	NODAL	10q22.1
Up	ENSG00000165526	0.668758200099244	9.08e-07	RPUSD4	11q24.2
Up	ENSG00000159131	0.6687351555977	2.66e-12	GART	21q22.11
Up	ENSG00000092036	0.668496141613255	5.67e-03	HAUS4	14q11.2
Up	ENSG00000103356	0.668369586821202	6.98e-08	EARS2	16p12.2
Up	ENSG00000185442	0.668210956811944	4.60e-03	FAM174B	15q26.1
Up	ENSG00000132297	0.668119950949159	1.02e-09	HHLA1	8q24.22
Up	ENSG00000273611	0.667854149018676	1.33e-05	ZNHIT3	17q12
Up	ENSG00000162496	0.666327076380701	9.03e-04	DHRS3	1p36.21
Up	ENSG00000198286	0.666239065938524	4.21e-06	CARD11	7p22.2
Up	ENSG00000101079	0.666042404135206	1.87e-06	NDRG3	20q11.23
Up	ENSG00000123131	0.665436790226789	6.89e-09	HEL-S-97n	Xp22.11
Up	ENSG00000123131	0.665436790226789	6.89e-09	PRDX4	Xp22.11
Up	ENSG00000141013	0.665074887850495	3.16e-03	GAS8	16q24.3
Up	ENSG00000120158	0.664795814142929	3.45e-04	RCL1	9p24.1
Up	ENSG00000110619	0.664532561607236	1.92e-06	CARS1	11p15.4
Up	ENSG00000110619	0.664532561607236	1.92e-06	CARS	11p15.4
Up	ENSG00000125454	0.664306441795508	3.17e-02	SLC25A19	17q25.1
Up	ENSG00000125454	0.664306441795508	3.17e-02	DKFZp667O1614	17q25.1
Up	ENSG00000087206	0.664161604975224	6.50e-05	RAP80 ENSG00000087206	5q35.2
Up	ENSG00000087206	0.664161604975224	6.50e-05	UIMC1	5q35.2
Up	ENSG00000166557	0.664150188606318	8.37e-06	TMED3 ENSG00000166557	15q25.1
Up	ENSG00000092820	0.663942366237222	1.29e-13	EZR ENSG00000092820	6q25.3
Up	ENSG00000144043	0.663399604953613	6.20e-04	TEX261	2p13.3
Up	ENSG00000156687	0.663194734701559	2.13e-05	UNC5D ENSG00000156687	8p12
Up	ENSG00000005884	0.660384580050436	1.08e-05	ITGA3	17q21.33
Up	ENSG00000103723	0.659842557610481	1.45e-02	AP3B2	15q25.2
Up	ENSG00000112249	0.659505370026362	2.14e-08	ASCC3	6q16.3
Up	ENSG00000168411	0.659238692472565	2.79e-11	RFWD3	16q23.1
Up	ENSG00000137486	0.659095736339504	2.56e-09	ARRB1	11q13.4
Up	ENSG00000103319	0.658612412819346	2.52e-05	EEF2K	16p12.2
Up	ENSG00000174469	0.658470793968249	5.27e-09	CNTNAP2	7q35
Up	ENSG00000185885	0.657811283974584	1.02e-07	IFITM1 ENSG00000185885	11p15.5
Up	ENSG00000154124	0.65776526777053	6.04e-04	OTULIN	5p15.2
Up	ENSG00000131143	0.657564774927464	3.83e-12	COX4I1 ENSG00000131143	16q24.1
Up	ENSG00000126247	0.657391592671468	8.33e-09	CAPNS1	19q13.12
Up	ENSG00000103091	0.656654175330889	5.20e-08	WDR59	16q23.1
Up	ENSG00000059804	0.656151586271993	8.16e-11	SLC2A3	12p13.31
Up	ENSG00000146414	0.654968861078102	4.17e-04	SHPRH	6q24.3
Up	ENSG00000101391	0.654748616036707	2.12e-05	CDK5RAP1	20q11.21
Up	ENSG00000022267	0.654396030018248	3.61e-06	FHL1	Xq26.3
Up	ENSG00000213949	0.654063677634852	1.41e-02	ITGA1	5q11.2
Up	ENSG00000109756	0.653176551866068	7.22e-07	RAPGEF2	4q32.1
Up	ENSG00000135778	0.653091602862514	1.93e-06	NTPCR	1q42.2
Up	ENSG00000135778	0.653091602862514	1.93e-06	C1orf57	1q42.2
Up	ENSG00000143493	0.651569726165024	7.93e-04	INTS7	1q32.3
Up	ENSG00000129559	0.651050217049662	1.25e-05	NEDD8 ENSG00000129559	14q12
Up	ENSG00000241837	0.650991468838793	1.56e-04	ATP5PO	21q22.11
Up	ENSG00000185627	0.650846523962282	1.48e-09	PSMD13	11p15.5
Up	ENSG00000108883	0.650068083369656	1.93e-11	EFTUD2	17q21.31
Up	ENSG00000120942	0.649840155590433	5.89e-05	UBIAD1	1p36.22
Up	ENSG00000188158	0.649643408217405	6.75e-03	NHS	Xp22.2
Up	ENSG00000171720	0.649235719886661	2.48e-07	HDAC3	5q31.3
Up	ENSG00000157020	0.648961554616899	7.53e-09	SEC13	3p25.3
Up	ENSG00000173660	0.648536538523865	2.38e-12	UQCRH	1p33
Up	ENSG00000100439	0.648095465957624	4.50e-05	ABHD4	14q11.2
Up	ENSG00000165792	0.647732806510091	9.42e-06	METTL17	14q11.2
Up	ENSG00000173171	0.64718425803936	8.39e-04	MTX1	1q22
Up	ENSG00000059691	0.647091918179914	1.31e-03	GATB	4q31.3
Up	ENSG00000169118	0.646424557732625	5.71e-03	CSNK1G1	15q22.31
Up	ENSG00000183617	0.646171186789882	1.72e-03	MRPL54	19p13.3
Up	ENSG00000224470	0.646163565566989	4.74e-07	ATXN1L	16q22.2
Up	ENSG00000119403	0.646120590580821	7.66e-05	PHF19	9q33.2
Up	ENSG00000179409	0.645718159007716	1.71e-07	GEMIN4	17p13.3
Up	ENSG00000244509	0.645642354270231	5.59e-04	APOBEC3C	22q13.1
Up	ENSG00000116221	0.644962861973755	9.50e-09	MRPL37	1p32.3
Up	ENSG00000124201	0.643939578675402	1.11e-03	ZNFX1	20q13.13
Up	ENSG00000182117	0.643848166842266	2.09e-08	NOP10	15q14
Up	ENSG00000150527	0.643322195469727	4.96e-03	MIA2	14q21.1
Up	ENSG00000116133	0.643304433663508	2.88e-09	DHCR24 ENSG00000116133	1p32.3
Up	ENSG00000104435	0.643110184778266	4.42e-03	STMN2 ENSG00000104435	8q21.13
Up	ENSG00000167264	0.642789193165239	1.50e-03	DUS2L	16q22.1
Up	ENSG00000167264	0.642789193165239	1.50e-03	DUS2	16q22.1
Up	ENSG00000196821	0.64256635329477	7.13e-11	ILRUN	6p21.31
Up	ENSG00000196821	0.64256635329477	7.13e-11	C6orf106	6p21.31
Up	ENSG00000133961	0.642445097361814	1.26e-06	NUMB	14q24.3
Up	ENSG00000087191	0.642282264357472	9.19e-08	PSMC5	17q23.3
Up	ENSG00000162738	0.64225674650294	1.05e-10	VANGL2	1q23.2
Up	ENSG00000110917	0.641668320763623	3.90e-14	MLEC	12q24.31
Up	ENSG00000057294	0.641530456441293	8.80e-05	PKP2	12p11.21
Up	ENSG00000108474	0.641432461505908	1.45e-02	PIGL	17p11.2
Up	ENSG00000144120	0.641258947443034	4.50e-05	TMEM177	2q14.2
Up	ENSG00000118292	0.641253743354355	3.96e-02	C1orf54	1q21.2
Up	ENSG00000048162	0.641076947592231	7.80e-05	NOP16	5q35.2
Up	ENSG00000165819	0.640786503700431	3.01e-08	METTL3 ENSG00000165819	14q11.2
Up	ENSG00000139514	0.640655027022256	7.18e-09	SLC7A1	13q12.3
Up	ENSG00000101901	0.640518975524158	3.51e-06	ALG13	Xq23
Up	ENSG00000147475	0.640410396507191	3.52e-07	ERLIN2	8p11.23
Up	ENSG00000133065	0.640100340643291	2.16e-06	SLC41A1	1q32.1
Up	ENSG00000149187	0.640076179618468	5.80e-10	CELF1	11p11.2
Up	ENSG00000129250	0.63992657791307	2.53e-10	KIF1C	17p13.2
Up	ENSG00000106789	0.63924759222095	4.82e-06	CORO2A	9q22.33
Up	ENSG00000198805	0.639125042467888	2.90e-10	HEL-S-156an	14q11.2
Up	ENSG00000198805	0.639125042467888	2.90e-10	PNP	14q11.2
Up	ENSG00000125691	0.63908035704407	3.98e-13	RPL23	17q12
Up	ENSG00000130055	0.638681179371398	8.04e-03	GDPD2	Xq13.1
Up	ENSG00000269343	0.63706791534844	7.37e-04	ZNF587B	19q13.43
Up	ENSG00000111669	0.636950858612708	2.90e-10	HEL-S-49	12p13.31
Up	ENSG00000111669	0.636950858612708	2.90e-10	TPI1	12p13.31
Up	ENSG00000125731	0.636655848196689	2.25e-03	SH2D3A	19p13.3
Up	ENSG00000110660	0.636356522905927	9.99e-05	SLC35F2	11q22.3
Up	ENSG00000173218	0.635525968416016	1.30e-04	VANGL1	1p13.1
Up	ENSG00000095485	0.634628391107477	1.30e-04	CWF19L1	10q24.31
Up	ENSG00000145425	0.634518165882479	7.46e-14	RPS3A	4q31.3
Up	ENSG00000123349	0.634195352672273	1.88e-08	PFDN5	12q13.13
Up	ENSG00000204516	0.634151549802329	2.43e-04	MICB	6p21.33
Up	ENSG00000138092	0.633596648998017	5.04e-04	CENPO	2p23.3
Up	ENSG00000135912	0.633255387214132	3.15e-08	TTLL4	2q35
Up	ENSG00000159352	0.633096937113213	4.88e-07	PSMD4	1q21.3
Up	ENSG00000147403	0.632926848276477	1.31e-12	RPL10	Xq28
Up	ENSG00000144028	0.63202493730094	1.73e-13	SNRNP200	2q11.2
Up	ENSG00000141101	0.632010684728591	6.30e-06	NOB1	16q22.1
Up	ENSG00000121578	0.63157394055443	2.30e-07	B4GALT4	3q13.32
Up	ENSG00000116514	0.631553798626331	2.28e-03	RNF19B	1p35.1
Up	ENSG00000103671	0.630780965579496	1.15e-02	TRIP4	15q22.31
Up	ENSG00000173926	0.630481695626583	2.06e-02	MARCHF3 ENSG00000173926	5q23.2
Up	ENSG00000123130	0.63038714240162	2.12e-05	ACOT9	Xp22.11
Up	ENSG00000152779	0.630310089581096	5.10e-03	SLC16A12	10q23.31
Up	ENSG00000102572	0.630184866174069	9.13e-09	STK24	13q32.2
Up	ENSG00000102572	0.630184866174069	9.13e-09	HEL-S-95	13q32.2
Up	ENSG00000111679	0.628135162509355	1.09e-03	PTPN6	12p13.31
Up	ENSG00000148606	0.628122492519529	6.27e-08	POLR3A	10q22.3
Up	ENSG00000159921	0.628110091755641	4.58e-02	GNE	9p13.3
Up	ENSG00000211445	0.627877671757804	6.16e-03	GPX3	5q33.1
Up	ENSG00000164978	0.627346965628446	1.25e-02	NUDT2	9p13.3
Up	ENSG00000143847	0.62728855958184	1.79e-02	PPFIA4	1q32.1
Up	ENSG00000168795	0.627147575963105	4.79e-04	ZBTB5	9p13.2
Up	ENSG00000054965	0.626553808620664	2.05e-05	FAM168A ENSG00000054965	11q13.4
Up	ENSG00000101363	0.626548107083657	1.84e-05	MANBAL	20q11.23
Up	ENSG00000089737	0.626523452777688	4.00e-10	DDX24	14q32.12
Up	ENSG00000146267	0.625984810667823	9.54e-03	FAXC	6q16.2
Up	ENSG00000278540	0.625814567755845	5.93e-11	ACACA	17q12
Up	ENSG00000278259	0.625388576985691	2.62e-08	MYOHD1	17q12
Up	ENSG00000278259	0.625388576985691	2.62e-08	MYO19	17q12
Up	ENSG00000144713	0.625351257655886	1.86e-12	RPL32	3p25.2
Up	ENSG00000131236	0.62521522784406	2.96e-10	CAP1	1p34.2
Up	ENSG00000148843	0.625064507946689	4.05e-10	PDCD11	10q24.33
Up	ENSG00000162517	0.624899532446424	4.49e-05	PEF1	1p35.2
Up	ENSG00000137076	0.624882250062906	3.41e-10	TLN1	9p13.3
Up	ENSG00000179933	0.623244498492216	2.73e-06	C14orf119	14q11.2
Up	ENSG00000114648	0.623243425922467	7.70e-05	KLHL18	3p21.31
Up	ENSG00000149273	0.622898222763736	5.09e-12	RPS3	11q13.4
Up	ENSG00000114268	0.622888607917545	1.59e-02	PFKFB4	3p21.31
Up	ENSG00000078246	0.62274388223114	1.34e-04	TULP3	12p13.33
Up	ENSG00000154096	0.622621984159354	3.93e-07	THY1	11q23.3
Up	ENSG00000167085	0.622561628276872	2.78e-09	PHB	17q21.33
Up	ENSG00000129521	0.620504448161501	4.97e-04	EGLN3	14q13.1
Up	ENSG00000089597	0.620281037664287	1.06e-12	HEL-S-164nA	11q12.3
Up	ENSG00000089597	0.620281037664287	1.06e-12	GANAB	11q12.3
Up	ENSG00000189184	0.620261053943559	2.37e-03	PCDH18 ENSG00000189184	4q28.3
Up	ENSG00000101444	0.619462861300037	4.55e-10	AHCY	20q11.22
Up	ENSG00000143409	0.619350211709533	1.40e-02	MINDY1	1q21.3
Up	ENSG00000100220	0.619004227706993	3.68e-09	RTCB	22q12.3
Up	ENSG00000121769	0.618980100249499	3.32e-02	FABP3	1p35.2
Up	ENSG00000130707	0.618978305815352	3.14e-07	ASS1	9q34.11
Up	ENSG00000130707	0.618978305815352	3.14e-07	ASS	9q34.11
Up	ENSG00000066923	0.618714130729803	1.82e-02	STAG3	7q22.1
Up	ENSG00000103365	0.618553743533813	1.86e-09	GGA2	16p12.2
Up	ENSG00000166073	0.617942289034643	9.63e-08	GPR176	15q15.1
Up	ENSG00000066084	0.617043651014672	1.06e-06	DIP2B	12q13.12
Up	ENSG00000106605	0.616191730484399	5.13e-04	BLVRA ENSG00000106605	7p13
Up	ENSG00000100601	0.616150709200972	6.75e-03	ALKBH1	14q24.3
Up	ENSG00000165821	0.61579376430066	5.31e-12	SALL2 ENSG00000165821	14q11.2
Up	ENSG00000134917	0.61478412255859	3.05e-02	ADAMTS8 ENSG00000134917	11q24.3
Up	ENSG00000093009	0.614135218783131	5.18e-05	CDC45	22q11.21
Up	ENSG00000125450	0.6140870088485	4.61e-07	NUP85	17q25.1
Up	ENSG00000102103	0.614064885625176	1.75e-04	PQBP1	Xp11.23
Up	ENSG00000166535	0.613959824645772	1.89e-02	A2ML1	12p13.31
Up	ENSG00000117298	0.613919599995824	1.10e-06	ECE1	1p36.12
Up	ENSG00000131043	0.613836701403612	4.31e-05	AAR2	20q11.23
Up	ENSG00000126822	0.613796702344362	7.86e-06	PLEKHG3	14q23.3
Up	ENSG00000242372	0.613705190362379	1.64e-05	EIF6	20q11.22
Up	ENSG00000176986	0.612735097597062	1.01e-06	SEC24C	10q22.2
Up	ENSG00000168243	0.61202180157625	1.03e-05	GNG4	1q42.3
Up	ENSG00000118965	0.611997040932653	7.02e-04	WDR35	2p24.1
Up	ENSG00000118705	0.611972728112437	6.91e-11	RPN2	20q11.23
Up	ENSG00000174231	0.611666420032871	1.58e-12	PRPF8 ENSG00000174231	17p13.3
Up	ENSG00000160710	0.611559431003652	7.81e-11	ADAR	1q21.3
Up	ENSG00000177479	0.610256092339986	1.37e-08	ARIH2	3p21.31
Up	ENSG00000067596	0.609715458264634	4.39e-07	DHX8	17q21.31
Up	ENSG00000196839	0.609225650435108	5.62e-03	ADA	20q13.12
Up	ENSG00000172037	0.60846514211208	4.70e-07	LAMB2	3p21.31
Up	ENSG00000129219	0.608105903780914	1.57e-06	PLD2	17p13.2
Up	ENSG00000188677	0.607671384318229	1.84e-02	PARVB	22q13.31
Up	ENSG00000089154	0.607403846556132	1.01e-10	GCN1	12q24.23
Up	ENSG00000102316	0.607286383531407	6.62e-09	MAGED2	Xp11.21
Up	ENSG00000115806	0.606748020859829	1.90e-07	GORASP2 ENSG00000115806	2q31.1
Up	ENSG00000226887	0.606244743063676	4.57e-03	ERVMER34-1	4q12
Up	ENSG00000171877	0.605875780824656	3.18e-03	FRMD5	15q15.3
Up	ENSG00000170266	0.605777941096047	9.84e-06	GLB1	3p22.3
Up	ENSG00000136944	0.605244065701204	1.62e-04	LMX1B	9q33.3
Up	ENSG00000139971	0.605074490861498	4.14e-03	ARMH4	14q23.1
Up	ENSG00000181666	0.604586672782985	2.79e-05	ZNF875	19q13.12
Up	ENSG00000075914	0.603660608009608	1.67e-05	EXOSC7	3p21.31
Up	ENSG00000204628	0.603433228149993	8.98e-12	RACK1	5q35.3
Up	ENSG00000166986	0.603224741284918	1.27e-10	MARS1	12q13.3
Up	ENSG00000115241	0.602986682313588	6.70e-10	PPM1G	2p23.3
Up	ENSG00000157741	0.602081335426957	3.22e-06	UBN2	7q34
Up	ENSG00000164051	0.601808111266567	3.53e-03	CCDC51	3p21.31
Up	ENSG00000136273	0.601218175002304	3.31e-03	HUS1	7p12.3
Up	ENSG00000103381	0.601094342640433	6.70e-03	CPPED1	16p13.12
Up	ENSG00000174444	0.60092180188689	5.17e-13	RPL4	15q22.31
Up	ENSG00000131914	0.600472521450087	2.72e-11	LIN28A	1p36.11
Up	ENSG00000203760	0.60046250697823	9.87e-05	CENPW	6q22.32
Up	ENSG00000168010	0.60035354539743	4.79e-02	ATG16L2	11q13.4
Up	ENSG00000126561	0.600297776287975	3.76e-02	STAT5A	17q21.2
Up	ENSG00000077238	0.599759872186105	6.12e-05	IL4R	16p12.1
Up	ENSG00000157782	0.599549334160173	7.27e-03	CABP1	12q24.31
Up	ENSG00000146966	0.599263088447867	2.10e-03	DENND2A	7q34
Up	ENSG00000001497	0.5992011253003	2.18e-07	LAS1L	Xq12
Up	ENSG00000182606	0.599092494161433	1.11e-06	TRAK1	3p22.1
Up	ENSG00000031081	0.59890459891877	2.67e-03	ARHGAP31	3q13.32
Up	ENSG00000156711	0.59886540451857	7.15e-03	MAPK13	6p21.31
Up	ENSG00000136141	0.59879730495953	1.80e-02	LRCH1	13q14.13
Up	ENSG00000198952	0.598231519310813	2.55e-10	SMG5	1q22
Up	ENSG00000198142	0.597104466133015	1.65e-03	SOWAHC	2q13
Up	ENSG00000204592	0.59703866979223	5.83e-05	HLA-E	6p22.1
Up	ENSG00000139719	0.596438853167998	5.74e-03	VPS33A	12q24.31
Up	ENSG00000153107	0.595923098470174	6.65e-07	ANAPC1	2q13
Up	ENSG00000140743	0.595213238599667	4.33e-05	CDR2	16p12.2
Up	ENSG00000139211	0.593189437228167	9.32e-03	AMIGO2	12q13.11
Up	ENSG00000158669	0.593060031932447	5.92e-06	GPAT4	8p11.21
Up	ENSG00000066135	0.592639243156077	4.75e-05	KDM4A	1p34.2
Up	ENSG00000108298	0.592440736876309	1.12e-10	RPL19	17q12
Up	ENSG00000140987	0.59238172202401	5.57e-03	ZSCAN32 ENSG00000140987	16p13.3
Up	ENSG00000170581	0.592254773647149	1.21e-04	STAT2	12q13.3
Up	ENSG00000161888	0.592018722250644	3.22e-03	SPC24	19p13.2
Up	ENSG00000106070	0.592017811707751	6.62e-09	GRB10	7p12.1
Up	ENSG00000132359	0.590571921643474	2.99e-06	RAP1GAP2	17p13.3
Up	ENSG00000085840	0.590482848934006	1.43e-06	ORC1 ENSG00000085840	1p32.3
Up	ENSG00000148175	0.590208998873138	3.01e-08	STOM	9q33.2
Up	ENSG00000090863	0.590060204625444	3.76e-10	GLG1	16q23.1
Up	ENSG00000108379	0.589853288656081	9.53e-04	WNT3	17q21.32
Up	ENSG00000160294	0.589823677675151	2.00e-07	MCM3AP	21q22.3
Up	ENSG00000085662	0.589577570073736	1.00e-07	AKR1B1	7q33
Up	ENSG00000135047	0.58944007253076	3.30e-03	CTSL	9q21.33
Up	ENSG00000166439	0.589165500007342	1.99e-02	RNF169	11q13.4
Up	ENSG00000124172	0.589121779582581	4.54e-05	ATP5F1E	20q13.32
Up	ENSG00000157483	0.588982978976047	1.68e-06	MYO1E	15q22.2
Up	ENSG00000186468	0.5884557751634	2.54e-09	RPS23	5q14.2
Up	ENSG00000076108	0.588160534812406	1.42e-08	BAZ2A	12q13.3
Up	ENSG00000213741	0.587805065766286	3.33e-08	RPS29	14q21.3
Up	ENSG00000163629	0.586341446795057	1.07e-05	PTPN13	4q21.3
Up	ENSG00000100580	0.585859296598416	1.57e-04	TMED8	14q24.3
Up	ENSG00000132773	0.585698644064296	2.29e-02	TOE1	1p34.1
Up	ENSG00000133424	0.585570437908109	4.82e-07	LARGE	22q12.3
Up	ENSG00000133424	0.585570437908109	4.82e-07	LARGE1	22q12.3
Up	ENSG00000114933	0.585515399136425	2.44e-04	INO80D	2q33.3
Up	ENSG00000198265	0.585254275092174	2.00e-04	HELZ	17q24.2
Up	ENSG00000014914	0.584966774122649	1.77e-02	MTMR11	1q21.2
Down	ENSG00000089225	-9.9874548675223	3.75e-10	TBX5	12q24.21
Down	ENSG00000215612	-9.90336751656651	2.81e-13	HMX1	4p16.1
Down	ENSG00000184986	-8.27014946632757	1.78e-06	TMEM121	14q32.33
Down	ENSG00000271303	-8.08029809006178	5.23e-06	SRXN1	20p13
Down	ENSG00000167634	-7.94467723345734	8.77e-06	NLRP7	19q13.42
Down	ENSG00000234616	-7.86651129875614	8.56e-08	JRK	8q24.3
Down	ENSG00000258429	-7.75079504904138	2.05e-11	PDF	16q22.1
Down	ENSG00000196767	-7.70614731540523	3.04e-11	POU3F4	Xq21.1
Down	ENSG00000107807	-7.27174822752188	2.05e-22	TLX1	10q24.31
Down	ENSG00000181638	-7.25729445889411	1.48e-04	ZFP41	8q24.3
Down	ENSG00000102931	-7.20091435824129	1.90e-04	ARL2BP	16q13
Down	ENSG00000162040	-7.18398117282219	2.67e-04	HS3ST6	16p13.3
Down	ENSG00000125533	-7.04330103156949	5.09e-06	BHLHE23	20q13.33
Down	ENSG00000143520	-7.03501102541574	3.60e-04	FLG2	1q21.3
Down	ENSG00000215182	-6.98110671131148	5.42e-04	MUC5AC	11p15.5
Down	ENSG00000241697	-6.96846695947006	1.49e-36	TMEFF1	9q31.1
Down	ENSG00000102871	-6.93714582452502	5.31e-04	TRADD	16q22.1
Down	ENSG00000137880	-6.87398343731823	6.73e-04	GCHFR	15q15.1
Down	ENSG00000171291	-6.66898732582096	1.72e-03	ZNF439	19p13.2
Down	ENSG00000092054	-6.63414036767805	1.59e-03	MYH7	14q11.2
Down	ENSG00000160932	-6.62589683608721	2.07e-10	LY6E	8q24.3
Down	ENSG00000198788	-6.57301852005963	2.07e-03	MUC2	11p15.5
Down	ENSG00000171794	-6.50030046643969	4.85e-38	UTF1	10q26.3
Down	ENSG00000257743	-6.46307233845565	2.95e-03	MGAM2	7q34
Down	ENSG00000205116	-6.35813640460089	1.30e-04	TMEM88B	1p36.33
Down	ENSG00000185294	-6.32703033510752	5.56e-03	SPPL2C	17q21.31
Down	ENSG00000261371	-6.27601317286439	5.45e-03	PECAM1	17q23.3
Down	ENSG00000188779	-6.24353474063262	6.43e-03	SKOR1	15q23
Down	ENSG00000165462	-6.23847573987362	7.87e-03	PHOX2A ENSG00000165462	11q13.4
Down	ENSG00000004799	-6.142147704647	8.22e-03	PDK4 ENSG00000004799	7q21.3
Down	ENSG00000168282	-6.12395410889002	4.52e-04	MGAT2	14q21.3
Down	ENSG00000221818	-6.09433753494825	9.41e-06	EBF2	8p21.2
Down	ENSG00000171695	-6.08426057059151	1.08e-02	LKAAEAR1	20q13.33
Down	ENSG00000204544	-6.06894785184998	9.83e-03	MUC21	6p21.33
Down	ENSG00000178342	-6.01652834963541	1.28e-02	KCNG2	18q23
Down	ENSG00000171487	-6.00876430510152	1.19e-02	NLRP5	19q13.43
Down	ENSG00000164853	-5.99220979859418	1.32e-02	UNCX ENSG00000164853	7p22.3
Down	ENSG00000174611	-5.99220979859418	1.32e-02	KY	3q22.2
Down	ENSG00000197915	-5.98251214923802	6.35e-04	HRNR	1q21.3
Down	ENSG00000135100	-5.96046734657268	1.38e-02	HNF1A	12q24.31
Down	ENSG00000243449	-5.95376248416442	2.87e-10	C4orf48	4p16.3
Down	ENSG00000183691	-5.94543743728025	1.54e-02	NOG	17q22
Down	ENSG00000248713	-5.92821461267887	1.48e-02	C4orf54	4q23
Down	ENSG00000054598	-5.89815367698479	8.72e-83	FOXC1	6p25.3
Down	ENSG00000244067	-5.88644214036487	1.72e-02	GSTA2	6p12.2
Down	ENSG00000198353	-5.84407567789951	2.08e-02	HOXC4	12q13.13
Down	ENSG00000009709	-5.8180812099535	2.70e-19	PAX7	1p36.13
Down	ENSG00000133116	-5.8176577272441	1.97e-02	KL	13q13.1
Down	ENSG00000125798	-5.79171008411873	2.23e-02	FOXA2	20p11.21
Down	ENSG00000196350	-5.79171008411873	2.23e-02	ZNF729	19p12
Down	ENSG00000179673	-5.78357504663374	1.34e-03	RPRML	17q21.32
Down	ENSG00000184709	-5.77236648672428	2.27e-02	LRRC26	9q34.3
Down	ENSG00000285976	-5.76417824402565	2.10e-07		6q12
Down	ENSG00000168878	-5.7457226196353	2.40e-02	SFTPB	2p11.2
Down	ENSG00000140675	-5.73557057722381	2.44e-02	SLC5A2	16p11.2
Down	ENSG00000175820	-5.71668342269389	3.07e-02	CCDC168	13q33.1
Down	ENSG00000027644	-5.70818660748687	2.71e-02	INSRR	1q23.1
Down	ENSG00000169900	-5.66311985132785	1.02e-04	PYDC1 ENSG00000169900	16p11.2
Down	ENSG00000130368	-5.66070817140354	1.60e-03	MGRA	6q25.3
Down	ENSG00000130368	-5.66070817140354	1.60e-03	MAS1	6q25.3
Down	ENSG00000165584	-5.61949880204577	3.32e-02	SSX3 ENSG00000165584	Xp11.23
Down	ENSG00000182327	-5.61949880204577	3.32e-02	GLTPD2 ENSG00000182327	17p13.2
Down	ENSG00000127903	-5.59790455293292	3.61e-02	ZNF835	19q13.43
Down	ENSG00000256162	-5.59790455293292	3.61e-02	SMLR1	6q23.1
Down	ENSG00000188290	-5.56738911790532	2.77e-18	HES4	1p36.33
Down	ENSG00000160505	-5.54675653369131	4.58e-02	NLRP4 ENSG00000160505	19q13.43
Down	ENSG00000104974	-5.45720554177564	4.86e-02	LILRA1	19q13.42
Down	ENSG00000138615	-5.45720554177564	4.86e-02	CILP	15q22.31
Down	ENSG00000145242	-5.45720554177564	4.86e-02	EPHA5	4q13.2
Down	ENSG00000187479	-5.41911430238663	5.63e-03	C11orf96	11p11.2
Down	ENSG00000086506	-5.39759453201651	3.41e-04	HBQ1	16p13.3
Down	ENSG00000086506	-5.39759453201651	3.41e-04	GLND1	16p13.3
Down	ENSG00000196757	-5.39521085760505	5.74e-03	ZNF700	19p13.2
Down	ENSG00000117983	-5.31925084949396	1.38e-04	MUC5B	11p15.5
Down	ENSG00000130701	-5.27243531764865	1.01e-09	RBBP8NL	20q13.33
Down	ENSG00000261272	-5.24883778174392	8.53e-03	MUC22	6p21.33
Down	ENSG00000130643	-5.23504568413176	1.07e-05	CALY	10q26.3
Down	ENSG00000116014	-5.22110090320173	2.03e-10	KISS1R	19p13.3
Down	ENSG00000260001	-5.220529305274	3.45e-05	TGFBR3L	19p13.2
Down	ENSG00000183971	-5.21983268330071	5.56e-22	NPW	16p13.3
Down	ENSG00000101084	-5.2070819097984	4.17e-36	RAB5IF	20q11.23
Down	ENSG00000177989	-5.15142943930492	1.16e-02	ODF3B	22q13.33
Down	ENSG00000241360	-5.07953133042813	3.46e-14	PDXP	22q13.1
Down	ENSG00000197921	-5.03256981671999	1.23e-02	HES5	1p36.32
Down	ENSG00000100095	-5.02774071707977	8.01e-07	SEZ6L	22q12.1
Down	ENSG00000220008	-5.01043259245208	2.79e-11	LINGO3	19p13.3
Down	ENSG00000102109	-5.00352399248413	3.96e-12	PCSK1N	Xp11.23
Down	ENSG00000162367	-4.9752804331916	2.71e-03	TAL1 ENSG00000162367	1p33
Down	ENSG00000022556	-4.92357364906519	8.40e-04	NLRP2	19q13.42
Down	ENSG00000167244	-4.89424786656283	1.95e-02	IGF2	11p15.5
Down	ENSG00000141933	-4.87974002355452	1.65e-08	TPGS1	19p13.3
Down	ENSG00000063515	-4.83582322784599	2.79e-02	GSC2	22q11.21
Down	ENSG00000183090	-4.83582322784599	2.79e-02	FREM3	4q31.21
Down	ENSG00000163554	-4.819266099763	2.90e-02	SPTA1	1q23.1
Down	ENSG00000136750	-4.78483939294047	2.87e-12	GAD2	10p12.1
Down	ENSG00000178343	-4.78396348659907	1.12e-29	SHISA3	4p13
Down	ENSG00000189409	-4.77615092218718	2.24e-03	MMP23B	1p36.33
Down	ENSG00000167136	-4.7717581284379	1.57e-10	ENDOG	9q34.11
Down	ENSG00000164900	-4.75433680529161	3.45e-02	GBX1	7q36.1
Down	ENSG00000162068	-4.72455098853718	3.61e-02	NTN3	16p13.3
Down	ENSG00000172247	-4.71210936465578	4.67e-18	C1QTNF4 ENSG00000172247	11p11.2
Down	ENSG00000172247	-4.71210936465578	4.67e-18	ADIN ENSG00000172247	11p11.2
Down	ENSG00000124203	-4.70383431055309	3.79e-02	ZNF831	20q13.32
Down	ENSG00000136872	-4.61522041600199	4.96e-02	ALDOB	9q31.1
Down	ENSG00000143631	-4.6115210788613	5.87e-04	FLG	1q21.3
Down	ENSG00000131409	-4.61055880796171	6.17e-27	LRRC4B	19q13.33
Down	ENSG00000182103	-4.60792618101496	2.02e-04	FAM181B	11q14.1
Down	ENSG00000260428	-4.58366677458664	3.71e-07	SCX	8q24.3
Down	ENSG00000234965	-4.57557258832721	2.07e-06	SHISA8	22q13.2
Down	ENSG00000174885	-4.57437730003454	1.76e-02	NLRP6	11p15.5
Down	ENSG00000272325	-4.56343400778497	4.85e-20	NUDT3	6p21.31
Down	ENSG00000175602	-4.54090681710167	7.11e-110	CCDC85B	11q13.1
Down	ENSG00000036828	-4.52711536195096	3.99e-03	CASR	3q13.33
Down	ENSG00000163803	-4.52086930604054	4.39e-02	PLB1	2p23.2
Down	ENSG00000278588	-4.46694815365425	4.82e-02	H2BC4	6p22.2
Down	ENSG00000278588	-4.46694815365425	4.82e-02	HIST1H2BC	6p22.2
Down	ENSG00000278588	-4.46694815365425	4.82e-02	H2BC10	6p22.2
Down	ENSG00000152785	-4.45822300504826	4.86e-02	BMP3	4q21.21
Down	ENSG00000132746	-4.44939323561043	1.37e-03	ALDH3B2	11q13.2
Down	ENSG00000069696	-4.43941212622376	2.87e-24	DRD4	11p15.5
Down	ENSG00000179111	-4.42117972939253	4.62e-07	HES7	17p13.1
Down	ENSG00000182968	-4.39789431982261	1.60e-20	SOX1	13q34
Down	ENSG00000235034	-4.39294600792243	1.06e-12	C19orf81	19q13.33
Down	ENSG00000213638	-4.36677923903288	2.87e-25	ADAT3	19p13.3
Down	ENSG00000197153	-4.35514453774914	1.93e-03	H3C1	6p22.1
Down	ENSG00000197153	-4.35514453774914	1.93e-03	H3C12	6p22.1
Down	ENSG00000183248	-4.31178666126106	3.65e-114	PRR36	19p13.2
Down	ENSG00000164418	-4.29983127403623	3.29e-04	GRIK2	6q16.3
Down	ENSG00000137331	-4.2834232990643	8.29e-63	IER3 ENSG00000137331	6p21.33
Down	ENSG00000137331	-4.2834232990643	8.29e-63	PRG1	6p21.33
Down	ENSG00000148832	-4.26343171498686	3.08e-02	PAOX	10q26.3
Down	ENSG00000188064	-4.24900061132559	3.18e-02	WNT7B	22q13.31
Down	ENSG00000174586	-4.24171228859052	2.42e-03	ZNF497	19q13.43
Down	ENSG00000169876	-4.2248946720725	1.94e-05	MUC17	7q22.1
Down	ENSG00000164604	-4.20062980311296	1.83e-02	GPR85 ENSG00000164604	7q31.1
Down	ENSG00000169877	-4.17744516836382	3.80e-02	AHSP	16p11.2
Down	ENSG00000169877	-4.17744516836382	3.80e-02	ERAF	16p11.2
Down	ENSG00000137203	-4.15969835936894	1.90e-02	TFAP2A	6p24.3
Down	ENSG00000131849	-4.14493802427515	1.88e-02	ZNF132	19q13.43
Down	ENSG00000158473	-4.0992049613107	9.58e-15	CD1D	1q23.1
Down	ENSG00000159884	-4.05127994994523	1.48e-06	CCDC107	9p13.3
Down	ENSG00000088881	-4.01591665888623	3.54e-07	EBF4	20p13
Down	ENSG00000162599	-4.01186748617874	1.23e-33	NFIA	1p31.3
Down	ENSG00000140873	-3.99438880452277	3.47e-02	ADAMTS18	16q23.1
Down	ENSG00000128573	-3.99102810178753	6.98e-03	FOXP2	7q31.1
Down	ENSG00000131188	-3.98483522171529	2.16e-20	PRR7	5q35.3
Down	ENSG00000188483	-3.96775772383121	7.70e-09	IER5L	9q34.11
Down	ENSG00000168843	-3.96643419199287	9.53e-04	FSTL5	4q32.2
Down	ENSG00000167971	-3.95088210087182	2.64e-21	CASKIN1	16p13.3
Down	ENSG00000188816	-3.9489381503258	3.51e-03	HMX2	10q26.13
Down	ENSG00000181444	-3.9483596964862	1.55e-02	ZNF467	7q36.1
Down	ENSG00000186907	-3.92569769512654	2.02e-11	RTN4RL2	11q12.1
Down	ENSG00000136371	-3.92048954996766	3.95e-04	MTHFS	15q25.1
Down	ENSG00000178531	-3.90799540933433	1.67e-93	CTXN1	19p13.2
Down	ENSG00000121361	-3.87686934413057	2.99e-02	KCNJ8	12p12.1
Down	ENSG00000131094	-3.87119509592357	8.04e-46	C1QL1	17q21.31
Down	ENSG00000115325	-3.83453484246384	4.37e-13	DOK1	2p13.1
Down	ENSG00000161677	-3.79676888402259	4.05e-07	JOSD2 ENSG00000161677	19q13.33
Down	ENSG00000187634	-3.79640070026922	2.12e-19	SAMD11	1p36.33
Down	ENSG00000185924	-3.75629746217884	4.48e-04	RTN4RL1	17p13.3
Down	ENSG00000103260	-3.73591596953684	1.83e-31	METRN	16p13.3
Down	ENSG00000171295	-3.73258149003629	4.91e-04	ZNF440	19p13.2
Down	ENSG00000261678	-3.72058773011772	1.35e-03	SCRT1	8q24.3
Down	ENSG00000233493	-3.71378809285397	1.30e-04	TMEM238	19q13.42
Down	ENSG00000070031	-3.70055132068172	1.91e-07	SCT	11p15.5
Down	ENSG00000165215	-3.67946949110907	9.98e-25	CLDN3 ENSG00000165215	7q11.23
Down	ENSG00000120328	-3.64703287217456	1.26e-04	PCDHB12	5q31.3
Down	ENSG00000103254	-3.63212240831149	7.66e-26	ANTKMT	16p13.3
Down	ENSG00000088766	-3.62213121811901	2.41e-19	CRLS1	20p12.3
Down	ENSG00000148826	-3.6128325331117	9.02e-04	NKX6-2	10q26.3
Down	ENSG00000161992	-3.5425169794804	3.73e-03	PRR35 ENSG00000161992	16p13.3
Down	ENSG00000239264	-3.54231794175484	2.02e-11	TXNDC5	6p24.3
Down	ENSG00000180613	-3.52288976244185	9.15e-04	GSX2	4q12
Down	ENSG00000203883	-3.50424168772048	5.96e-05	SOX18	20q13.33
Down	ENSG00000239857	-3.48907564749164	2.27e-15	GET4	7p22.3
Down	ENSG00000221869	-3.48677536567868	2.10e-05	CEBPD ENSG00000221869	8q11.21
Down	ENSG00000159387	-3.48571914342315	3.27e-02	IRX6	16q12.2
Down	ENSG00000197766	-3.47982715947699	4.55e-04	CFD	19p13.3
Down	ENSG00000172260	-3.47598477599906	1.63e-16	NEGR1 ENSG00000172260	1p31.1
Down	ENSG00000261949	-3.4682482125808	1.92e-04	GFY	19q13.33
Down	ENSG00000197044	-3.46220130170817	1.31e-02	ZNF441	19p13.2
Down	ENSG00000167617	-3.44774010276458	4.39e-08	CDC42EP5	19q13.42
Down	ENSG00000179344	-3.44116868207097	8.20e-17	HLA-DQB1	6p21.32
Down	ENSG00000181291	-3.4345513396868	1.67e-09	TMEM132E	17q12
Down	ENSG00000115461	-3.42077437052344	4.81e-17	IGFBP5	2q35
Down	ENSG00000128815	-3.41388946527051	2.84e-02	WDFY4	10q11.23
Down	ENSG00000183734	-3.4090141404261	9.55e-03	ASCL2 ENSG00000183734	11p15.5
Down	ENSG00000150594	-3.40899893428297	4.50e-14	ADRA2A	10q25.2
Down	ENSG00000170049	-3.40019993486367	4.37e-07	KCNAB3	17p13.1
Down	ENSG00000115318	-3.37158593408497	4.60e-26	LOXL3	2p13.1
Down	ENSG00000168386	-3.36936176330899	1.96e-02	FILIP1L	3q12.1
Down	ENSG00000273706	-3.3663151455031	9.62e-05	LHX1	17q12
Down	ENSG00000159184	-3.36247995252014	4.32e-12	HOXB13	17q21.32
Down	ENSG00000205899	-3.35862058458751	4.90e-03	BHLHA9	17p13.3
Down	ENSG00000055732	-3.35351143967198	1.09e-11	MCOLN3	1p22.3
Down	ENSG00000182566	-3.34536456178806	2.00e-02	CLEC4G	19p13.2
Down	ENSG00000165300	-3.34045761721328	1.30e-53	SLITRK5 ENSG00000165300	13q31.2
Down	ENSG00000180767	-3.31946486705886	1.64e-05	CHST13	3q21.3
Down	ENSG00000107593	-3.31670504063821	2.02e-02	PKD2L1	10q24.31
Down	ENSG00000149633	-3.30372388628241	4.71e-02	KIAA1755	20q11.23
Down	ENSG00000174021	-3.30027809659351	7.11e-24	GNG5	1p22.3
Down	ENSG00000188257	-3.29605131911687	8.14e-06	PLA2G2A	1p36.13
Down	ENSG00000131668	-3.29426788368973	1.19e-17	BARX1	9q22.32
Down	ENSG00000161405	-3.2795678717964	3.29e-05	IKZF3	17q21.1
Down	ENSG00000180447	-3.27592221698628	9.66e-18	GAS1	9q21.33
Down	ENSG00000138083	-3.26033339415108	1.71e-43	SIX3	2p21
Down	ENSG00000128011	-3.25563412619308	8.05e-20	LRFN1 ENSG00000128011	19q13.2
Down	ENSG00000129757	-3.24311902035753	6.60e-74	CDKN1C	11p15.4
Down	ENSG00000232434	-3.24180941180102	2.74e-05	AJM1	9q34.3
Down	ENSG00000152475	-3.20503751381175	1.27e-07	ZNF837	19q13.43
Down	ENSG00000257335	-3.18867241801496	8.26e-03	MGAM	7q34
Down	ENSG00000167701	-3.17949897686128	4.37e-02	GPT	8q24.3
Down	ENSG00000170925	-3.17350451512821	5.31e-04	TEX13B	Xq22.3
Down	ENSG00000179292	-3.17225435614885	5.33e-05	TMEM151A	11q13.2
Down	ENSG00000167483	-3.16851212587816	3.01e-02	NIBAN3	19p13.11
Down	ENSG00000188730	-3.14747795451693	1.45e-14	VWC2	7p12.2
Down	ENSG00000152977	-3.1252944387085	7.11e-148	ZIC1	3q24
Down	ENSG00000104888	-3.12480729714265	8.42e-07	SLC17A7	19q13.33
Down	ENSG00000167646	-3.12232985176108	4.04e-03	DNAAF3	19q13.42
Down	ENSG00000262814	-3.12211839896058	8.31e-16	MRPL12	17q25.3
Down	ENSG00000237172	-3.11847221814403	1.17e-10	B3GNT9	16q22.1
Down	ENSG00000137648	-3.0970223703389	7.35e-05	TMPRSS4	11q23.3
Down	ENSG00000224940	-3.08749501542363	1.15e-02	PRRT4	7q32.1
Down	ENSG00000165810	-3.08196294763491	5.87e-04	BTNL9	5q35.3
Down	ENSG00000261308	-3.06542228850493	5.28e-14	FIGNL2	12q13.13
Down	ENSG00000197061	-3.0591264689406	9.67e-03	HIST1H4J	6p22.2
Down	ENSG00000197061	-3.0591264689406	9.67e-03	H4C3	6p22.2
Down	ENSG00000197061	-3.0591264689406	9.67e-03	H4C1	6p22.2
Down	ENSG00000177721	-3.04696604820376	2.01e-03	ANXA2R	5p12
Down	ENSG00000152582	-3.04247855345954	1.47e-02	SPEF2	5p13.2
Down	ENSG00000105516	-3.03089639014737	5.80e-11	DBP	19q13.33
Down	ENSG00000196361	-3.02892176234033	1.66e-03	ELAVL3	19p13.2
Down	ENSG00000089116	-3.00622955868719	1.62e-33	LHX5	12q24.13
Down	ENSG00000168447	-2.98259810043297	2.78e-12	SCNN1B	16p12.2
Down	ENSG00000111186	-2.97479443387755	2.88e-09	WNT5B	12p13.33
Down	ENSG00000212864	-2.97291737791075	9.50e-16	RNF208	9q34.3
Down	ENSG00000065609	-2.96979855112822	2.35e-02	SNAP91	6q14.2
Down	ENSG00000184260	-2.96781204526215	2.45e-03	H2AC20	1q21.2
Down	ENSG00000156395	-2.96589066852112	1.03e-04	SORCS3	10q25.1
Down	ENSG00000176531	-2.9652782114431	1.58e-12	PHLDB3	19q13.31
Down	ENSG00000101745	-2.9652355698137	5.78e-91	ANKRD12	18p11.22
Down	ENSG00000180340	-2.95534871132137	1.12e-29	FZD2	17q21.31
Down	ENSG00000204060	-2.95492641371635	5.80e-07	FOXO6	1p34.2
Down	ENSG00000174428	-2.95451485601985	1.94e-04	GTF2IRD2B	7q11.23
Down	ENSG00000187135	-2.9510476820697	9.23e-05	VSTM2B ENSG00000187135	19q12
Down	ENSG00000180113	-2.94810345863424	1.60e-02	TDRD6	6p12.3
Down	ENSG00000129993	-2.94517905378814	6.57e-08	CBFA2T3	16q24.3
Down	ENSG00000267909	-2.9324790826353	2.15e-03	CCDC177	14q24.1
Down	ENSG00000205078	-2.93242865254296	8.39e-06	SYCE1L	16q23.1
Down	ENSG00000145198	-2.92387422691103	2.51e-02	VWA5B2	3q27.1
Down	ENSG00000179869	-2.91835212030896	3.66e-02	ABCA13	7p12.3
Down	ENSG00000133454	-2.91422374429686	5.32e-03	MYO18B	22q12.1
Down	ENSG00000171956	-2.9052239819893	1.15e-49	FOXB1	15q22.2
Down	ENSG00000184897	-2.90146724384101	1.69e-129	H1-10	3q21.3
Down	ENSG00000177839	-2.88361334605839	1.04e-02	PCDHB9	5q31.3
Down	ENSG00000169564	-2.86807854928788	1.89e-08	PCBP1	2p13.3
Down	ENSG00000166126	-2.86502337380734	2.23e-06	AMN ENSG00000166126	14q32.32
Down	ENSG00000001630	-2.8587749398073	4.00e-11	CYP51A1	7q21.2
Down	ENSG00000180834	-2.85022987235489	3.29e-02	MAP6D1	3q27.1
Down	ENSG00000135766	-2.84332173805293	2.28e-11	EGLN1	1q42.2
Down	ENSG00000182379	-2.83819494533723	4.71e-08	NXPH4	12q13.3
Down	ENSG00000197483	-2.83142713150276	1.59e-15	ZNF628	19q13.42
Down	ENSG00000179862	-2.8226253995817	4.11e-18	CITED4	1p34.2
Down	ENSG00000105472	-2.80924161086395	1.81e-12	CLEC11A	19q13.33
Down	ENSG00000225950	-2.80398389199086	4.90e-03	NTF5	19q13.33
Down	ENSG00000225950	-2.80398389199086	4.90e-03	NTF4	19q13.33
Down	ENSG00000198598	-2.8012769861195	1.26e-49	MMP17	12q24.33
Down	ENSG00000175513	-2.79600024822765	1.28e-03	TSGA10IP	11q13.1
Down	ENSG00000072315	-2.79476083206488	9.50e-03	TRPC5	Xq23
Down	ENSG00000205336	-2.78737845011344	1.89e-02	GPR56	16q21
Down	ENSG00000205336	-2.78737845011344	1.89e-02	ADGRG1	16q21
Down	ENSG00000171222	-2.78334235833532	8.99e-08	SCAND1	20q11.23
Down	ENSG00000135454	-2.7775044662305	1.31e-02	B4GALNT1	12q13.3
Down	ENSG00000140015	-2.77387407529519	4.02e-04	KCNH5	14q23.2
Down	ENSG00000182759	-2.76015704742872	2.69e-17	MAFA	8q24.3
Down	ENSG00000122756	-2.75700118460661	4.82e-40	CNTFR	9p13.3
Down	ENSG00000172780	-2.75044657473556	9.55e-07	RAB43	3q21.3
Down	ENSG00000139725	-2.74951696818815	8.03e-07	RHOF	12q24.31
Down	ENSG00000188763	-2.73371437500289	3.51e-06	FZD9 ENSG00000188763	7q11.23
Down	ENSG00000177045	-2.72890146732817	6.71e-14	SIX5	19q13.32
Down	ENSG00000171016	-2.72866292630138	5.43e-03	PYGO1	15q21.3
Down	ENSG00000131650	-2.72437834695218	6.41e-08	KREMEN2	16p13.3
Down	ENSG00000006071	-2.72418685320519	5.19e-03	ABCC8	11p15.1
Down	ENSG00000167996	-2.72262154564866	9.17e-12	FTH1	11q12.3
Down	ENSG00000073150	-2.7200700934231	8.11e-17	PANX2	22q13.33
Down	ENSG00000081138	-2.70968982611892	2.74e-04	CDH7	18q22.1
Down	ENSG00000105376	-2.70557028093586	1.10e-03	ICAM5 ENSG00000105376	19p13.2
Down	ENSG00000176978	-2.70069008388329	7.11e-24	DPP7	9q34.3
Down	ENSG00000114251	-2.70046533120417	1.59e-09	WNT5A	3p14.3
Down	ENSG00000168056	-2.69727525746413	2.06e-18	LTBP3	11q13.1
Down	ENSG00000069399	-2.69191141779891	3.00e-09	BCL3	19q13.32
Down	ENSG00000278558	-2.69109003446102	2.25e-02	TMEM191B	22q11.21
Down	ENSG00000278558	-2.69109003446102	2.25e-02	TMEM191C	22q11.21
Down	ENSG00000127578	-2.67757370555928	5.00e-05	WFIKKN1 ENSG00000127578	16p13.3
Down	ENSG00000145506	-2.67314157808699	1.49e-19	NKD2	5p15.33
Down	ENSG00000107821	-2.66677790019598	5.52e-18	KAZALD1	10q24.31
Down	ENSG00000251493	-2.66503009402558	1.50e-03	FOXD1	5q13.2
Down	ENSG00000204618	-2.66502732288963	6.43e-03	HCGV	6p22.1
Down	ENSG00000204618	-2.66502732288963	6.43e-03	RNF39	6p22.1
Down	ENSG00000162545	-2.6647504395492	9.98e-25	CAMK2N1	1p36.12
Down	ENSG00000159674	-2.65832287895407	1.72e-12	SPON2	4p16.3
Down	ENSG00000179588	-2.65830129275103	3.80e-17	ZFPM1	16q24.2
Down	ENSG00000008735	-2.64769487071091	3.90e-10	MAPK8IP2	22q13.33
Down	ENSG00000130748	-2.640975927401	8.42e-07	TMEM160	19q13.32
Down	ENSG00000099625	-2.6355324624882	3.29e-29	CBARP	19p13.3
Down	ENSG00000110076	-2.62890991895903	1.63e-08	NRXN2 ENSG00000110076	11q13.1
Down	ENSG00000189120	-2.62271391297082	1.84e-05	SP6	17q21.32
Down	ENSG00000103024	-2.61556924714469	5.22e-37	NME3	16p13.3
Down	ENSG00000188747	-2.60561191655445	2.93e-06	NOXA1	9q34.3
Down	ENSG00000179168	-2.601525950691	6.98e-03	GGN	19q13.2
Down	ENSG00000104967	-2.59702433706489	6.69e-20	NOVA2	19q13.32
Down	ENSG00000168481	-2.59457141276911	2.37e-02	LGI3	8p21.3
Down	ENSG00000115257	-2.59027555735387	1.52e-13	PCSK4	19p13.3
Down	ENSG00000151322	-2.58232302304102	8.83e-09	NPAS3	14q13.1
Down	ENSG00000206432	-2.57109305410927	1.93e-13	TMEM200C ENSG00000206432	18p11.31
Down	ENSG00000090539	-2.56766571222773	4.67e-04	CHRD	3q27.1
Down	ENSG00000155816	-2.56757970225922	5.06e-04	FMN2	1q43
Down	ENSG00000170604	-2.56266413862529	2.33e-28	IRF2BP1	19q13.32
Down	ENSG00000197838	-2.55799977058345	3.56e-02	CYP2A13	19q13.2
Down	ENSG00000171813	-2.55798907988724	3.44e-15	PWWP2B	10q26.3
Down	ENSG00000184451	-2.55033186877915	4.66e-02	CCR10	17q21.2
Down	ENSG00000196358	-2.54775080991376	3.62e-03	NTNG2	9q34.13
Down	ENSG00000108001	-2.54575950115625	5.35e-10	EBF3	10q26.3
Down	ENSG00000150625	-2.5389630835861	9.89e-15	GPM6A	4q34.2
Down	ENSG00000181781	-2.53572178645085	1.69e-02	ODF3L2	19p13.3
Down	ENSG00000170684	-2.53295035298417	2.55e-21	ZNF296	19q13.32
Down	ENSG00000185818	-2.53241029560785	1.26e-49	NAT8L	4p16.3
Down	ENSG00000168040	-2.53180983156219	2.92e-15	FADD	11q13.3
Down	ENSG00000175048	-2.51855849211856	6.54e-19	ZDHHC14	6q25.3
Down	ENSG00000254585	-2.51520354061668	6.52e-13	MAGEL2	15q11.2
Down	ENSG00000146070	-2.51354900728759	1.90e-05	PLA2G7	6p12.3
Down	ENSG00000261408	-2.51338358327663	1.77e-02	TEN1-CDK3	17q25.1
Down	ENSG00000116032	-2.51020810638176	3.79e-05	GRIN3B	19p13.3
Down	ENSG00000187848	-2.50991882586874	1.67e-08	P2RX2 ENSG00000187848	12q24.33
Down	ENSG00000110148	-2.50946333760396	2.78e-06	CCKBR	11p15.4
Down	ENSG00000129951	-2.50870596454459	5.90e-80	PLPPR3 ENSG00000129951	19p13.3
Down	ENSG00000129932	-2.50117388693459	1.04e-21	DOHH	19p13.3
Down	ENSG00000198739	-2.50073113326104	1.91e-06	LRRTM3	10q21.3
Down	ENSG00000275183	-2.49995270269971	8.27e-05	LENG9	19q13.42
Down	ENSG00000176428	-2.49961872879708	8.12e-10	VPS37D	7q11.23
Down	ENSG00000183578	-2.49699608870429	3.06e-02	TNFAIP8L3	15q21.2
Down	ENSG00000104833	-2.49532270697651	1.96e-19	TUBB4A	19p13.3
Down	ENSG00000181234	-2.49188426109183	2.67e-04	TMEM132C	12q24.32
Down	ENSG00000181588	-2.48981665946187	4.18e-84	MEX3D	19p13.3
Down	ENSG00000171823	-2.48588894429923	5.09e-19	FBXL14	12p13.33
Down	ENSG00000214309	-2.48043202386287	1.02e-02	MBLAC1	7q22.1
Down	ENSG00000165804	-2.47646677200284	3.12e-67	ZNF219	14q11.2
Down	ENSG00000141431	-2.4759114090623	1.35e-04	ASXL3	18q12.1
Down	ENSG00000002330	-2.47554887088836	1.61e-06	BAD	11q13.1
Down	ENSG00000184916	-2.4656013197235	9.43e-23	JAG2	14q32.33
Down	ENSG00000140280	-2.4613738075592	6.96e-03	LYSMD2	15q21.2
Down	ENSG00000187140	-2.45681997678972	1.17e-39	FOXD3	1p31.3
Down	ENSG00000130700	-2.45286196896793	1.62e-08	GATA5	20q13.33
Down	ENSG00000171119	-2.45248122017619	7.72e-05	NRTN	19p13.3
Down	ENSG00000119242	-2.44588796240403	8.44e-06	CCDC92	12q24.31
Down	ENSG00000099866	-2.43728605848237	9.11e-08	MADCAM1	19p13.3
Down	ENSG00000242114	-2.43560733472463	6.22e-06	MTP18	22q12.2
Down	ENSG00000242114	-2.43560733472463	6.22e-06	MTFP1	22q12.2
Down	ENSG00000142611	-2.43467043215432	6.20e-04	PRDM16	1p36.32
Down	ENSG00000197530	-2.43420257735279	4.51e-41	MIB2	1p36.33
Down	ENSG00000112320	-2.43351951733683	5.70e-17	SOBP	6q21
Down	ENSG00000150347	-2.42733217690177	9.11e-06	ARID5B ENSG00000150347	10q21.2
Down	ENSG00000163817	-2.4260528269408	3.81e-02	SLC6A20	3p21.31
Down	ENSG00000161682	-2.4255099834292	2.43e-34	FAM171A2 ENSG00000161682	17q21.31
Down	ENSG00000107872	-2.42461132138315	2.77e-13	FBXL15	10q24.32
Down	ENSG00000187017	-2.42071012524098	1.11e-24	ESPN	1p36.31
Down	ENSG00000125503	-2.41862335651873	5.33e-24	PPP1R12C	19q13.42
Down	ENSG00000149599	-2.41504931982716	3.76e-02	DUSP15	20q11.21
Down	ENSG00000181029	-2.40492924251947	6.60e-04	TRAPPC5	19p13.2
Down	ENSG00000040608	-2.40407281995163	1.50e-21	RTN4R	22q11.21
Down	ENSG00000099284	-2.40184405147863	3.29e-56	H2AFY2	10q22.1
Down	ENSG00000099284	-2.40184405147863	3.29e-56	MACROH2A2	10q22.1
Down	ENSG00000283154	-2.39723053910541	1.60e-04	IQCJ-SCHIP1	3q25.32
Down	ENSG00000204950	-2.39179347785829	1.64e-03	LRRC10B	11q12.2
Down	ENSG00000178093	-2.39166591854803	7.14e-04	TSSK6	19p13.11
Down	ENSG00000020633	-2.38727526056504	2.60e-04	RUNX3	1p36.11
Down	ENSG00000176182	-2.38719539680789	6.17e-15	MYPOP	19q13.32
Down	ENSG00000127415	-2.38026322094585	7.11e-05	IDUA	4p16.3
Down	ENSG00000277586	-2.37625555795734	5.63e-53	NEFL	8p21.2
Down	ENSG00000058335	-2.36790181522503	7.83e-03	RASGRF1	15q25.1
Down	ENSG00000240771	-2.36585418391814	1.50e-11	ARHGEF25 ENSG00000240771	12q13.3
Down	ENSG00000197977	-2.35680272252184	3.93e-06	ELOVL2	6p24.2
Down	ENSG00000167874	-2.35179318631203	3.50e-03	TMEM88	17p13.1
Down	ENSG00000104722	-2.34853052910611	8.10e-40	NEFM	8p21.2
Down	ENSG00000182256	-2.34585053887451	3.71e-02	GABRG3	15q12
Down	ENSG00000160161	-2.3454505440183	2.67e-15	CILP2	19p13.11
Down	ENSG00000165626	-2.34484105512588	4.82e-12	BEND7 ENSG00000165626	10p13
Down	ENSG00000090006	-2.34263327028876	1.04e-06	LTBP4	19q13.2
Down	ENSG00000121743	-2.34088827342707	5.44e-03	GJA3	13q12.11
Down	ENSG00000141582	-2.33375605483229	2.28e-08	CBX4	17q25.3
Down	ENSG00000115738	-2.32954347871509	6.06e-53	ID2	2p25.1
Down	ENSG00000115255	-2.32756420159848	6.74e-18	REEP6	19p13.3
Down	ENSG00000171223	-2.32335193196103	2.67e-08	JUNB	19p13.13
Down	ENSG00000204103	-2.31918869755395	5.02e-08	MAFB	20q12
Down	ENSG00000204347	-2.31230052825845	4.36e-02	BTBD17	17q25.1
Down	ENSG00000142408	-2.30851188361662	7.31e-11	CACNG8	19q13.42
Down	ENSG00000165644	-2.30235067761567	6.47e-16	COMTD1 ENSG00000165644	10q22.2
Down	ENSG00000224109	-2.2904419322786	6.78e-04	CENPVL3	Xp11.22
Down	ENSG00000130528	-2.28171595016839	2.17e-05	HRC	19q13.33
Down	ENSG00000198719	-2.28096243476718	1.41e-37	DLL1	6q27
Down	ENSG00000101825	-2.28022067138144	6.63e-15	MXRA5	Xp22.33
Down	ENSG00000184545	-2.27037428264871	6.32e-14	DUSP8	11p15.5
Down	ENSG00000133250	-2.26261852315512	8.05e-19	ZNF414	19p13.2
Down	ENSG00000168505	-2.26216159679453	2.48e-40	GBX2	2q37.2
Down	ENSG00000142544	-2.26206354440106	1.24e-11	CTU1	19q13.41
Down	ENSG00000122386	-2.26176726314198	1.67e-14	ZNF205	16p13.3
Down	ENSG00000144485	-2.25534811868054	2.60e-37	HES6	2q37.3
Down	ENSG00000185522	-2.25499253201373	5.10e-09	LMNTD2	11p15.5
Down	ENSG00000188486	-2.25271518195179	4.54e-77	H2AX	11q23.3
Down	ENSG00000161681	-2.24951355665952	5.34e-04	SHANK1 ENSG00000161681	19q13.33
Down	ENSG00000182687	-2.24818386179024	2.04e-04	GALR2	17q25.1
Down	ENSG00000130222	-2.23939887691527	3.08e-07	GADD45G	9q22.2
Down	ENSG00000162881	-2.23389039232524	2.61e-03	OXER1	2p21
Down	ENSG00000078814	-2.23324893093055	3.00e-02	MYH7B	20q11.22
Down	ENSG00000131116	-2.2227956577459	3.25e-07	ZNF428	19q13.31
Down	ENSG00000130881	-2.22252109858609	1.11e-40	LRP3	19q13.11
Down	ENSG00000178573	-2.21868881556354	2.38e-10	MAF	16q23.2
Down	ENSG00000186994	-2.21406240374684	5.08e-05	KANK3	19p13.2
Down	ENSG00000167702	-2.21336445288917	2.06e-23	KIFC2	8q24.3
Down	ENSG00000172382	-2.2122619075169	2.57e-03	PRSS27	16p13.3
Down	ENSG00000115266	-2.21176911440293	3.28e-04	APC2	19p13.3
Down	ENSG00000119227	-2.20997895143485	2.36e-02	PIGZ	3q29
Down	ENSG00000160460	-2.20841705641826	3.64e-04	SPTBN4	19q13.2
Down	ENSG00000074416	-2.20463792035228	1.40e-02	MGLL	3q21.3
Down	ENSG00000225614	-2.20098552629155	3.21e-09	ZNF469	16q24.2
Down	ENSG00000133315	-2.19776620852825	3.31e-13	MACROD1 ENSG00000133315	11q13.1
Down	ENSG00000196421	-2.19721093524491	8.70e-03	C20orf204	20q13.33
Down	ENSG00000140284	-2.19568160885035	2.42e-05	SLC27A2	15q21.2
Down	ENSG00000218891	-2.1930931154273	3.52e-29	ZNF579	19q13.42
Down	ENSG00000105642	-2.19196856993603	2.31e-19	KCNN1	19p13.11
Down	ENSG00000127585	-2.19127480133031	2.73e-20	FBXL16 ENSG00000127585	16p13.3
Down	ENSG00000127220	-2.18046303348534	4.64e-14	ABHD8	19p13.11
Down	ENSG00000185269	-2.17962320156373	7.40e-04	NOTUM ENSG00000185269	17q25.3
Down	ENSG00000158748	-2.17703988131881	2.68e-02	HTR6 ENSG00000158748	1p36.13
Down	ENSG00000129244	-2.17282528558923	3.78e-40	ATP1B2	17p13.1
Down	ENSG00000286190	-2.17126655469713	7.64e-09	LOC728392	17p13.2
Down	ENSG00000167641	-2.16946975295527	1.23e-22	PPP1R14A	19q13.2
Down	ENSG00000182580	-2.16652994327206	5.52e-11	EPHB3	3q27.1
Down	ENSG00000121871	-2.16427302689986	1.42e-13	SLITRK3	3q26.1
Down	ENSG00000020181	-2.15735137875434	7.37e-21	ADGRA2	8p11.23
Down	ENSG00000228594	-2.15252869617057	1.20e-25	FNDC10	1p36.33
Down	ENSG00000156966	-2.15205942211026	8.08e-70	B3GNT7	2q37.1
Down	ENSG00000181649	-2.14302535639131	1.41e-08	PHLDA2	11p15.4
Down	ENSG00000251322	-2.13667154940578	1.69e-30	SHANK3	22q13.33
Down	ENSG00000109255	-2.13256841329892	1.48e-19	NMU	4q12
Down	ENSG00000183114	-2.12896024665454	6.82e-03	FAM43B	1p36.12
Down	ENSG00000179981	-2.12612873871273	1.89e-11	TSHZ1	18q22.3
Down	ENSG00000111432	-2.12185256409894	4.50e-05	FZD10	12q24.33
Down	ENSG00000125534	-2.10932447933791	1.31e-42	PPDPF	20q13.33
Down	ENSG00000184058	-2.10306768243649	1.55e-26	TBX1	22q11.21
Down	ENSG00000179348	-2.1009043342627	3.61e-05	GATA2	3q21.3
Down	ENSG00000176884	-2.10017754972109	3.44e-04	GRIN1	9q34.3
Down	ENSG00000120322	-2.10017037507271	3.87e-02	PCDHB8	5q31.3
Down	ENSG00000152092	-2.0989605608288	2.74e-04	ASTN1 ENSG00000152092	1q25.2
Down	ENSG00000105258	-2.09453509987911	1.72e-09	POLR2I	19q13.12
Down	ENSG00000112309	-2.09434243480644	6.31e-03	B3GAT2	6q13
Down	ENSG00000131398	-2.09281749657607	1.45e-10	KCNC3	19q13.33
Down	ENSG00000005108	-2.09281074853468	3.29e-03	THSD7A	7p21.3
Down	ENSG00000121900	-2.08990907410623	3.40e-15	TMEM54	1p35.1
Down	ENSG00000130829	-2.0895926963136	7.80e-07	DUSP9	Xq28
Down	ENSG00000272674	-2.08922149910216	3.88e-02	PCDHB16	5q31.3
Down	ENSG00000153132	-2.07539367937717	9.07e-03	CLGN	4q31.1
Down	ENSG00000006016	-2.07239702543749	3.43e-05	CRLF1	19p13.11
Down	ENSG00000161798	-2.06980831929542	9.00e-03	AQP5 ENSG00000161798	12q13.12
Down	ENSG00000173486	-2.06798121446488	1.62e-02	FKBP2	11q13.1
Down	ENSG00000235169	-2.05942183896436	3.62e-02	SMIM1	1p36.32
Down	ENSG00000112787	-2.05601484979678	4.63e-62	FBRSL1	12q24.33
Down	ENSG00000145087	-2.05498143848445	1.46e-05	STXBP5L	3q13.33
Down	ENSG00000081923	-2.05290093815153	1.41e-13	ATP8B1	18q21.31
Down	ENSG00000184261	-2.05277286639719	1.21e-31	KCNK12	2p16.3
Down	ENSG00000167619	-2.04892108702998	6.99e-08	TMEM145	19q13.2
Down	ENSG00000105605	-2.04376061405076	1.86e-28	CACNG7	19q13.42
Down	ENSG00000161328	-2.04261562175119	8.40e-04	LRRC56	11p15.5
Down	ENSG00000140939	-2.03883317860136	1.20e-02	NOL3	16q22.1
Down	ENSG00000187260	-2.03732499843672	2.84e-14	WDR86	7q36.1
Down	ENSG00000187260	-2.03732499843672	2.84e-14	LOC349136	7q36.1
Down	ENSG00000130522	-2.03288614664621	2.61e-46	JUND	19p13.11
Down	ENSG00000219438	-2.03192785497652	1.93e-24	TAFA5	22q13.32
Down	ENSG00000049283	-2.03155009750031	4.50e-14	EPN3	17q21.33
Down	ENSG00000184232	-2.03076726240218	6.06e-06	OAF	11q23.3
Down	ENSG00000130758	-2.03055656186163	4.95e-16	MAP3K10	19q13.2
Down	ENSG00000204851	-2.02881753298916	1.78e-06	PNMA8B	19q13.32
Down	ENSG00000130751	-2.02755011692687	4.97e-05	NPAS1	19q13.32
Down	ENSG00000174963	-2.02323594376988	2.60e-08	ZIC4	3q24
Down	ENSG00000063176	-2.02183599679125	9.66e-25	SPHK2	19q13.33
Down	ENSG00000124302	-2.0174226104156	2.37e-25	CHST8	19q13.11
Down	ENSG00000071073	-2.00394230917552	1.35e-07	MGAT4A ENSG00000071073	2q11.2
Down	ENSG00000115138	-2.00327467365757	2.98e-03	POMC ENSG00000115138	2p23.3
Down	ENSG00000187569	-2.00030683428282	7.80e-07	DPPA3	12p13.31
Down	ENSG00000151789	-1.99922278029913	3.66e-03	ZNF385D	3p24.3
Down	ENSG00000101460	-1.99821357958155	5.57e-05	MAP1LC3A	20q11.22
Down	ENSG00000162959	-1.99763900987438	1.36e-05	MEMO1	2p22.3
Down	ENSG00000099617	-1.99739705987138	1.96e-19	EFNA2	19p13.3
Down	ENSG00000261221	-1.99709613532619	1.79e-14	ZNF865	19q13.42
Down	ENSG00000168135	-1.99667482433359	7.84e-04	KCNJ4	22q13.1
Down	ENSG00000142235	-1.99347012961367	8.67e-16	LMTK3	19q13.33
Down	ENSG00000171368	-1.99161742445754	1.99e-05	TPPP	5p15.33
Down	ENSG00000171368	-1.99161742445754	1.99e-05	FREP1	5p15.33
Down	ENSG00000184347	-1.98779584509773	6.86e-05	SLIT3	5q35.1
Down	ENSG00000164128	-1.9856879391812	2.10e-03	NPY1R	4q32.2
Down	ENSG00000128045	-1.98331134428267	1.37e-04	RASL11B	4q12
Down	ENSG00000185668	-1.978399615857	4.24e-11	POU3F1	1p34.3
Down	ENSG00000174276	-1.97616441649627	1.04e-08	ZNHIT2	11q13.1
Down	ENSG00000172232	-1.97413003851017	1.42e-02	AZU1	19p13.3
Down	ENSG00000164292	-1.96771229307169	1.03e-20	RHOBTB3	5q15
Down	ENSG00000130479	-1.96635667729685	9.85e-44	MAP1S	19p13.11
Down	ENSG00000113369	-1.96069377188573	1.71e-09	ARRDC3	5q14.3
Down	ENSG00000089250	-1.95855958188452	2.98e-09	NOS1	12q24.22
Down	ENSG00000105613	-1.95833315155716	6.41e-14	MAST1	19p13.13
Down	ENSG00000140455	-1.95749808792839	3.38e-11	USP3	15q22.31
Down	ENSG00000196177	-1.95541477753905	4.13e-18	ACADSB	10q26.13
Down	ENSG00000115286	-1.95132347419325	7.39e-10	NDUFS7	19p13.3
Down	ENSG00000271601	-1.95005580167244	3.43e-02	LIX1L	1q21.1
Down	ENSG00000063180	-1.94511830438052	3.33e-19	CA11	19q13.33
Down	ENSG00000125652	-1.94508299939329	3.56e-21	ALKBH7	19p13.3
Down	ENSG00000245848	-1.94344574618151	1.27e-03	CEBPA	19q13.11
Down	ENSG00000171246	-1.9399543436855	1.48e-06	NPTX1	17q25.3
Down	ENSG00000257704	-1.93907194980394	1.99e-05	INAFM1	19q13.32
Down	ENSG00000141639	-1.93690188283236	1.06e-09	MAPK4	18q21.1
Down	ENSG00000182272	-1.93533357523157	6.48e-41	B4GALNT4	11p15.5
Down	ENSG00000103253	-1.93486312941308	4.77e-10	HAGHL	16p13.3
Down	ENSG00000179886	-1.92942499733211	3.61e-10	TIGD5	8q24.3
Down	ENSG00000130511	-1.91311458282641	6.73e-22	SSBP4	19p13.11
Down	ENSG00000197245	-1.91179163190247	4.84e-02	FAM110D	1p36.11
Down	ENSG00000179965	-1.91108041717999	3.92e-09	ZNF771	16p11.2
Down	ENSG00000215218	-1.90264569896578	4.94e-02	UBE2QL1	5p15.31
Down	ENSG00000154721	-1.90252705893968	6.01e-05	JAM2	21q21.3
Down	ENSG00000196126	-1.9024113926338	3.21e-02	HLA-DRB1	6p21.32
Down	ENSG00000139438	-1.90142451543135	4.77e-05	FAM222A	12q24.11
Down	ENSG00000139438	-1.90142451543135	4.77e-05	C12orf34	12q24.11
Down	ENSG00000211450	-1.89872368381569	6.31e-13	SELENOH	11q12.1
Down	ENSG00000080561	-1.89768344933902	2.40e-03	MID2	Xq22.3
Down	ENSG00000116544	-1.89390587801572	1.78e-15	DLGAP3	1p34.3
Down	ENSG00000173621	-1.89351515343139	2.47e-16	LRFN4	11q13.2
Down	ENSG00000166337	-1.89330693108316	7.47e-10	TAF10	11p15.4
Down	ENSG00000177380	-1.89027430768043	1.56e-15	PPFIA3	19q13.33
Down	ENSG00000167861	-1.88849712559884	2.78e-21	HID1	17q25.1
Down	ENSG00000204963	-1.88593583448105	3.57e-02	PCDHA7	5q31.3
Down	ENSG00000154856	-1.88362509792267	7.51e-05	APCDD1	18p11.22
Down	ENSG00000188051	-1.88297502725641	1.90e-02	TMEM221	19p13.11
Down	ENSG00000183496	-1.87681018359104	2.43e-14	MEX3B	15q25.2
Down	ENSG00000178814	-1.87554903662145	6.88e-21	OPLAH	8q24.3
Down	ENSG00000198003	-1.8749169955049	1.06e-04	CCDC151	19p13.2
Down	ENSG00000198003	-1.8749169955049	1.06e-04	ODAD3	19p13.2
Down	ENSG00000117069	-1.87186422350972	1.24e-05	ST6GALNAC5	1p31.1
Down	ENSG00000184160	-1.87176362281116	3.39e-12	ADRA2C	4p16.3
Down	ENSG00000125398	-1.87039396329702	2.07e-10	SOX9	17q24.3
Down	ENSG00000163888	-1.86845088603189	1.26e-13	CAMK2N2	3q27.1
Down	ENSG00000147231	-1.8658267150222	2.13e-05	RADX	Xq22.3
Down	ENSG00000250722	-1.86308892691631	2.05e-05	SELENOP	5p12
Down	ENSG00000055118	-1.86245555621544	1.77e-17	KCNH2	7q36.1
Down	ENSG00000176049	-1.86220510861065	6.19e-16	JAKMIP2	5q32
Down	ENSG00000165113	-1.8554673757721	1.79e-04	GKAP1	9q21.32
Down	ENSG00000119669	-1.85485178195111	1.34e-13	IRF2BPL	14q24.3
Down	ENSG00000249992	-1.85357357162082	1.33e-12	TMEM158	3p21.31
Down	ENSG00000141965	-1.85312777222501	1.69e-03	FEM1A	19p13.3
Down	ENSG00000196456	-1.85044295401875	3.39e-14	ZNF775	7q36.1
Down	ENSG00000160999	-1.84923103763897	1.18e-09	SH2B2	7q22.1
Down	ENSG00000168993	-1.8436889763936	1.99e-03	CPLX1	4p16.3
Down	ENSG00000173272	-1.84161323135818	6.64e-05	MZT2A	2q21.1
Down	ENSG00000173918	-1.84153902095634	7.85e-05	C1QTNF1	17q25.3
Down	ENSG00000101180	-1.84084484206121	1.32e-08	HRH3	20q13.33
Down	ENSG00000182768	-1.83970251658768	1.44e-21	NGRN	15q26.1
Down	ENSG00000185905	-1.8310974994809	7.13e-05	C16orf54 ENSG00000185905	16p11.2
Down	ENSG00000204186	-1.83009748564195	8.83e-12	ZDBF2	2q33.3
Down	ENSG00000198963	-1.82683375217981	4.30e-15	RORB	9q21.13
Down	ENSG00000006015	-1.82474339198419	1.03e-23	REX1BD	19p13.11
Down	ENSG00000167614	-1.8227741435645	1.80e-22	TTYH1	19q13.42
Down	ENSG00000277443	-1.82225742512141	4.11e-79	MARCKS	6q21
Down	ENSG00000160972	-1.82106422889171	1.40e-09	PPP1R16A	8q24.3
Down	ENSG00000133878	-1.82090362789167	2.62e-03	DUSP26	8p12
Down	ENSG00000062282	-1.81671492684476	2.45e-03	DGAT2	11q13.5
Down	ENSG00000099326	-1.81298904689795	4.01e-14	MZF1	19q13.43
Down	ENSG00000099326	-1.81298904689795	4.01e-14	ZNF42 ENSG00000099326	19q13.43
Down	ENSG00000116106	-1.81068101937917	1.29e-05	EPHA4	2q36.1
Down	ENSG00000159212	-1.80960222440516	2.00e-04	CLIC6	21q22.12
Down	ENSG00000113430	-1.80874057223589	5.80e-18	IRX4	5p15.33
Down	ENSG00000169228	-1.80868791911791	4.61e-04	RAB24	5q35.3
Down	ENSG00000103326	-1.80689848179174	6.77e-33	CAPN15	16p13.3
Down	ENSG00000172216	-1.80657969992292	4.20e-11	CEBPB	20q13.13
Down	ENSG00000177685	-1.80351490354955	1.81e-15	CRACR2B	11p15.5
Down	ENSG00000104892	-1.80313054730024	1.93e-03	KLC3	19q13.32
Down	ENSG00000184163	-1.80098893931988	3.00e-02	C1QTNF12	1p36.33
Down	ENSG00000126464	-1.80077179320085	1.25e-49	PRR12	19q13.33
Down	ENSG00000107831	-1.79867565740297	1.05e-10	FGF8 ENSG00000107831	10q24.32
Down	ENSG00000213563	-1.79759156545506	2.54e-13	C8orf82	8q24.3
Down	ENSG00000182154	-1.79167258778334	1.53e-24	MRPL41	9q34.3
Down	ENSG00000120149	-1.78784444468036	2.09e-02	MSX2	5q35.2
Down	ENSG00000183773	-1.78449205332096	2.76e-02	AIFM3	22q11.21
Down	ENSG00000099864	-1.78024199357426	4.52e-16	PALM	19p13.3
Down	ENSG00000161544	-1.77953366928937	9.71e-05	CYGB	17q25.1
Down	ENSG00000161544	-1.77953366928937	9.71e-05	GLNF	17q25.1
Down	ENSG00000011332	-1.77740051879191	2.67e-09	DPF1	19q13.2
Down	ENSG00000161835	-1.77500010779532	2.90e-04	TAMALIN ENSG00000161835	12q13.13
Down	ENSG00000275395	-1.77397984588761	8.42e-03	FCGBP	19q13.2
Down	ENSG00000142409	-1.77377806527416	2.73e-25	ZNF787	19q13.43
Down	ENSG00000178233	-1.77281915273715	1.75e-04	TMEM151B	6p21.1
Down	ENSG00000139266	-1.77012606503872	7.45e-06	MARCHF9 ENSG00000139266	12q14.1
Down	ENSG00000107281	-1.76762616118514	1.70e-13	NPDC1	9q34.3
Down	ENSG00000070423	-1.76502459733847	2.51e-35	RNF126	19p13.3
Down	ENSG00000198865	-1.76185961577716	4.64e-11	CCDC152	5p12
Down	ENSG00000157927	-1.76126517082136	1.80e-10	RADIL	7p22.1
Down	ENSG00000120693	-1.7574789148725	4.52e-03	SMAD9	13q13.3
Down	ENSG00000163704	-1.75663867542057	4.38e-11	PRRT3	3p25.3
Down	ENSG00000137962	-1.75260685287608	7.50e-05	ARHGAP29	1p22.1
Down	ENSG00000166828	-1.74743891808745	6.83e-03	SCNN1G	16p12.2
Down	ENSG00000006283	-1.74725945109909	4.81e-17	CACNA1G	17q21.33
Down	ENSG00000182389	-1.74626834411492	7.52e-06	CACNB4	2q23.3
Down	ENSG00000183092	-1.73943391287507	2.40e-02	BEGAIN	14q32.2
Down	ENSG00000183092	-1.73943391287507	2.40e-02	KIAA1446	14q32.2
Down	ENSG00000175985	-1.7375568735194	4.22e-02	PLEKHD1	14q24.1
Down	ENSG00000228672	-1.73458955248826	4.01e-06	PROB1	5q31.2
Down	ENSG00000184368	-1.73364608095219	2.98e-02	MAP7D2	Xp22.12
Down	ENSG00000140406	-1.73283052701095	1.16e-26	TLNRD1	15q25.1
Down	ENSG00000161179	-1.73274452858578	9.70e-21	YDJC	22q11.21
Down	ENSG00000161179	-1.73274452858578	9.70e-21	LOC150223	22q11.21
Down	ENSG00000129946	-1.72120047101423	5.62e-16	SHC2	19p13.3
Down	ENSG00000173673	-1.71916425050411	8.73e-33	HES3	1p36.31
Down	ENSG00000171159	-1.71853404947034	1.13e-18	C9orf16	9q34.11
Down	ENSG00000115363	-1.71515184934483	1.31e-03	EVA1A	2p12
Down	ENSG00000244486	-1.71379760874384	1.76e-16	SCARF2	22q11.21
Down	ENSG00000170382	-1.7067476167721	4.01e-03	LRRN5 ENSG00000170382	1q32.1
Down	ENSG00000170382	-1.7067476167721	4.01e-03	LRRN2 ENSG00000170382	1q32.1
Down	ENSG00000183186	-1.70292463977259	2.00e-18	C2CD4C	19p13.3
Down	ENSG00000184500	-1.70282816148569	1.34e-10	PROS1	3q11.1
Down	ENSG00000076826	-1.70220987136854	3.44e-25	CAMSAP3 ENSG00000076826	19p13.2
Down	ENSG00000145248	-1.69912880665239	2.72e-03	SLC10A4	4p11
Down	ENSG00000131037	-1.69846515968537	5.73e-09	EPS8L1	19q13.42
Down	ENSG00000039987	-1.69577413384944	2.66e-02	BEST2	19p13.13
Down	ENSG00000205090	-1.69562982511349	3.14e-03	TMEM240	1p36.33
Down	ENSG00000161921	-1.69497065162578	1.84e-02	CXCL16 ENSG00000161921	17p13.2
Down	ENSG00000136842	-1.69080986033294	4.36e-02	TMOD1	9q22.33
Down	ENSG00000105204	-1.69038473611748	1.73e-09	DYRK1B	19q13.2
Down	ENSG00000135736	-1.68958053502041	1.35e-06	CCDC102A ENSG00000135736	16q21
Down	ENSG00000163975	-1.68816197933685	1.55e-07	MFI2	3q29
Down	ENSG00000163975	-1.68816197933685	1.55e-07	MELTF	3q29
Down	ENSG00000133739	-1.68761216286827	1.14e-13	LRRCC1	8q21.2
Down	ENSG00000126243	-1.6872501976271	1.49e-11	LRFN3	19q13.12
Down	ENSG00000196932	-1.68500671051136	3.59e-02	TMEM26	10q21.2
Down	ENSG00000198355	-1.68471253215372	4.36e-22	PIM3	22q13.33
Down	ENSG00000184672	-1.68083794988349	7.19e-03	RALYL	8q21.2
Down	ENSG00000127580	-1.68012782928029	1.39e-11	WDR24 ENSG00000127580	16p13.3
Down	ENSG00000104899	-1.67751775463389	1.00e-02	AMH	19p13.3
Down	ENSG00000142459	-1.67579298788683	9.89e-11	EVI5L	19p13.2
Down	ENSG00000066230	-1.67545884154814	1.50e-03	SLC9A3	5p15.33
Down	ENSG00000054179	-1.67455007346013	2.44e-08	ENTPD2	9q34.3
Down	ENSG00000130203	-1.67261539990506	8.30e-43	APOE	19q13.32
Down	ENSG00000114315	-1.67261077695995	1.01e-19	HES1	3q29
Down	ENSG00000132005	-1.66773500272172	3.92e-27	RFX1	19p13.12
Down	ENSG00000161618	-1.66766880477456	1.66e-19	ALDH16A1	19q13.33
Down	ENSG00000163053	-1.66565773124912	1.61e-02	SLC16A14	2q36.3
Down	ENSG00000189143	-1.66479394442996	9.84e-15	CLDN4	7q11.23
Down	ENSG00000105290	-1.66274395523264	5.43e-07	APLP1 ENSG00000105290	19q13.12
Down	ENSG00000105696	-1.65645692801397	6.53e-15	C19orf4	19p13.11
Down	ENSG00000105696	-1.65645692801397	6.53e-15	TMEM59L	19p13.11
Down	ENSG00000198168	-1.65576429295833	4.98e-10	SVIP	11p14.3
Down	ENSG00000255690	-1.65436612254486	1.93e-05	TRIL	7p14.3
Down	ENSG00000101210	-1.65432589984399	2.09e-27	EEF1A2	20q13.33
Down	ENSG00000253958	-1.65150276695676	7.88e-06	CLDN23	8p23.1
Down	ENSG00000126461	-1.65042512826373	6.72e-34	SCAF1	19q13.33
Down	ENSG00000131187	-1.6503079938987	1.15e-03	F12	5q35.3
Down	ENSG00000129038	-1.64908797796581	1.46e-06	LOXL1	15q24.1
Down	ENSG00000185864	-1.64754395313346	1.44e-16	NPIPB5	16p12.2
Down	ENSG00000185864	-1.64754395313346	1.44e-16	NPIPB4	16p12.2
Down	ENSG00000181790	-1.64605314066876	3.14e-09	ADGRB1	8q24.3
Down	ENSG00000140538	-1.64560336771991	5.77e-11	NTRK3	15q25.3
Down	ENSG00000048540	-1.6436423255468	2.08e-12	LMO3	12p12.3
Down	ENSG00000273604	-1.64318577958466	3.88e-21	EPOP	17q12
Down	ENSG00000167700	-1.63634516780396	1.28e-18	MFSD3	8q24.3
Down	ENSG00000078328	-1.63622904558275	3.36e-02	RBFOX1	16p13.3
Down	ENSG00000229809	-1.6357372876063	4.61e-03	ZNF688	16p11.2
Down	ENSG00000146197	-1.63570576269829	4.38e-08	SCUBE3	6p21.31
Down	ENSG00000101638	-1.63529043082807	1.66e-05	ST8SIA5	18q21.1
Down	ENSG00000110013	-1.63486047979241	3.69e-02	SIAE	11q24.2
Down	ENSG00000180900	-1.63313214090778	1.01e-08	SCRIB	8q24.3
Down	ENSG00000274286	-1.63171627934533	3.24e-04	ADRA2B	2q11.2
Down	ENSG00000185129	-1.63068852997952	9.17e-06	PURA	5q31.3
Down	ENSG00000125968	-1.63059507643399	4.74e-30	ID1	20q11.21
Down	ENSG00000176845	-1.63017635544033	1.17e-15	METRNL	17q25.3
Down	ENSG00000146233	-1.62765545354896	4.15e-02	CYP39A1	6p12.3
Down	ENSG00000170004	-1.62651751320074	5.80e-36	CHD3	17p13.1
Down	ENSG00000177732	-1.62563417979115	7.19e-34	SOX12	20p13
Down	ENSG00000119574	-1.62529498704239	2.71e-11	ZNF499	19q13.43
Down	ENSG00000119574	-1.62529498704239	2.71e-11	ZBTB45	19q13.43
Down	ENSG00000128872	-1.62391240237529	3.14e-06	TMOD2	15q21.2
Down	ENSG00000130287	-1.62347815463636	3.02e-08	NCAN	19p13.11
Down	ENSG00000130287	-1.62347815463636	3.02e-08	CSPG3	19p13.11
Down	ENSG00000176532	-1.62244487118164	2.46e-11	PRR15	7p14.3
Down	ENSG00000176532	-1.62244487118164	2.46e-11	LOC222171	7p14.3
Down	ENSG00000076344	-1.62208202824094	3.13e-02	RGS11	16p13.3
Down	ENSG00000158292	-1.61879816883108	1.04e-15	GPR153	1p36.31
Down	ENSG00000229637	-1.61694406966379	3.37e-02	PRAC2	17q21.32
Down	ENSG00000139910	-1.61674588400212	6.71e-11	NOVA1	14q12
Down	ENSG00000112541	-1.61631477738484	4.41e-03	PDE10A	6q27
Down	ENSG00000186193	-1.61395074431703	3.60e-28	SAPCD2	9q34.3
Down	ENSG00000177283	-1.61344492301398	1.92e-14	FZD8	10p11.21
Down	ENSG00000122367	-1.60786009045395	3.10e-02	LDB3	10q23.2
Down	ENSG00000151617	-1.60543418125844	1.30e-02	EDNRA	4q31.22
Down	ENSG00000204175	-1.60389286192637	4.16e-11	GPRIN2	10q11.22
Down	ENSG00000089048	-1.60377786192425	2.04e-35	ESF1	20p12.1
Down	ENSG00000189057	-1.60300440938481	8.77e-19	FAM111B	11q12.1
Down	ENSG00000102290	-1.60017449272895	2.64e-07	PCDH11X	Xq21.31
Down	ENSG00000180448	-1.59922756535946	6.20e-23	ARHGAP45	19p13.3
Down	ENSG00000147234	-1.59833955850483	1.54e-05	FRMPD3	Xq22.3
Down	ENSG00000166897	-1.59786875736114	7.02e-03	ELFN2	22q13.1
Down	ENSG00000138814	-1.59775202475557	6.28e-39	PPP3CA	4q24
Down	ENSG00000170989	-1.59569591515099	8.91e-04	S1PR1 ENSG00000170989	1p21.2
Down	ENSG00000087076	-1.59546590453837	1.00e-05	HSD17B14	19q13.33
Down	ENSG00000106348	-1.59423885828235	2.18e-23	IMPDH1	7q32.1
Down	ENSG00000168209	-1.58834201136124	6.71e-03	DDIT4	10q22.1
Down	ENSG00000176022	-1.58799549777214	1.37e-15	B3GALT6	1p36.33
Down	ENSG00000051523	-1.58339857785541	5.24e-25	CYBA	16q24.2
Down	ENSG00000185453	-1.57952300960093	3.17e-09	ZSWIM9	19q13.33
Down	ENSG00000181409	-1.57353011694157	1.22e-03	AATK	17q25.3
Down	ENSG00000090776	-1.57319144759667	4.01e-15	EFNB1	Xq13.1
Down	ENSG00000127914	-1.57227206436645	6.64e-20	AKAP9	7q21.2
Down	ENSG00000099624	-1.57070042266765	4.76e-06	ATP5F1D	19p13.3
Down	ENSG00000124466	-1.56995713997129	9.64e-03	LYPD3	19q13.31
Down	ENSG00000277363	-1.56847391137195	2.61e-12	SRCIN1	17q12
Down	ENSG00000186479	-1.56647788829644	3.89e-03	RGS7BP	5q12.3
Down	ENSG00000270885	-1.56619720109087	1.12e-10	RASL10B	17q12
Down	ENSG00000111879	-1.56555353956356	1.48e-06	FAM184A	6q22.31
Down	ENSG00000063660	-1.56485700244274	9.59e-21	GPC1	2q37.3
Down	ENSG00000172201	-1.56281419264962	5.05e-10	ID4	6p22.3
Down	ENSG00000164764	-1.56270309356454	7.71e-09	SBSPON	8q21.11
Down	ENSG00000053918	-1.56255053156161	7.74e-05	KCNQ1	11p15.5
Down	ENSG00000180739	-1.56154010791019	4.00e-04	S1PR5	19p13.2
Down	ENSG00000188042	-1.55904470707275	6.91e-19	ARL4C	2q37.1
Down	ENSG00000168913	-1.55827019666221	7.04e-10	ENHO	9p13.3
Down	ENSG00000169918	-1.55743886767335	4.63e-03	OTUD7A	15q13.3
Down	ENSG00000071655	-1.55696777210325	1.40e-25	MBD3	19p13.3
Down	ENSG00000175497	-1.55458342760145	3.72e-06	DPP10	2q14.1
Down	ENSG00000179085	-1.5543989269994	1.28e-05	DPM3	1q22
Down	ENSG00000178951	-1.55282870224939	2.95e-22	ZBTB7A	19p13.3
Down	ENSG00000161082	-1.55145520884856	1.41e-06	CELF5	19p13.3
Down	ENSG00000198832	-1.54665167206575	1.09e-06	SELENOM	22q12.2
Down	ENSG00000128228	-1.54546687650483	1.15e-12	SDF2L1	22q11.21
Down	ENSG00000153443	-1.54361017952047	1.25e-19	UBALD1	16p13.3
Down	ENSG00000173581	-1.54284414395808	5.89e-08	CCDC106	19q13.42
Down	ENSG00000049089	-1.54281706778627	1.09e-06	COL9A2	1p34.2
Down	ENSG00000110881	-1.54005132584161	1.52e-03	ASIC1	12q13.12
Down	ENSG00000180730	-1.53781260620935	5.67e-03	SHISA2	13q12.13
Down	ENSG00000174137	-1.53653995148435	2.87e-02	FAM53A	4p16.3
Down	ENSG00000188833	-1.53369670348886	2.79e-02	ENTPD8	9q34.3
Down	ENSG00000099994	-1.53278631081038	2.21e-04	SUSD2	22q11.23
Down	ENSG00000204366	-1.53209548952759	2.68e-14	ZBTB12	6p21.33
Down	ENSG00000205309	-1.53193877954783	5.18e-05	NT5M	17p11.2
Down	ENSG00000105427	-1.52788490104467	2.72e-03	CNFN	19q13.2
Down	ENSG00000167536	-1.52732615305676	7.61e-08	DHRS13	17q11.2
Down	ENSG00000101204	-1.52716965506015	1.27e-02	CHRNA4	20q13.33
Down	ENSG00000009950	-1.52282589814349	4.47e-06	MLXIPL	7q11.23
Down	ENSG00000162585	-1.52093196048751	2.88e-14	FAAP20	1p36.33
Down	ENSG00000173137	-1.51660065433698	2.02e-06	ADCK5	8q24.3
Down	ENSG00000012779	-1.51487245288774	6.43e-03	ALOX5	10q11.21
Down	ENSG00000087903	-1.5144122459138	5.74e-05	RFX2	19p13.3
Down	ENSG00000158106	-1.51348761243724	2.29e-10	RHPN1	8q24.3
Down	ENSG00000250479	-1.5093439589545	3.96e-19	CHCHD10	22q11.23
Down	ENSG00000204839	-1.50850176816595	3.70e-04	MROH6	8q24.3
Down	ENSG00000149925	-1.50731218549168	6.61e-03	ALDOA	16p11.2
Down	ENSG00000149925	-1.50731218549168	6.61e-03	HEL-S-87p	16p11.2
Down	ENSG00000177548	-1.50257461437407	5.46e-11	RABEP2	16p11.2
Down	ENSG00000125898	-1.50232970843457	8.26e-10	FAM110A	20p13
Down	ENSG00000172889	-1.50117137492345	9.14e-14	EGFL7	9q34.3
Down	ENSG00000161847	-1.50102539501655	2.72e-17	RAVER1 ENSG00000161847	19p13.2
Down	ENSG00000099364	-1.50030540231784	4.58e-31	FBXL19 ENSG00000099364	16p11.2
Down	ENSG00000107242	-1.49927750475894	1.43e-06	PIP5K1B	9q21.11
Down	ENSG00000171551	-1.4981593717738	8.27e-16	ECEL1	2q37.1
Down	ENSG00000224051	-1.49778427826306	2.14e-06	CPTP	1p36.33
Down	ENSG00000224051	-1.49778427826306	2.14e-06	GLTPD1	1p36.33
Down	ENSG00000114279	-1.49769185216445	8.11e-10	FGF12	3q29
Down	ENSG00000198816	-1.49757204883083	6.99e-12	ZNF358	19p13.2
Down	ENSG00000187808	-1.49467841496025	1.32e-02	SOWAHD	Xq24
Down	ENSG00000068137	-1.49395962162851	2.73e-15	PLEKHH3	17q21.2
Down	ENSG00000118160	-1.49099843331296	6.45e-06	SLC8A2	19q13.32
Down	ENSG00000154153	-1.49057440970017	2.53e-02	RETREG1	5p15.1
Down	ENSG00000167748	-1.49055496761731	2.56e-02	KLK1	19q13.33
Down	ENSG00000167748	-1.49055496761731	2.56e-02	KLNA1	19q13.33
Down	ENSG00000130876	-1.48839465127312	4.38e-05	SLC7A10	19q13.11
Down	ENSG00000213023	-1.48746858293272	6.33e-06	SYT3 ENSG00000213023	19q13.33
Down	ENSG00000185236	-1.48578496181801	2.40e-21	RAB11B	19p13.2
Down	ENSG00000185950	-1.48300261583797	1.97e-20	IRS2	13q34
Down	ENSG00000112812	-1.48111346870325	3.46e-07	PRSS16	6p22.1
Down	ENSG00000130822	-1.47997080458869	1.81e-03	PNCK	Xq28
Down	ENSG00000103266	-1.47942888598943	7.39e-10	STUB1	16p13.3
Down	ENSG00000129968	-1.47706766770299	1.85e-17	ABHD17A	19p13.3
Down	ENSG00000213347	-1.47314795342383	5.72e-06	MXD3	5q35.3
Down	ENSG00000197933	-1.47215097862926	8.35e-04	ZNF823	19p13.2
Down	ENSG00000115353	-1.47097352796474	1.06e-02	TACR1	2p12
Down	ENSG00000144476	-1.47025758174185	2.64e-02	ACKR3	2q37.3
Down	ENSG00000262655	-1.46834727585823	6.44e-22	SPON1	11p15.2
Down	ENSG00000185340	-1.46751915194168	9.97e-15	GAS2L1	22q12.2
Down	ENSG00000198483	-1.46739528508441	7.88e-06	ANKRD35	1q21.1
Down	ENSG00000101331	-1.46262666557286	5.95e-03	CCM2L	20q11.21
Down	ENSG00000184497	-1.46161922826472	1.14e-03	TMEM255B	13q34
Down	ENSG00000158792	-1.46152951655736	1.40e-05	SPATA2L	16q24.3
Down	ENSG00000105538	-1.46118841992795	6.72e-07	RASIP1	19q13.33
Down	ENSG00000102981	-1.45764329248029	3.20e-04	PARD6A	16q22.1
[truncated: 1,233 more rows]

## Sheet: tKOvsKO
Regulation	Ensembl ID	log2 Fold Change (tKOvsKO)	Adj.Pval	Symbol	Chr
Up	ENSG00000198105	7.2671859622602	9.16e-06	ZNF248	10p11.21
Up	ENSG00000137672	6.11582012948354	1.16e-23	TRPC6	11q22.1
Up	ENSG00000171643	5.5008077306337	4.99e-03	S100Z	5q13.3
Up	ENSG00000156265	4.76099688723625	6.40e-03	MAP3K7CL	21q21.3
Up	ENSG00000156265	4.76099688723625	6.40e-03	HC21ORF7	21q21.3
Up	ENSG00000007372	4.22176922538833	3.59e-02	PAX6	11p13
Up	ENSG00000164756	4.04873058582239	7.93e-06	SLC30A8	8q24.11
Up	ENSG00000135046	3.97453933106334	1.51e-35	ANXA1	9q21.13
Up	ENSG00000178919	3.91012734612302	3.67e-02	FOXE1	9q22.33
Up	ENSG00000125414	3.90595904256392	1.26e-07	MYH2	17p13.1
Up	ENSG00000188984	3.87767664518211	5.70e-18	AADACL3	1p36.21
Up	ENSG00000154645	3.61961453793803	4.24e-16	CHODL	21q21.1
Up	ENSG00000163898	3.54322195699629	2.04e-05	LIPH	3q27.2
Up	ENSG00000151702	3.52119184114444	2.97e-02	FLI1	11q24.3
Up	ENSG00000135638	3.43210683806751	1.84e-06	EMX1	2p13.2
Up	ENSG00000187323	3.34329319679817	1.41e-16	DCC	18q21.2
Up	ENSG00000106366	3.2893343949227	1.10e-19	SERPINE1	7q22.1
Up	ENSG00000111799	3.20771862104241	5.54e-15	COL12A1	6q14.1
Up	ENSG00000115507	3.16118610724469	2.65e-02	OTX1	2p15
Up	ENSG00000131969	3.08750099175656	8.79e-31	ABHD12B	14q22.1
Up	ENSG00000223547	3.0258316446167	2.17e-03	ZNF844	19p13.2
Up	ENSG00000172346	2.98526167864628	1.82e-04	CSDC2	22q13.2
Up	ENSG00000132874	2.95157605069882	3.08e-03	SLC14A2	18q12.3
Up	ENSG00000132517	2.9244165246747	3.96e-02	SLC52A1	17p13.2
Up	ENSG00000079263	2.88898862317208	1.25e-02	SP140	2q37.1
Up	ENSG00000081051	2.83564701910579	1.28e-02	AFP	4q13.3
Up	ENSG00000124839	2.80712914161797	1.32e-02	RAB17	2q37.3
Up	ENSG00000184588	2.80414590070355	6.44e-05	PDE4B	1p31.3
Up	ENSG00000100385	2.80072943878185	8.13e-06	IL2RB	22q12.3
Up	ENSG00000026508	2.79748713608571	3.10e-17	CD44	11p13
Up	ENSG00000188707	2.79332942056421	1.28e-02	C7orf29	7q36.1
Up	ENSG00000188707	2.79332942056421	1.28e-02	ZBED6CL	7q36.1
Up	ENSG00000076641	2.69212238950684	1.66e-02	PAG1	8q21.13
Up	ENSG00000143194	2.62612788841329	4.29e-03	MAEL	1q24.1
Up	ENSG00000155511	2.61988157209229	1.26e-04	GRIA1	5q33.2
Up	ENSG00000204644	2.6171856056643	1.99e-16	ZFP57	6p22.1
Up	ENSG00000137709	2.58285459740491	3.10e-03	POU2F3	11q23.3
Up	ENSG00000063015	2.54821403258082	3.18e-05	SEZ6	17q11.2
Up	ENSG00000178394	2.54305157371732	4.97e-03	HTR1A	5q12.3
Up	ENSG00000178394	2.54305157371732	4.97e-03	5HT1A	5q12.3
Up	ENSG00000269964	2.5230595066628	4.53e-03	MEI4	6q14.1
Up	ENSG00000164120	2.52095503582073	2.02e-07	HPGD	4q34.1
Up	ENSG00000131781	2.45591739560101	6.05e-05	FMO5	1q21.1
Up	ENSG00000175445	2.44200089468698	7.12e-14	LPL	8p21.3
Up	ENSG00000118785	2.43588298205965	3.92e-03	opn	4q22.1
Up	ENSG00000118785	2.43588298205965	3.92e-03	SPP1	4q22.1
Up	ENSG00000138119	2.43567874047966	1.61e-09	MYOF	10q23.33
Up	ENSG00000099399	2.42089909513953	1.95e-02	MAGEB2	Xp21.2
Up	ENSG00000126562	2.41217001601596	9.27e-10	WNK4	17q21.2
Up	ENSG00000163762	2.40987960365592	1.21e-05	TM4SF18	3q25.1
Up	ENSG00000026025	2.36399615759637	6.83e-10	VIM	10p13
Up	ENSG00000026025	2.36399615759637	6.83e-10	HEL113	10p13
Up	ENSG00000169851	2.33286075869669	6.02e-03	PCDH7	4p15.1
Up	ENSG00000143632	2.31169511956124	1.49e-03	ACTA1	1q42.13
Up	ENSG00000133317	2.2828372836739	6.47e-03	LGALS12	11q12.3
Up	ENSG00000206262	2.22534058657203	1.04e-07	FOXL2NB	3q22.3
Up	ENSG00000183486	2.21393866830985	3.00e-02	MX2	21q22.3
Up	ENSG00000269404	2.21058133350188	5.59e-05	SPIB	19q13.33
Up	ENSG00000169403	2.20629760327857	7.03e-09	PTAFR	1p35.3
Up	ENSG00000155629	2.18927562689758	1.65e-14	PIK3AP1	10q24.1
Up	ENSG00000164746	2.18583013048106	4.53e-04	C7orf57	7p12.3
Up	ENSG00000151962	2.18344088687819	3.99e-11	RBM46	4q32.1
Up	ENSG00000196159	2.16000997914086	4.87e-12	FAT4	4q28.1
Up	ENSG00000137501	2.15881372714679	1.41e-16	SYTL2	11q14.1
Up	ENSG00000113209	2.12446754027879	4.79e-06	PCDHB5	5q31.3
Up	ENSG00000150540	2.08996161472772	3.62e-04	HNMT	2q22.1
Up	ENSG00000196569	2.07872391665631	6.51e-08	LAMA2	6q22.33
Up	ENSG00000169129	2.05002967760989	1.14e-12	AFAP1L2	10q25.3
Up	ENSG00000125848	1.99691919817737	4.21e-02	FLRT3	20p12.1
Up	ENSG00000105974	1.99251469408857	8.02e-17	CAV1	7q31.2
Up	ENSG00000135248	1.98978755534935	1.15e-03	FAM71F1	7q32.1
Up	ENSG00000126010	1.97850613289493	6.57e-13	GRPR	Xp22.2
Up	ENSG00000258417	1.97577461353744	1.62e-02		8q24.22
Up	ENSG00000165588	1.92428835218521	6.35e-04	OTX2	14q22.3
Up	ENSG00000165591	1.91669080053646	1.59e-03	RP11-479E16.1	Xp11.21
Up	ENSG00000165591	1.91669080053646	1.59e-03	FAAH2	Xp11.21
Up	ENSG00000163286	1.91635935175978	9.91e-04	ALPG	2q37.1
Up	ENSG00000142227	1.91240663754842	2.29e-13	EMP3	19q13.33
Up	ENSG00000174600	1.90788890421639	1.80e-02	CMKLR1	12q23.3
Up	ENSG00000154736	1.90023971087353	1.09e-06	ADAMTS5	21q21.3
Up	ENSG00000171724	1.85939677742845	5.38e-14	VAT1L	16q23.1
Up	ENSG00000164951	1.85129131730392	1.49e-23	PDP1	8q22.1
Up	ENSG00000164951	1.85129131730392	1.49e-23	PPM2C	8q22.1
Up	ENSG00000135899	1.84848556508661	7.38e-03	SP110	2q37.1
Up	ENSG00000123342	1.84391365233522	2.32e-02	MMP19	12q13.2
Up	ENSG00000197442	1.82634235318859	2.20e-04	MAP3K5	6q23.3
Up	ENSG00000171951	1.8114910190604	5.28e-09	SCG2	2q36.1
Up	ENSG00000139289	1.80393101219086	1.07e-11	PHLDA1	12q21.2
Up	ENSG00000102034	1.80109072280223	1.53e-07	ELF4	Xq26.1
Up	ENSG00000100097	1.79743240621854	7.22e-13	LGALS1	22q13.1
Up	ENSG00000137267	1.77899021572364	4.85e-06	TUBB2A	6p25.2
Up	ENSG00000129654	1.76258664313193	9.66e-10	FOXJ1	17q25.1
Up	ENSG00000168004	1.76251798303246	3.15e-05	PLAAT5	11q12.3
Up	ENSG00000044524	1.75823190078452	8.10e-03	EPHA3	3p11.1
Up	ENSG00000142347	1.74852159213006	7.50e-06	MYO1F	19p13.2
Up	ENSG00000204711	1.74416547960847	3.11e-10	C9orf135	9q21.12
Up	ENSG00000153093	1.74272092533878	2.05e-03	ACOXL	2q13
Up	ENSG00000197959	1.68193508247572	9.80e-05	DNM3	1q24.3
Up	ENSG00000130052	1.67888391889882	1.90e-06	STARD8	Xq13.1
Up	ENSG00000108950	1.67160725674223	1.94e-02	Fam20A	17q24.2
Up	ENSG00000108950	1.67160725674223	1.94e-02	FAM20A	17q24.2
Up	ENSG00000132274	1.67046780328697	3.84e-07	TRIM22	11p15.4
Up	ENSG00000076662	1.642395446468	1.88e-03	ICAM3	19p13.2
Up	ENSG00000003400	1.62553506513802	2.71e-04	CASP10	2q33.1
Up	ENSG00000141968	1.62256477950284	1.18e-02	VAV1	19p13.3
Up	ENSG00000115828	1.61623784780645	4.80e-07	QPCT	2p22.2
Up	ENSG00000162878	1.61001715065627	6.79e-08	PKDCC	2p21
Up	ENSG00000109339	1.60681645737671	1.25e-06	MAPK10	4q21.3
Up	ENSG00000114270	1.59143656222903	2.65e-08	COL7A1	3p21.31
Up	ENSG00000149090	1.58882337347072	2.21e-02	PAMR1	11p13
Up	ENSG00000135842	1.58802531554373	3.37e-05	NIBAN1	1q25.3
Up	ENSG00000100985	1.58790766607022	1.72e-03	MMP9	20q13.12
Up	ENSG00000143768	1.58560799707789	9.57e-04	LEFTY2	1q42.12
Up	ENSG00000104368	1.58557396130024	6.36e-04	PLAT	8p11.21
Up	ENSG00000136826	1.58374855153101	1.97e-07	KLF4	9q31.2
Up	ENSG00000131477	1.57779093185109	5.71e-03	RAMP2	17q21.2
Up	ENSG00000172403	1.56306754694627	9.94e-03	SYNPO2	4q26
Up	ENSG00000158859	1.55161113904321	1.51e-07	ADAMTS4	1q23.3
Up	ENSG00000263528	1.54533886162417	1.98e-03	IKBKE	1q32.1
Up	ENSG00000158352	1.52963483539712	2.40e-07	SHROOM4	Xp11.22
Up	ENSG00000197467	1.50663873933586	2.80e-03	COL13A1	10q22.1
Up	ENSG00000157168	1.48522978765392	2.17e-02	NRG1	8p12
Up	ENSG00000242732	1.44888367734534	4.16e-02	RTL5	Xq13.1
Up	ENSG00000105971	1.44381618788669	2.02e-03	CAV2	7q31.2
Up	ENSG00000274588	1.43799085506711	2.28e-02	DGKK	Xp11.22
Up	ENSG00000143318	1.42879624427766	2.47e-02	CASQ1	1q23.2
Up	ENSG00000198075	1.42307592798162	4.10e-05	SULT1C4	2q12.3
Up	ENSG00000181019	1.41848774045765	2.05e-03	NQO1	16q22.1
Up	ENSG00000168421	1.39286139150747	1.16e-03	RHOH	4p14
Up	ENSG00000168421	1.39286139150747	1.16e-03	ARHH	4p14
Up	ENSG00000132109	1.37481550153936	2.33e-06	TRIM21	11p15.4
Up	ENSG00000133636	1.37234972597953	1.79e-02	NTS	12q21.31
Up	ENSG00000157111	1.37213189494738	1.09e-02	TMEM171	5q13.2
Up	ENSG00000107798	1.36572124606897	2.10e-07	LIPA	10q23.31
Up	ENSG00000123146	1.35950105913893	8.76e-04	ADGRE5	19p13.12
Up	ENSG00000125966	1.35322031918298	1.55e-03	MMP24	20q11.22
Up	ENSG00000176485	1.34958663207601	3.43e-10	PLAAT3	11q13.1
Up	ENSG00000176485	1.34958663207601	3.43e-10	HRASLS3	11q13.1
Up	ENSG00000056291	1.33889335616958	8.49e-08	NPFFR2	4q13.3
Up	ENSG00000102452	1.33764415873002	2.59e-03	NALCN	13q33.1
Up	ENSG00000102452	1.33764415873002	2.59e-03	VGCNL1	13q33.1
Up	ENSG00000058085	1.33505206501703	9.57e-04	LAMC2	1q25.3
Up	ENSG00000171208	1.33408230269785	7.28e-13	NETO2	16q12.1
Up	ENSG00000176697	1.32458778427062	2.51e-03	BDNF	11p14.1
Up	ENSG00000158055	1.32081397906477	4.61e-02	GRHL3	1p36.11
Up	ENSG00000137841	1.30837187879117	1.79e-07	PLCB2	15q15.1
Up	ENSG00000101000	1.30441700775328	1.10e-05	PROCR	20q11.22
Up	ENSG00000109846	1.30245557524467	3.75e-02	CRYAB	11q23.1
Up	ENSG00000109846	1.30245557524467	3.75e-02	HEL-S-101	11q23.1
Up	ENSG00000148488	1.30177167472955	5.96e-04	ST8SIA6	10p12.33
Up	ENSG00000145681	1.29983625460334	6.87e-10	HAPLN1	5q14.3
Up	ENSG00000172935	1.29368096037355	2.28e-03	MRGPRF	11q13.3
Up	ENSG00000146592	1.28890694971877	4.88e-02	CREB5	7p15.1
Up	ENSG00000248905	1.25555350752708	5.35e-07	FMN1	15q13.3
Up	ENSG00000100604	1.25406199298216	3.30e-02	CHGA	14q32.12
Up	ENSG00000060718	1.2483757286393	3.03e-03	COL11A1	1p21.1
Up	ENSG00000130517	1.23942244893393	1.13e-11	PGPEP1	19p13.11
Up	ENSG00000143387	1.23485031776674	2.69e-04	CTSK	1q21.3
Up	ENSG00000113580	1.22751326027972	1.60e-03	NR3C1	5q31.3
Up	ENSG00000141052	1.22656941380643	3.36e-02	MYOCD	17p12
Up	ENSG00000242715	1.22112486743753	2.48e-05	CCDC169	13q13.3
Up	ENSG00000162946	1.21671498945527	7.07e-03	DISC1	1q42.2
Up	ENSG00000158220	1.21162734311138	1.40e-06	ESYT3	3q22.3
Up	ENSG00000104327	1.20990448596736	1.58e-06	CALB1	8q21.3
Up	ENSG00000111913	1.20595597331067	1.30e-04	RIPOR2	6p22.3
Up	ENSG00000111913	1.20595597331067	1.30e-04	C6orf32	6p22.3
Up	ENSG00000165029	1.1895598547511	4.28e-05	ABCA1	9q31.1
Up	ENSG00000182866	1.17654501814284	2.68e-04	LCK	1p35.2
Up	ENSG00000146477	1.16371970837022	3.92e-02	SLC22A3	6q25.3
Up	ENSG00000085185	1.1583494453016	6.81e-07	BCORL1	Xq26.1
Up	ENSG00000185432	1.14846160392386	1.63e-04	METTL7A	12q13.12
Up	ENSG00000163735	1.14149124284537	3.08e-02	CXCL5	4q13.3
Up	ENSG00000189067	1.13573523684475	2.05e-03	LITAF	16p13.13
Up	ENSG00000163191	1.12642084574762	1.01e-06	S100A11	1q21.3
Up	ENSG00000163191	1.12642084574762	1.01e-06	HEL-S-43	1q21.3
Up	ENSG00000158856	1.12196910948412	1.60e-02	DMTN	8p21.3
Up	ENSG00000185565	1.12134152987974	3.62e-03	LSAMP	3q13.31
Up	ENSG00000169174	1.1132490748912	2.82e-03	PCSK9	1p32.3
Up	ENSG00000173281	1.11013103856096	8.23e-07	PPP1R3B	8p23.1
Up	ENSG00000157152	1.10956286248427	9.26e-04	SYN2	3p25.2
Up	ENSG00000083799	1.10353197967474	1.67e-04	CYLD	16q12.1
Up	ENSG00000134516	1.08945417896713	6.54e-03	DOCK2	5q35.1
Up	ENSG00000136048	1.088809292087	6.84e-03	FLJ11259	12q23.2
Up	ENSG00000136048	1.088809292087	6.84e-03	DRAM1	12q23.2
Up	ENSG00000116096	1.08373749294529	5.42e-03	SPR	2p13.2
Up	ENSG00000166415	1.083516541961	1.17e-03	WDR72	15q21.3
Up	ENSG00000064012	1.06629327794801	2.60e-03	CASP8	2q33.1
Up	ENSG00000072818	1.06364190270823	9.00e-06	ACAP1	17p13.1
Up	ENSG00000182218	1.05997511010557	3.87e-02	HHIPL1	14q32.2
Up	ENSG00000166816	1.0582778739075	6.51e-03	LDHD	16q23.1
Up	ENSG00000243709	1.05684365067739	2.65e-02	LEFTY1	1q42.12
Up	ENSG00000165434	1.0363321658873	2.34e-03	PGM2L1	11q13.4
Up	ENSG00000164687	1.0359636330576	1.42e-02	FABP5	8q21.13
Up	ENSG00000157399	1.02994669946365	1.29e-05	ARSL	Xp22.33
Up	ENSG00000101844	1.02610946066115	4.57e-02	ATG4A	Xq22.3
Up	ENSG00000078114	1.01958306155892	1.68e-03	NEBL	10p12.31
Up	ENSG00000183696	1.01040766150107	9.91e-04	UPP1	7p12.3
Up	ENSG00000164236	1.00965759103322	3.63e-03	ANKRD33B	5p15.2
Up	ENSG00000079337	0.994405169544676	5.02e-04	RAPGEF3	12q13.11
Up	ENSG00000116016	0.993174482572469	3.40e-03	EPAS1	2p21
Up	ENSG00000166250	0.991595452678371	2.20e-04	CLMP	11q24.1
Up	ENSG00000188501	0.987873916491417	8.83e-03	LCTL	15q22.31
Up	ENSG00000244509	0.982095945209142	9.14e-05	APOBEC3C	22q13.1
Up	ENSG00000158710	0.980763803354064	3.59e-03	TAGLN2	1q23.2
Up	ENSG00000125459	0.974470240175889	5.89e-04	MSTO1	1q22
Up	ENSG00000121057	0.970909003077661	1.51e-02	AKAP1	17q22
Up	ENSG00000278318	0.965975276496456	2.65e-02	ZNF229	19q13.31
Up	ENSG00000197905	0.959770008544638	1.30e-05	TEAD4	12p13.33
Up	ENSG00000184408	0.958220130114435	9.19e-03	KCND2	7q31.31
Up	ENSG00000108821	0.953618544202354	6.08e-05	COL1A1	17q21.33
Up	ENSG00000170558	0.952598563739792	1.29e-03	CDH2	18q12.1
Up	ENSG00000179761	0.945591789361477	2.88e-02	PIPOX	17q11.2
Up	ENSG00000196154	0.935382210067623	1.79e-02	S100A4	1q21.3
Up	ENSG00000072786	0.934535887678548	4.13e-05	STK10	5q35.1
Up	ENSG00000036054	0.93108829284938	3.73e-08	TBC1D23	3q12.1
Up	ENSG00000171867	0.92729366771403	1.33e-05	PRNP	20p13
Up	ENSG00000102265	0.919679252881912	1.31e-03	TIMP1	Xp11.3
Up	ENSG00000197747	0.911389790160648	2.34e-03	S100A10	1q21.3
Up	ENSG00000162734	0.910599312992468	1.58e-05	PEA15	1q23.2
Up	ENSG00000185666	0.905020554246037	1.10e-02	SYN3	22q12.3
Up	ENSG00000069869	0.904685714333811	1.93e-02	NEDD4	15q21.3
Up	ENSG00000122861	0.89868499636951	2.19e-05	PLAU	10q22.2
Up	ENSG00000169570	0.893387722381371	4.37e-02	DTWD2	5q23.1
Up	ENSG00000071205	0.892263945306001	2.76e-03	ARHGAP10	4q31.23
Up	ENSG00000139998	0.89045801308733	2.04e-03	RAB15	14q23.3
Up	ENSG00000165617	0.887531028117891	1.52e-03	DACT1	14q23.1
Up	ENSG00000188313	0.884690311920742	5.95e-06	PLSCR1	3q24
Up	ENSG00000148082	0.881532801042885	7.85e-06	SHC3	9q22.1
Up	ENSG00000175793	0.879382795787113	1.08e-02	SFN	1p36.11
Up	ENSG00000064692	0.878621874894636	4.84e-02	SNCAIP	5q23.2
Up	ENSG00000133466	0.878610239130941	7.34e-03	C1QTNF6	22q12.3
Up	ENSG00000143545	0.864247750177106	1.79e-03	RAB13	1q21.3
Up	ENSG00000138646	0.864150203065995	7.15e-04	HERC5	4q22.1
Up	ENSG00000163596	0.860474346154167	1.92e-02	ICA1L	2q33.2
Up	ENSG00000112379	0.85905606754773	3.31e-05	ARFGEF3	6q23.3
Up	ENSG00000105976	0.854288681922535	1.11e-03	MET	7q31.2
Up	ENSG00000101333	0.85412381112641	4.67e-03	PLCB4	20p12.3
Up	ENSG00000118257	0.853657528685667	1.68e-04	NRP2	2q33.3
Up	ENSG00000213654	0.853546306446886	2.87e-02	GPSM3	6p21.32
Up	ENSG00000073417	0.848390499180926	7.08e-03	PDE8A	15q25.3
Up	ENSG00000151014	0.847854800248614	2.55e-04	NOCT	4q31.1
Up	ENSG00000265972	0.83492175626216	4.61e-02	TXNIP	1q21.1
Up	ENSG00000154783	0.834601487065498	7.71e-03	FGD5	3p25.1
Up	ENSG00000173715	0.833920772992841	2.26e-03	C11orf80	11q13.2
Up	ENSG00000005249	0.826584806783356	7.85e-06	PRKAR2B	7q22.3
Up	ENSG00000188060	0.825755495768737	1.63e-02	RAB42	1p35.3
Up	ENSG00000117115	0.824986782064936	1.48e-03	PADI2	1p36.13
Up	ENSG00000117525	0.817833517634629	2.90e-02	F3	1p21.3
Up	ENSG00000146072	0.816164954389192	4.71e-04	TNFRSF21	6p12.3
Up	ENSG00000184515	0.814957323835071	4.20e-02	BEX5	Xq22.1
Up	ENSG00000105894	0.811747223449295	1.06e-02	PTN	7q33
Up	ENSG00000131389	0.811287473200239	7.87e-03	SLC6A6	3p25.1
Up	ENSG00000162341	0.80957461698035	4.47e-03	TPCN2	11q13.3
Up	ENSG00000139180	0.802718063081757	2.72e-02	NDUFA9	12p13.32
Up	ENSG00000069667	0.80201539021617	1.36e-02	RORA	15q22.2
Up	ENSG00000163412	0.801327295462891	7.02e-03	EIF4E3	3p13
Up	ENSG00000174080	0.800899082583004	3.62e-02	CTSF	11q13.2
Up	ENSG00000088756	0.800067414945924	5.77e-03	ARHGAP28	18p11.31
Up	ENSG00000150961	0.797784541879544	7.34e-03	SEC24D	4q26
Up	ENSG00000113140	0.789718804132624	5.42e-03	SPARC	5q33.1
Up	ENSG00000113361	0.788543996221263	4.16e-02	CDH6	5p13.3
Up	ENSG00000187735	0.785307465462648	5.00e-05	TCEA1	8q11.23
Up	ENSG00000174469	0.782439423906023	8.07e-06	CNTNAP2	7q35
Up	ENSG00000050438	0.777813643348799	3.46e-02	SLC4A8	12q13.13
Up	ENSG00000163251	0.769332154879005	9.52e-04	FZD5	2q33.3
Up	ENSG00000162496	0.76597281473386	3.01e-02	DHRS3	1p36.21
Up	ENSG00000121064	0.756210069920753	3.12e-02	SCPEP1	17q22
Up	ENSG00000118263	0.75436783187152	3.77e-02	KLF7	2q33.3
Up	ENSG00000088538	0.75422141599648	1.98e-02	DOCK3	3p21.2
Up	ENSG00000143333	0.748584982478087	1.65e-02	RGS16	1q25.3
Up	ENSG00000136237	0.748330354486828	1.44e-03	RAPGEF5	7p15.3
Up	ENSG00000159445	0.745175594379024	2.89e-02	THEM4	1q21.3
Up	ENSG00000164430	0.742760635635664	3.83e-02	CGAS	6q13
Up	ENSG00000160785	0.742293724395353	1.55e-03	SLC25A44	1q22
Up	ENSG00000131080	0.738554934329807	2.41e-02	EDA2R	Xq12
Up	ENSG00000132824	0.735930248016831	2.04e-05	SERINC3	20q13.12
Up	ENSG00000111817	0.734466384610806	3.81e-06	DSE	6q22.1
Up	ENSG00000123104	0.733644082014307	2.74e-03	ITPR2	12p11.23
Up	ENSG00000204262	0.730209653796087	4.95e-02	COL5A2	2q32.2
Up	ENSG00000064300	0.727957081792817	1.50e-03	NGFR	17q21.33
Up	ENSG00000135919	0.726801614034023	4.20e-05	SERPINE2	2q36.1
Up	ENSG00000168918	0.725280623171938	2.00e-02	INPP5D	2q37.1
Up	ENSG00000076067	0.723466575969103	2.89e-02	RBMS2	12q13.3
Up	ENSG00000161638	0.72059342517006	4.73e-04	ITGA5	12q13.13
Up	ENSG00000181274	0.719509221928294	1.52e-03	FRAT2	10q24.1
Up	ENSG00000167601	0.718436563138586	1.51e-02	AXL	19q13.2
Up	ENSG00000166128	0.717092327610603	1.46e-03	RAB8B	15q22.2
Up	ENSG00000204131	0.713577294516482	2.62e-02	NHSL2	Xq13.1
Up	ENSG00000167105	0.713230034365695	2.46e-02	TMEM92	17q21.33
Up	ENSG00000112208	0.710940309273446	9.65e-03	BAG2	6p12.1
Up	ENSG00000133401	0.709951233935353	3.92e-03	PDZD2	5p13.3
Up	ENSG00000124357	0.705993191837928	2.36e-03	NAGK	2p13.3
Up	ENSG00000174442	0.69580049923951	3.24e-04	ZWILCH	15q22.31
Up	ENSG00000120549	0.695728120919913	7.71e-03	KIAA1217	10p12.2
Up	ENSG00000021826	0.695632196376884	3.93e-02	CPS1	2q34
Up	ENSG00000167600	0.694552389725307	1.06e-02	CYP2S1	19q13.2
Up	ENSG00000136193	0.69451444527361	2.74e-03	SCRN1	7p14.3
Up	ENSG00000243335	0.692113938442893	3.23e-02	KCTD7	7q11.21
Up	ENSG00000103415	0.691349365804863	3.83e-02	HMOX2	16p13.3
Up	ENSG00000176834	0.686344531950566	2.26e-02	VSIG10	12q24.23
Up	ENSG00000153814	0.683120932505657	2.21e-02	JAZF1	7p15.1
Up	ENSG00000103187	0.680955626306424	6.38e-04	COTL1	16q24.1
Up	ENSG00000103710	0.676428836527528	2.98e-02	RASL12	15q22.31
Up	ENSG00000102172	0.676259891358951	1.93e-04	SMS	Xp22.11
Up	ENSG00000135679	0.6744411119734	4.48e-02	MDM2	12q15
Up	ENSG00000147872	0.674386287585036	1.76e-02	PLIN2	9p22.1
Up	ENSG00000147872	0.674386287585036	1.76e-02	ADFP	9p22.1
Up	ENSG00000160789	0.673605579881954	3.74e-03	LMNA	1q22
Up	ENSG00000147065	0.67198550667732	1.32e-02	MSN	Xq12
Up	ENSG00000147065	0.67198550667732	1.32e-02	HEL70	Xq12
Up	ENSG00000116514	0.663869513981498	2.09e-02	RNF19B	1p35.1
Up	ENSG00000164300	0.662257425216667	1.12e-03	SERINC5	5q14.1
Up	ENSG00000116991	0.661481757713807	3.71e-02	SIPA1L2	1q42.2
Up	ENSG00000106003	0.659044988635172	4.09e-02	LFNG	7p22.3
Up	ENSG00000157064	0.653457614133878	8.23e-03	NMNAT2	1q25.3
Up	ENSG00000134574	0.65309163472879	1.70e-03	DDB2	11p11.2
Up	ENSG00000147459	0.651597302735269	3.33e-02	DOCK5	8p21.2
Up	ENSG00000111252	0.651348324214976	2.20e-03	SH2B3	12q24.12
Up	ENSG00000186073	0.651313064635717	4.48e-02	CDIN1	15q14
Up	ENSG00000136159	0.647524349874952	2.35e-03	NUDT15	13q14.2
Up	ENSG00000112249	0.646176183631008	3.47e-03	ASCC3	6q16.3
Up	ENSG00000110888	0.645312308145466	1.67e-04	CAPRIN2	12p11.21
Up	ENSG00000106785	0.642928849780527	3.25e-02	TRIM14	9q22.33
Up	ENSG00000095587	0.640219294059211	1.84e-02	TLL2	10q24.1
Up	ENSG00000163785	0.631536653719863	7.23e-04	RYK	3q22.2
Up	ENSG00000124120	0.621742002900341	3.34e-02	TTPAL	20q13.12
Up	ENSG00000154734	0.621272017046961	4.95e-02	ADAMTS1	21q21.3
Up	ENSG00000121578	0.619378814137502	2.76e-02	B4GALT4	3q13.32
Up	ENSG00000121644	0.618009406159013	8.97e-04	C1orf121	1q44
Up	ENSG00000121644	0.618009406159013	8.97e-04	DESI2	1q44
Up	ENSG00000156299	0.617667460236167	5.38e-03	TIAM1	21q22.11
Up	ENSG00000135549	0.61605370384401	3.24e-03	PKIB	6q22.31
Up	ENSG00000144118	0.615834541706278	4.24e-03	RALB	2q14.2
Up	ENSG00000163904	0.611711602945787	3.99e-03	SENP2	3q27.2
Up	ENSG00000005884	0.610583441418996	3.34e-02	ITGA3	17q21.33
Up	ENSG00000124098	0.609747784136436	1.20e-02	FAM210B	20q13.2
Up	ENSG00000138821	0.607350342224272	1.90e-02	SLC39A8	4q24
Up	ENSG00000164054	0.601765521186263	1.20e-02	SHISA5	3p21.31
Up	ENSG00000164054	0.601765521186263	1.20e-02	SCOTIN	3p21.31
Up	ENSG00000205352	0.600808788040797	1.13e-02	PRR13	12q13.13
Up	ENSG00000089159	0.598666410247601	1.84e-03	PXN	12q24.23
Up	ENSG00000181026	0.598437519605139	3.32e-03	AEN	15q26.1
Up	ENSG00000124532	0.594624071313388	6.96e-04	MRS2	6p22.3
Up	ENSG00000136156	0.594203965267212	3.54e-02	ITM2B	13q14.2
Down	ENSG00000089225	-10.9729478305191	1.55e-07	TBX5	12q24.21
Down	ENSG00000215612	-9.01143733436021	2.97e-04	HMX1	4p16.1
Down	ENSG00000234616	-8.83341140826568	1.63e-09	JRK	8q24.3
Down	ENSG00000184986	-7.39194673600291	5.34e-03	TMEM121	14q32.33
Down	ENSG00000160932	-7.32265678605955	1.71e-11	LY6E	8q24.3
Down	ENSG00000107807	-7.22581857618553	2.80e-20	TLX1	10q24.31
Down	ENSG00000196767	-6.31416889315703	1.44e-05	POU3F4	Xq21.1
Down	ENSG00000009709	-6.28771710573954	1.41e-16	PAX7	1p36.13
Down	ENSG00000258429	-5.64250793165706	1.00e-02	PDF	16q22.1
Down	ENSG00000285976	-5.11389420644172	1.52e-02		6q12
Down	ENSG00000169900	-4.77077345677147	3.09e-02	PYDC1	16p11.2
Down	ENSG00000054598	-4.60765536537473	6.74e-14	FOXC1	6p25.3
Down	ENSG00000130701	-4.48466870138053	2.20e-05	RBBP8NL	20q13.33
Down	ENSG00000137331	-4.35861665512249	1.61e-05	IER3	6p21.33
Down	ENSG00000137331	-4.35861665512249	1.61e-05	PRG1	6p21.33
Down	ENSG00000188290	-4.17994967351882	1.61e-03	HES4	1p36.33
Down	ENSG00000161992	-4.15386775326956	3.45e-03	PRR35	16p13.3
Down	ENSG00000130643	-4.03589996785032	2.69e-02	CALY	10q26.3
Down	ENSG00000131849	-4.02686988045316	3.46e-02	ZNF132	19q13.43
Down	ENSG00000115325	-3.91676652780853	1.04e-16	DOK1	2p13.1
Down	ENSG00000115318	-3.90711094176565	5.18e-29	LOXL3	2p13.1
Down	ENSG00000220008	-3.90516371431226	4.18e-02	LINGO3	19p13.3
Down	ENSG00000261949	-3.74374463722205	4.88e-06	GFY	19q13.33
Down	ENSG00000088881	-3.61597558423699	5.02e-04	EBF4	20p13
Down	ENSG00000170049	-3.56265414327483	1.53e-06	KCNAB3	17p13.1
Down	ENSG00000162599	-3.44713127286228	1.63e-13	NFIA	1p31.3
Down	ENSG00000178343	-3.40882764557306	1.46e-03	SHISA3	4p13
Down	ENSG00000183248	-3.40386147455439	1.88e-03	PRR36	19p13.2
Down	ENSG00000158473	-3.39718835934232	3.68e-07	CD1D	1q23.1
Down	ENSG00000131409	-3.39223448774522	2.06e-05	LRRC4B	19q13.33
Down	ENSG00000104888	-3.35546960190858	1.85e-05	SLC17A7	19q13.33
Down	ENSG00000185924	-3.3174896961886	3.91e-02	RTN4RL1	17p13.3
Down	ENSG00000177721	-3.20368057863342	5.72e-04	ANXA2R	5p12
Down	ENSG00000136750	-3.19407812996881	2.15e-03	GAD2	10p12.1
Down	ENSG00000179111	-3.09292348340562	3.92e-02	HES7	17p13.1
Down	ENSG00000204103	-3.08296295367896	3.16e-06	MAFB	20q12
Down	ENSG00000165810	-3.07130362296144	2.37e-02	BTNL9	5q35.3
Down	ENSG00000188730	-3.04351718493628	3.07e-07	VWC2	7p12.2
Down	ENSG00000186907	-3.04149836102258	8.10e-06	RTN4RL2	11q12.1
Down	ENSG00000115461	-2.99767857873241	7.42e-10	IGFBP5	2q35
Down	ENSG00000165215	-2.96077329621276	1.72e-04	CLDN3	7q11.23
Down	ENSG00000131188	-2.94202706410869	7.73e-03	PRR7	5q35.3
Down	ENSG00000130528	-2.93859166284778	3.00e-11	HRC	19q13.33
Down	ENSG00000165300	-2.92362713776123	1.09e-34	SLITRK5	13q31.2
Down	ENSG00000072315	-2.91108414930208	7.53e-03	TRPC5	Xq23
Down	ENSG00000111186	-2.83055750807397	3.36e-07	WNT5B	12p13.33
Down	ENSG00000168481	-2.79195704823442	1.24e-02	LGI3	8p21.3
Down	ENSG00000167971	-2.74933014739852	3.19e-05	CASKIN1	16p13.3
Down	ENSG00000152977	-2.70379164743671	1.18e-32	ZIC1	3q24
Down	ENSG00000182968	-2.70109652283623	1.73e-02	SOX1	13q34
Down	ENSG00000184611	-2.60706964345123	2.05e-03	KCNH7	2q24.2
Down	ENSG00000182379	-2.60265989429517	9.19e-05	NXPH4	12q13.3
Down	ENSG00000162981	-2.60220800867778	4.76e-02	LRATD1	2p24.3
Down	ENSG00000176884	-2.5893082498354	3.85e-04	GRIN1	9q34.3
Down	ENSG00000225950	-2.55934112747929	2.50e-02	NTF5	19q13.33
Down	ENSG00000225950	-2.55934112747929	2.50e-02	NTF4	19q13.33
Down	ENSG00000128011	-2.55277115927132	3.45e-03	LRFN1	19q13.2
Down	ENSG00000107821	-2.54388352026157	7.46e-12	KAZALD1	10q24.31
Down	ENSG00000161405	-2.54278435533302	1.63e-02	IKZF3	17q21.1
Down	ENSG00000069399	-2.53373569104335	1.61e-06	BCL3	19q13.32
Down	ENSG00000171016	-2.51872952977041	3.30e-02	PYGO1	15q21.3
Down	ENSG00000141431	-2.50598846723078	1.93e-04	ASXL3	18q12.1
Down	ENSG00000137747	-2.48532475643165	1.46e-02	TMPRSS13	11q23.3
Down	ENSG00000137648	-2.44443628775388	2.28e-02	TMPRSS4	11q23.3
Down	ENSG00000129993	-2.44136748630771	1.14e-02	CBFA2T3	16q24.3
Down	ENSG00000140284	-2.41696568078821	6.04e-07	SLC27A2	15q21.2
Down	ENSG00000104967	-2.39960491149347	3.74e-11	NOVA2	19q13.32
Down	ENSG00000196358	-2.39944487572805	2.54e-02	NTNG2	9q34.13
Down	ENSG00000168056	-2.3869135467018	1.51e-07	LTBP3	11q13.1
Down	ENSG00000198598	-2.35510741479403	6.62e-06	MMP17	12q24.33
Down	ENSG00000151789	-2.34544160282692	3.04e-04	ZNF385D	3p24.3
Down	ENSG00000168505	-2.34534475385065	1.56e-14	GBX2	2q37.2
Down	ENSG00000159184	-2.34312163708609	1.68e-04	HOXB13	17q21.32
Down	ENSG00000135298	-2.33819857109273	3.18e-04	ADGRB3	6q12
Down	ENSG00000142611	-2.32623293253789	3.74e-02	PRDM16	1p36.32
Down	ENSG00000189120	-2.31360130580826	2.03e-03	SP6	17q21.32
Down	ENSG00000122756	-2.30491468199385	3.72e-14	CNTFR	9p13.3
Down	ENSG00000152092	-2.30359525217845	1.49e-03	ASTN1	1q25.2
Down	ENSG00000138083	-2.30023957270603	4.91e-09	SIX3	2p21
Down	ENSG00000176531	-2.29414646778326	5.41e-04	PHLDB3	19q13.31
Down	ENSG00000176978	-2.28775911360209	9.48e-06	DPP7	9q34.3
Down	ENSG00000181291	-2.2645586439519	3.19e-02	TMEM132E	17q12
Down	ENSG00000146070	-2.24274512151565	1.96e-03	PLA2G7	6p12.3
Down	ENSG00000172260	-2.241698170619	1.99e-03	NEGR1	1p31.1
Down	ENSG00000020633	-2.22819017482488	1.64e-02	RUNX3	1p36.11
Down	ENSG00000240771	-2.20880489700639	3.57e-07	ARHGEF25	12q13.3
Down	ENSG00000154721	-2.19676573478948	8.34e-04	JAM2	21q21.3
Down	ENSG00000145506	-2.18324156844881	2.44e-06	NKD2	5p15.33
Down	ENSG00000110076	-2.17739123267432	1.74e-04	NRXN2	11q13.1
Down	ENSG00000196990	-2.17727054131977	3.51e-02	FAM163B	9q34.2
Down	ENSG00000112280	-2.15860653037884	3.19e-14	COL9A1	6q13
Down	ENSG00000182759	-2.15697579048922	7.47e-03	MAFA	8q24.3
Down	ENSG00000001630	-2.15424026118933	1.90e-02	CYP51A1	7q21.2
Down	ENSG00000131650	-2.15245212753432	6.92e-03	KREMEN2	16p13.3
Down	ENSG00000161681	-2.14108785070589	1.12e-03	SHANK1	19q13.33
Down	ENSG00000215644	-2.14106910540081	4.24e-03	GCGR	17q25.3
Down	ENSG00000198963	-2.13201098031003	1.52e-20	RORB	9q21.13
Down	ENSG00000127415	-2.13091688017728	3.55e-02	IDUA	4p16.3
Down	ENSG00000188747	-2.12959789068361	1.56e-02	NOXA1	9q34.3
Down	ENSG00000168447	-2.11942649251119	7.06e-06	SCNN1B	16p12.2
Down	ENSG00000176428	-2.11485744629085	3.84e-04	VPS37D	7q11.23
Down	ENSG00000104833	-2.09900444395524	1.79e-06	TUBB4A	19p13.3
Down	ENSG00000121871	-2.09097943574615	1.56e-11	SLITRK3	3q26.1
Down	ENSG00000185818	-2.08125345542884	9.08e-07	NAT8L	4p16.3
Down	ENSG00000150625	-2.07956119561426	2.48e-05	GPM6A	4q34.2
Down	ENSG00000179344	-2.07414257108354	4.35e-03	HLA-DQB1	6p21.32
Down	ENSG00000104722	-2.06790287196134	9.41e-21	NEFM	8p21.2
Down	ENSG00000254585	-2.05741877079149	1.40e-02	MAGEL2	15q11.2
Down	ENSG00000182580	-2.0548610397617	3.14e-07	EPHB3	3q27.1
Down	ENSG00000105642	-2.04754147694215	3.07e-07	KCNN1	19p13.11
Down	ENSG00000204186	-2.03883222282688	5.00e-07	ZDBF2	2q33.3
Down	ENSG00000240065	-2.03774754157751	2.30e-02	PSMB9	6p21.32
Down	ENSG00000184232	-2.02597933231682	2.35e-03	OAF	11q23.3
Down	ENSG00000179981	-2.02356983869074	1.18e-05	TSHZ1	18q22.3
Down	ENSG00000180447	-2.00481841477729	2.75e-02	GAS1	9q21.33
Down	ENSG00000168748	-1.98640916837316	3.38e-02	CA7	16q22.1
Down	ENSG00000133878	-1.98196916726925	4.26e-04	DUSP26	8p12
Down	ENSG00000139318	-1.9790390600014	1.43e-22	DUSP6	12q21.33
Down	ENSG00000105605	-1.97398295388668	2.10e-08	CACNG7	19q13.42
Down	ENSG00000073150	-1.97334691986235	3.80e-05	PANX2	22q13.33
Down	ENSG00000141639	-1.97077901443823	1.65e-09	MAPK4	18q21.1
Down	ENSG00000185522	-1.95501045416841	2.30e-02	LMNTD2	11p15.5
Down	ENSG00000101180	-1.95441187306185	2.34e-03	HRH3	20q13.33
Down	ENSG00000171246	-1.95418707784298	7.33e-06	NPTX1	17q25.3
Down	ENSG00000142408	-1.95090639499454	2.44e-05	CACNG8	19q13.42
Down	ENSG00000145087	-1.94463419020829	4.20e-05	STXBP5L	3q13.33
Down	ENSG00000162881	-1.94267135153886	2.98e-02	OXER1	2p21
Down	ENSG00000179862	-1.9421600526369	1.60e-02	CITED4	1p34.2
Down	ENSG00000055732	-1.94157205098202	1.60e-02	MCOLN3	1p22.3
Down	ENSG00000071073	-1.92736484013782	5.94e-06	MGAT4A	2q11.2
Down	ENSG00000151322	-1.92731647087853	2.32e-03	NPAS3	14q13.1
Down	ENSG00000130700	-1.91937338722376	8.16e-04	GATA5	20q13.33
Down	ENSG00000115738	-1.91554416022943	8.64e-09	ID2	2p25.1
Down	ENSG00000204248	-1.91461021582966	6.49e-07	COL11A2	6p21.32
Down	ENSG00000133315	-1.90785881256241	5.16e-03	MACROD1	11q13.1
Down	ENSG00000178233	-1.90356630733645	2.76e-05	TMEM151B	6p21.1
Down	ENSG00000165626	-1.89859217270787	4.35e-06	BEND7	10p13
Down	ENSG00000171813	-1.8808949549599	9.62e-04	PWWP2B	10q26.3
Down	ENSG00000156966	-1.87635507688984	4.85e-06	B3GNT7	2q37.1
Down	ENSG00000054179	-1.87592512669519	7.33e-05	ENTPD2	9q34.3
Down	ENSG00000177380	-1.87302766781822	2.00e-14	PPFIA3	19q13.33
Down	ENSG00000160460	-1.87133095012982	2.28e-02	SPTBN4	19q13.2
Down	ENSG00000076344	-1.86634653760337	1.72e-02	RGS11	16p13.3
Down	ENSG00000106348	-1.86596522934576	5.00e-21	IMPDH1	7q32.1
Down	ENSG00000115257	-1.86549464354804	3.53e-03	PCSK4	19p13.3
Down	ENSG00000118507	-1.86489577661092	1.65e-14	AKAP7	6q23.2
Down	ENSG00000020181	-1.86224559413869	4.68e-11	ADGRA2	8p11.23
Down	ENSG00000160161	-1.85325502437161	1.19e-02	CILP2	19p13.11
Down	ENSG00000124466	-1.85005058572642	2.08e-03	LYPD3	19q13.31
Down	ENSG00000161328	-1.84889415138903	1.06e-02	LRRC56	11p15.5
Down	ENSG00000153898	-1.84666236938851	3.74e-04	MCOLN2	1p22.3
Down	ENSG00000277586	-1.83369625577769	2.36e-09	NEFL	8p21.2
Down	ENSG00000262814	-1.8185585339065	3.73e-02	MRPL12	17q25.3
Down	ENSG00000105516	-1.81607634732198	1.46e-02	DBP	19q13.33
Down	ENSG00000140455	-1.81129536239432	3.25e-08	USP3	15q22.31
Down	ENSG00000167861	-1.81060692486929	1.74e-17	HID1	17q25.1
Down	ENSG00000198719	-1.81048509451256	1.80e-04	DLL1	6q27
Down	ENSG00000171368	-1.80227580891823	1.97e-04	FREP1	5p15.33
Down	ENSG00000171368	-1.80227580891823	1.97e-04	TPPP	5p15.33
Down	ENSG00000115255	-1.80036209348501	2.90e-03	REEP6	19p13.3
Down	ENSG00000184916	-1.79937670056874	1.60e-02	JAG2	14q32.33
Down	ENSG00000101460	-1.79672346196996	3.46e-02	MAP1LC3A	20q11.22
Down	ENSG00000162545	-1.77796404907426	6.88e-04	CAMK2N1	1p36.12
Down	ENSG00000129244	-1.77305089740076	2.42e-08	ATP1B2	17p13.1
Down	ENSG00000204128	-1.77012905142751	3.96e-02	C2orf72	2q37.1
Down	ENSG00000185269	-1.76225014911149	4.52e-02	NOTUM	17q25.3
Down	ENSG00000127585	-1.75900252623541	1.67e-04	FBXL16	16p13.3
Down	ENSG00000183287	-1.75741414979019	3.79e-03	CCBE1	18q21.32
Down	ENSG00000121900	-1.75522644060248	3.20e-11	TMEM54	1p35.1
Down	ENSG00000101638	-1.74787858890867	1.32e-05	ST8SIA5	18q21.1
Down	ENSG00000128872	-1.74529330346158	2.05e-04	TMOD2	15q21.2
Down	ENSG00000163888	-1.74519058716048	2.92e-03	CAMK2N2	3q27.1
Down	ENSG00000206052	-1.74203858590159	1.12e-03	DOK6	18q22.2
Down	ENSG00000081923	-1.73975513203996	1.01e-08	ATP8B1	18q21.31
Down	ENSG00000228594	-1.73877739131166	2.77e-04	FNDC10	1p36.33
Down	ENSG00000166897	-1.73804218741444	2.53e-03	ELFN2	22q13.1
Down	ENSG00000150347	-1.73057444127556	1.55e-02	ARID5B	10q21.2
Down	ENSG00000177098	-1.7300394344834	1.60e-02	SCN4B	11q23.3
Down	ENSG00000159212	-1.72921324182884	7.09e-03	CLIC6	21q22.12
Down	ENSG00000071246	-1.72564054467495	7.96e-05	VASH1	14q24.3
Down	ENSG00000110786	-1.71838160522087	1.51e-05	PTPN5	11p15.1
Down	ENSG00000261308	-1.71759365898769	3.94e-02	FIGNL2	12q13.13
Down	ENSG00000130876	-1.71085818912411	2.51e-04	SLC7A10	19q13.11
Down	ENSG00000170989	-1.70671418596107	2.08e-04	S1PR1	1p21.2
Down	ENSG00000206432	-1.70421075244602	1.25e-02	TMEM200C	18p11.31
Down	ENSG00000180340	-1.69939429393357	2.35e-03	FZD2	17q21.31
Down	ENSG00000184500	-1.6946134870776	3.88e-04	PROS1	3q11.1
Down	ENSG00000130881	-1.69459136831083	4.07e-04	LRP3	19q13.11
Down	ENSG00000189143	-1.69362978534823	1.79e-12	CLDN4	7q11.23
Down	ENSG00000119242	-1.68583411973936	4.18e-02	CCDC92	12q24.31
Down	ENSG00000110881	-1.67635257114029	4.29e-04	ASIC1	12q13.12
Down	ENSG00000177045	-1.67281575752196	1.49e-02	SIX5	19q13.32
Down	ENSG00000185668	-1.67196184754011	3.46e-02	POU3F1	1p34.3
Down	ENSG00000161544	-1.66855701974081	7.17e-03	CYGB	17q25.1
Down	ENSG00000161544	-1.66855701974081	7.17e-03	GLNF	17q25.1
Down	ENSG00000089250	-1.66738893029153	2.94e-05	NOS1	12q24.22
Down	ENSG00000112164	-1.66717193469964	4.61e-02	GLP1R	6p21.2
Down	ENSG00000110148	-1.6589593039096	2.92e-02	CCKBR	11p15.4
Down	ENSG00000112320	-1.65614641587751	2.69e-04	SOBP	6q21
Down	ENSG00000197977	-1.65450269326024	2.15e-02	ELOVL2	6p24.2
Down	ENSG00000168040	-1.65333867320721	3.52e-02	FADD	11q13.3
Down	ENSG00000176845	-1.64871256111975	1.10e-02	METRNL	17q25.3
Down	ENSG00000103253	-1.64603355120326	3.57e-02	HAGHL	16p13.3
Down	ENSG00000164292	-1.6424994336054	5.53e-05	RHOBTB3	5q15
Down	ENSG00000198576	-1.63604024078862	4.36e-02	ARC	8q24.3
Down	ENSG00000130829	-1.63077563892364	3.52e-03	DUSP9	Xq28
Down	ENSG00000171823	-1.62564899259691	5.27e-03	FBXL14	12p13.33
Down	ENSG00000154856	-1.62516688188063	1.46e-03	APCDD1	18p11.22
Down	ENSG00000105696	-1.62435506247826	1.67e-03	C19orf4	19p13.11
Down	ENSG00000105696	-1.62435506247826	1.67e-03	TMEM59L	19p13.11
Down	ENSG00000128266	-1.61696949077311	8.22e-08	GNAZ	22q11.22
Down	ENSG00000171956	-1.60966674406966	1.20e-03	FOXB1	15q22.2
Down	ENSG00000198822	-1.60558840928203	3.59e-02	GRM3	7q21.11
Down	ENSG00000169856	-1.59844015541458	2.02e-06	ONECUT1	15q21.3
Down	ENSG00000109255	-1.59255281342611	1.79e-07	NMU	4q12
Down	ENSG00000157851	-1.58742783860073	4.88e-06	DPYSL5	2p23.3
Down	ENSG00000142459	-1.58524931001272	3.66e-05	EVI5L	19p13.2
Down	ENSG00000102290	-1.58174576802671	1.85e-05	PCDH11X	Xq21.31
Down	ENSG00000205309	-1.57976770220167	6.74e-05	NT5M	17p11.2
Down	ENSG00000099617	-1.57893479156591	3.59e-02	EFNA2	19p13.3
Down	ENSG00000053918	-1.57892379225784	2.68e-03	KCNQ1	11p15.5
Down	ENSG00000154864	-1.57695304709838	3.98e-12	PIEZO2	18p11.21
Down	ENSG00000134775	-1.57086960344203	9.85e-04	FHOD3	18q12.2
Down	ENSG00000049283	-1.56568999182619	1.69e-05	EPN3	17q21.33
Down	ENSG00000167748	-1.56226715875167	4.32e-02	KLNA1	19q13.33
Down	ENSG00000167748	-1.56226715875167	4.32e-02	KLK1	19q13.33
Down	ENSG00000251322	-1.56222113496902	7.06e-06	SHANK3	22q13.33
Down	ENSG00000187017	-1.55701287180043	1.94e-02	ESPN	1p36.31
Down	ENSG00000089116	-1.5503988453858	3.02e-05	LHX5	12q24.13
Down	ENSG00000070886	-1.54934812683776	1.25e-02	EPHA8	1p36.12
Down	ENSG00000048540	-1.5483794362308	1.85e-06	LMO3	12p12.3
Down	ENSG00000188372	-1.54803846929396	7.24e-03	ZP3	7q11.23
Down	ENSG00000009950	-1.54662615908405	6.01e-06	MLXIPL	7q11.23
Down	ENSG00000099284	-1.54525836772613	5.04e-15	MACROH2A2	10q22.1
Down	ENSG00000099284	-1.54525836772613	5.04e-15	H2AFY2	10q22.1
Down	ENSG00000115286	-1.54295660597595	2.17e-02	NDUFS7	19p13.3
Down	ENSG00000101210	-1.5369733726248	1.69e-10	EEF1A2	20q13.33
Down	ENSG00000213023	-1.52889565298725	6.69e-05	SYT3	19q13.33
Down	ENSG00000157927	-1.5271728484041	1.48e-02	RADIL	7p22.1
Down	ENSG00000184058	-1.5258698720822	7.08e-03	TBX1	22q11.21
Down	ENSG00000137962	-1.52255659270597	1.28e-02	ARHGAP29	1p22.1
Down	ENSG00000165113	-1.52088091837805	1.77e-02	GKAP1	9q21.32
Down	ENSG00000107281	-1.51729406474647	2.45e-04	NPDC1	9q34.3
Down	ENSG00000178814	-1.50489646109787	4.41e-04	OPLAH	8q24.3
Down	ENSG00000183798	-1.50091564254871	5.61e-05	EMILIN3	20q12
Down	ENSG00000006283	-1.49903989687567	1.02e-07	CACNA1G	17q21.33
Down	ENSG00000187260	-1.49637626025415	2.95e-02	LOC349136	7q36.1
Down	ENSG00000187260	-1.49637626025415	2.95e-02	WDR86	7q36.1
Down	ENSG00000105613	-1.49516545365599	4.85e-06	MAST1	19p13.13
Down	ENSG00000101134	-1.48038774620595	7.33e-05	DOK5	20q13.2
Down	ENSG00000184985	-1.47519000450353	2.00e-07	SORCS2	4p16.1
Down	ENSG00000183018	-1.47144227191093	4.26e-02	SPNS2	17p13.2
Down	ENSG00000078053	-1.47120952126394	2.73e-06	AMPH	7p14.1
Down	ENSG00000130758	-1.46791526678782	2.10e-02	MAP3K10	19q13.2
Down	ENSG00000167702	-1.46641977824168	8.09e-03	KIFC2	8q24.3
Down	ENSG00000242173	-1.46313257493134	3.83e-02	ARHGDIG	16p13.3
Down	ENSG00000183145	-1.45907217040479	3.79e-03	RIPPLY3	21q22.13
Down	ENSG00000073670	-1.45780413758901	5.53e-04	ADAM11	17q21.31
Down	ENSG00000183496	-1.45175201932411	1.92e-02	MEX3B	15q25.2
Down	ENSG00000270885	-1.44460633461649	2.83e-04	RASL10B	17q12
Down	ENSG00000107331	-1.44292236095599	3.04e-07	ABCA2	9q34.3
Down	ENSG00000147481	-1.438134341534	1.74e-02	SNTG1	8q11.21
Down	ENSG00000161682	-1.42755230369645	2.17e-02	FAM171A2	17q21.31
Down	ENSG00000099326	-1.42647455283454	2.25e-03	ZNF42	19q13.43
Down	ENSG00000099326	-1.42647455283454	2.25e-03	MZF1	19q13.43
Down	ENSG00000171551	-1.42507030880873	1.32e-06	ECEL1	2q37.1
Down	ENSG00000198168	-1.42461846713396	2.30e-02	SVIP	11p14.3
Down	ENSG00000159674	-1.42050981453274	4.16e-02	SPON2	4p16.3
Down	ENSG00000286190	-1.41850678405833	1.33e-02	LOC728392	17p13.2
Down	ENSG00000127220	-1.41014034164924	6.45e-03	ABHD8	19p13.11
Down	ENSG00000163975	-1.40811160744182	3.92e-03	MELTF	3q29
Down	ENSG00000163975	-1.40811160744182	3.92e-03	MFI2	3q29
Down	ENSG00000063180	-1.40615284827872	1.10e-08	CA11	19q13.33
Down	ENSG00000198003	-1.40576334043098	4.76e-02	ODAD3	19p13.2
Down	ENSG00000198003	-1.40576334043098	4.76e-02	CCDC151	19p13.2
Down	ENSG00000130287	-1.40126603075238	5.02e-04	CSPG3	19p13.11
Down	ENSG00000130287	-1.40126603075238	5.02e-04	NCAN	19p13.11
Down	ENSG00000147234	-1.39917914569468	3.13e-04	FRMPD3	Xq22.3
Down	ENSG00000112562	-1.39817834669152	4.45e-04	SMOC2	6q27
Down	ENSG00000219438	-1.39111824854198	2.94e-03	TAFA5	22q13.32
Down	ENSG00000099994	-1.38930829696518	6.48e-03	SUSD2	22q11.23
Down	ENSG00000063176	-1.38609606670107	1.50e-03	SPHK2	19q13.33
Down	ENSG00000075461	-1.37880722439159	1.23e-03	CACNG4	17q24.2
Down	ENSG00000174963	-1.37698099152064	2.49e-03	ZIC4	3q24
Down	ENSG00000163873	-1.3755333838885	4.96e-08	GRIK3	1p34.3
Down	ENSG00000167641	-1.37449771305916	4.71e-02	PPP1R14A	19q13.2
Down	ENSG00000055118	-1.3731759375024	2.48e-05	KCNH2	7q36.1
Down	ENSG00000175048	-1.37188639085922	1.04e-03	ZDHHC14	6q25.3
Down	ENSG00000186193	-1.37167660511743	5.16e-03	SAPCD2	9q34.3
Down	ENSG00000165105	-1.37092070887356	1.48e-04	RASEF	9q21.32
Down	ENSG00000182389	-1.3694903784396	2.60e-02	CACNB4	2q23.3
Down	ENSG00000179886	-1.35725667551429	2.60e-02	TIGD5	8q24.3
Down	ENSG00000070182	-1.35692645261339	8.57e-03	SPTB	14q23.3
Down	ENSG00000169992	-1.35100396484724	3.38e-06	NLGN2	17p13.1
Down	ENSG00000213347	-1.34873075478599	5.25e-03	MXD3	5q35.3
Down	ENSG00000161082	-1.34838190342624	1.26e-02	CELF5	19p13.3
Down	ENSG00000164946	-1.34736368063918	3.79e-03	FREM1	9p22.3
Down	ENSG00000140538	-1.34736106684608	3.07e-05	NTRK3	15q25.3
Down	ENSG00000204175	-1.34710512033919	7.95e-06	GPRIN2	10q11.22
Down	ENSG00000158292	-1.34494574956319	2.41e-03	GPR153	1p36.31
Down	ENSG00000204839	-1.33177924087825	1.51e-02	MROH6	8q24.3
Down	ENSG00000130529	-1.33144724324566	8.85e-04	TRPM4	19q13.33
Down	ENSG00000185386	-1.33010915928488	7.33e-05	MAPK11	22q13.33
Down	ENSG00000135144	-1.31622113742838	1.32e-02	DTX1	12q24.13
Down	ENSG00000107295	-1.31117250860736	2.52e-03	SH3GL2	9p22.2
Down	ENSG00000171159	-1.31104655187303	7.07e-03	C9orf16	9q34.11
Down	ENSG00000162542	-1.30608670605467	1.09e-03	TMCO4	1p36.13
Down	ENSG00000182272	-1.30398342263614	1.59e-02	B4GALNT4	11p15.5
Down	ENSG00000115963	-1.30306354584959	1.61e-02	RND3	2q23.3
Down	ENSG00000099864	-1.3012821554513	2.68e-03	PALM	19p13.3
Down	ENSG00000171812	-1.29867893894709	7.71e-03	COL8A2	1p34.3
Down	ENSG00000139364	-1.29767206169843	4.94e-15	TMEM132B	12q24.31
Down	ENSG00000037280	-1.29572660397497	1.97e-09	FLT4	5q35.3
Down	ENSG00000177685	-1.29554462550718	3.16e-03	CRACR2B	11p15.5
Down	ENSG00000101825	-1.29501689738918	1.68e-03	MXRA5	Xp22.33
Down	ENSG00000167281	-1.29381521696299	6.45e-03	RBFOX3	17q25.3
Down	ENSG00000170004	-1.28508880161465	1.24e-13	CHD3	17p13.1
Down	ENSG00000115194	-1.2844820840512	2.51e-03	SLC30A3	2p23.3
Down	ENSG00000114315	-1.28179907840504	2.98e-02	HES1	3q29
Down	ENSG00000116544	-1.27640917232087	3.97e-03	DLGAP3	1p34.3
Down	ENSG00000173442	-1.27445912832103	3.55e-04	EHBP1L1	11q13.1
Down	ENSG00000134762	-1.2696567129062	2.89e-02	DSC3	18q12.1
Down	ENSG00000128052	-1.26651002230563	5.26e-12	KDR	4q12
Down	ENSG00000149927	-1.26636906682498	1.48e-02	DOC2A	16p11.2
Down	ENSG00000186648	-1.25874564787929	4.78e-04	CARMIL3	14q11.2
Down	ENSG00000154760	-1.25866157751245	4.77e-07	SLFN13	17q12
Down	ENSG00000250571	-1.25245024432128	3.70e-02	GLI4	8q24.3
Down	ENSG00000082014	-1.25150953698754	4.00e-05	SMARCD3	7q36.1
Down	ENSG00000178773	-1.24856529868251	1.69e-05	CPNE7	16q24.3
Down	ENSG00000066032	-1.24732823134713	6.35e-03	CTNNA2	2p12
Down	ENSG00000101098	-1.24691371402067	5.00e-07	RIMS4	20q13.12
Down	ENSG00000154930	-1.24555543564309	1.14e-02	ACSS1	20p11.21
Down	ENSG00000152578	-1.24387189416944	5.46e-04	GRIA4	11q22.3
Down	ENSG00000273604	-1.24301953749073	5.02e-04	EPOP	17q12
Down	ENSG00000011332	-1.24246564444765	1.79e-03	DPF1	19q13.2
Down	ENSG00000125503	-1.2417596960803	9.67e-03	PPP1R12C	19q13.42
Down	ENSG00000112812	-1.2394884743516	4.90e-04	PRSS16	6p22.1
Down	ENSG00000159307	-1.23867347603396	1.61e-03	SCUBE1	22q13.2
Down	ENSG00000146197	-1.23844733250248	4.32e-04	SCUBE3	6p21.31
Down	ENSG00000126583	-1.23749177128808	1.83e-08	PRKCG	19q13.42
Down	ENSG00000124302	-1.23356295981799	4.38e-04	CHST8	19q13.11
Down	ENSG00000075429	-1.2335250626956	9.75e-03	CACNG5	17q24.2
Down	ENSG00000107242	-1.23121899890239	3.07e-03	PIP5K1B	9q21.11
Down	ENSG00000153012	-1.22664418952774	3.63e-03	LGI2	4p15.2
Down	ENSG00000187486	-1.22199703948878	2.43e-02	KCNJ11	11p15.1
Down	ENSG00000139219	-1.2189782914959	2.20e-04	COL2A1	12q13.11
Down	ENSG00000105767	-1.21832087694743	4.05e-04	CADM4	19q13.31
Down	ENSG00000163704	-1.21492419116457	4.02e-03	PRRT3	3p25.3
Down	ENSG00000149451	-1.21424562758998	1.04e-03	ADAM33	20p13
Down	ENSG00000049089	-1.21284684919866	6.33e-03	COL9A2	1p34.2
Down	ENSG00000158106	-1.21057460776729	3.70e-02	RHPN1	8q24.3
Down	ENSG00000063660	-1.20560242520228	7.75e-04	GPC1	2q37.3
Down	ENSG00000248746	-1.20133649611896	2.11e-06	ACTN3	11q13.2
Down	ENSG00000197415	-1.19911645457375	4.38e-03	VEPH1	3q25.32
Down	ENSG00000099953	-1.19773141700291	1.15e-06	MMP11	22q11.23
Down	ENSG00000069188	-1.19679290551669	2.16e-04	SDK2	17q25.1
Down	ENSG00000188486	-1.19057227194242	1.60e-02	H2AX	11q23.3
Down	ENSG00000087076	-1.19005263956612	1.55e-02	HSD17B14	19q13.33
Down	ENSG00000137819	-1.18653050611418	2.65e-03	PAQR5	15q23
Down	ENSG00000112232	-1.18517958456942	3.10e-02	KHDRBS2	6q11.1
Down	ENSG00000105290	-1.18385148488656	2.65e-03	APLP1	19q13.12
Down	ENSG00000137573	-1.18312834513821	7.13e-04	SULF1	8q13.2
Down	ENSG00000101187	-1.1824680910181	2.88e-04	SLCO4A1	20q13.33
Down	ENSG00000108439	-1.18144741802927	1.30e-03	HEL-S-302	17q21.32
Down	ENSG00000108439	-1.18144741802927	1.30e-03	PNPO	17q21.32
Down	ENSG00000172889	-1.18068988528486	2.68e-03	EGFL7	9q34.3
Down	ENSG00000213366	-1.17699613368152	1.20e-02	GSTM2	1p13.3
Down	ENSG00000185347	-1.1750175119572	2.21e-02	TEDC1	14q32.33
Down	ENSG00000115468	-1.17495136346742	3.58e-04	EFHD1	2q37.1
Down	ENSG00000167123	-1.17376367801055	1.80e-02	CERCAM	9q34.11
Down	ENSG00000130720	-1.17272967649288	3.48e-03	FIBCD1	9q34.12
Down	ENSG00000125898	-1.17146794096466	2.41e-02	FAM110A	20p13
Down	ENSG00000180448	-1.17135227211779	3.22e-03	ARHGAP45	19p13.3
Down	ENSG00000065054	-1.16842747062628	2.73e-02	SLC9A3R2	16p13.3
Down	ENSG00000100842	-1.16380951411736	2.95e-04	EFS	14q11.2
Down	ENSG00000113430	-1.16282021217545	2.76e-02	IRX4	5p15.33
Down	ENSG00000181392	-1.16251836991456	6.63e-03	SYNE4	19q13.12
Down	ENSG00000176049	-1.15907340833178	1.09e-04	JAKMIP2	5q32
Down	ENSG00000165646	-1.15764413028171	3.70e-02	SLC18A2	10q25.3
Down	ENSG00000082684	-1.15762025987376	1.30e-04	SEMA5B	3q21.1
Down	ENSG00000110237	-1.15660998610672	3.18e-07	ARHGEF17	11q13.4
Down	ENSG00000076826	-1.15325653283283	2.29e-02	CAMSAP3	19p13.2
Down	ENSG00000101443	-1.15255700814548	3.55e-08	WFDC2	20q13.12
Down	ENSG00000185453	-1.14887441365178	4.57e-02	ZSWIM9	19q13.33
Down	ENSG00000198832	-1.14727722230736	3.67e-02	SELENOM	22q12.2
Down	ENSG00000145642	-1.14557864709695	1.60e-02	SHISAL2B	5q12.3
Down	ENSG00000100300	-1.14531665653791	2.96e-02	TSPO	22q13.2
Down	ENSG00000188157	-1.14366801970775	1.93e-02	AGRN	1p36.33
Down	ENSG00000172461	-1.14281870841039	4.64e-02	FUT9	6q16.1
Down	ENSG00000131435	-1.14181365382283	3.95e-03	PDLIM4	5q31.1
Down	ENSG00000011347	-1.13894554031967	1.29e-07	SYT7	11q12.2
Down	ENSG00000135116	-1.13837171922484	1.20e-02	HRK	12q24.22
Down	ENSG00000253305	-1.13627509892798	6.03e-03	PCDHGB6	5q31.3
Down	ENSG00000125398	-1.13617195462054	6.70e-03	SOX9	17q24.3
Down	ENSG00000007264	-1.13481480785102	1.22e-03	MATK	19p13.3
Down	ENSG00000121207	-1.13335139130737	1.44e-04	LRAT	4q32.1
Down	ENSG00000146250	-1.1332056252209	4.81e-03	PRSS35	6q14.2
Down	ENSG00000107742	-1.13187432646538	7.90e-03	SPOCK2	10q22.1
Down	ENSG00000092758	-1.12363595032175	2.87e-02	COL9A3	20q13.33
Down	ENSG00000145423	-1.12318091656893	1.32e-04	SFRP2	4q31.3
Down	ENSG00000127580	-1.12297981444128	4.59e-02	WDR24	16p13.3
Down	ENSG00000070081	-1.12292932833202	3.83e-02	NUCB2	11p15.1
Down	ENSG00000155093	-1.12182337711624	3.16e-03	PTPRN2	7q36.3
Down	ENSG00000103326	-1.12137464002224	2.21e-02	CAPN15	16p13.3
Down	ENSG00000178538	-1.12021643890113	1.02e-03	CA8	8q12.1
Down	ENSG00000074211	-1.11088038013146	1.67e-04	PPP2R2C	4p16.1
Down	ENSG00000179085	-1.10769141455343	4.71e-02	DPM3	1q22
Down	ENSG00000234745	-1.10672577435565	8.45e-07	HLA-B	6p21.33
Down	ENSG00000112902	-1.10499524063679	7.83e-03	SEMA5A	5p15.31
Down	ENSG00000164638	-1.10477950301477	3.42e-03	SLC29A4	7p22.1
Down	ENSG00000005513	-1.10467636517427	2.90e-02	SOX8	16p13.3
Down	ENSG00000277443	-1.10218823691719	3.07e-03	MARCKS	6q21
Down	ENSG00000148357	-1.09926841713991	1.47e-06	HMCN2	9q34.11
Down	ENSG00000065534	-1.09112038506765	6.46e-08	MYLK	3q21.1
Down	ENSG00000164362	-1.08977145304667	1.59e-03	TERT	5p15.33
Down	ENSG00000168913	-1.08516350484642	2.78e-03	ENHO	9p13.3
Down	ENSG00000182601	-1.08479709489795	5.38e-03	HS3ST4	16p12.1
Down	ENSG00000103154	-1.08098129642354	3.23e-02	NECAB2	16q23.3
Down	ENSG00000133874	-1.07800062361958	3.68e-05	RNF122	8p12
Down	ENSG00000140577	-1.06915819084373	8.35e-03	CRTC3	15q26.1
Down	ENSG00000188042	-1.06695802285052	2.02e-03	ARL4C	2q37.1
Down	ENSG00000180758	-1.06599589644842	1.31e-02	GPR157	1p36.22
Down	ENSG00000167543	-1.06536457535491	7.83e-03	TP53I13	17q11.2
Down	ENSG00000005379	-1.06140107094457	1.12e-02	TSPOAP1	17q22
Down	ENSG00000113916	-1.05903267031107	2.68e-03	BCL6	3q27.3
Down	ENSG00000169660	-1.05611345907567	7.71e-03	HEXD	17q25.3
Down	ENSG00000198816	-1.05366169833859	1.33e-02	ZNF358	19p13.2
Down	ENSG00000156298	-1.05096901985399	3.33e-02	TSPAN7	Xp11.4
Down	ENSG00000167614	-1.04985763708936	1.99e-02	TTYH1	19q13.42
Down	ENSG00000171766	-1.04608350622627	4.99e-02	GATM	15q21.1
Down	ENSG00000111879	-1.04357115848695	5.08e-03	FAM184A	6q22.31
Down	ENSG00000127586	-1.04306982100996	1.32e-02	CHTF18	16p13.3
Down	ENSG00000151640	-1.04167040123405	6.50e-06	DPYSL4	10q26.3
Down	ENSG00000026559	-1.03932335325897	1.86e-02	KCNG1	20q13.13
Down	ENSG00000272636	-1.03762239957303	3.48e-02	DOC2B	17p13.3
Down	ENSG00000088882	-1.03655837892235	1.99e-03	CPXM1	20p13
Down	ENSG00000072195	-1.03640588478998	3.88e-04	SPEG	2q35
Down	ENSG00000266714	-1.03637651820078	3.01e-03	MYO15B	17q25.1
Down	ENSG00000266074	-1.0343437133532	9.67e-03	BAHCC1	17q25.3
Down	ENSG00000204264	-1.03339055534944	2.23e-03	PSM8	6p21.32
Down	ENSG00000204264	-1.03339055534944	2.23e-03	PSMB8	6p21.32
Down	ENSG00000134317	-1.03200745445997	2.53e-02	GRHL1	2p25.1
Down	ENSG00000171798	-1.03162451923769	1.96e-02	KNDC1	10q26.3
Down	ENSG00000138814	-1.03100963972725	3.02e-05	PPP3CA	4q24
Down	ENSG00000155066	-1.02952082536532	3.01e-03	PROM2	2q11.1
Down	ENSG00000168394	-1.02855875544824	5.16e-03	TAP1	6p21.32
Down	ENSG00000122490	-1.02682055097511	2.05e-03	SLC66A2	18q23
Down	ENSG00000129173	-1.02588477539638	3.45e-03	E2F8	11p15.1
Down	ENSG00000136378	-1.02505352412269	7.48e-03	ADAMTS7	15q25.1
Down	ENSG00000143537	-1.02258616602286	4.85e-06	ADAM15	1q21.3
Down	ENSG00000119559	-1.02232269133232	7.70e-03	C19orf25	19p13.3
Down	ENSG00000007968	-1.02203597290221	2.14e-03	E2F2	1p36.12
Down	ENSG00000064545	-1.01562678049868	2.53e-03	TMEM161A	19p13.11
Down	ENSG00000105088	-1.01459423802525	4.18e-05	OLFM2	19p13.2
Down	ENSG00000134198	-1.01331062063311	2.84e-03	TSPAN2	1p13.2
Down	ENSG00000023191	-1.01314994190757	1.04e-03	RNH1	11p15.5
Down	ENSG00000176597	-1.01056326769835	2.15e-03	B3GNT5	3q27.1
Down	ENSG00000125850	-1.00850293387298	3.83e-02	OVOL2	20p11.23
Down	ENSG00000112667	-1.00668995894064	3.13e-02	DNPH1	6p21.1
Down	ENSG00000160145	-1.00449239861269	1.50e-03	KALRN	3q21.1
Down	ENSG00000008710	-1.00247648758812	1.04e-02	PKD1	16p13.3
Down	ENSG00000105419	-1.00139756113676	4.81e-05	MEIS3	19q13.32
Down	ENSG00000154928	-1.00014259103424	2.21e-02	EPHB1	3q22.2
Down	ENSG00000140937	-0.997432782449418	1.72e-03	CDH11	16q21
Down	ENSG00000183876	-0.9944157605793	6.33e-03	ARSI	5q32
Down	ENSG00000160216	-0.993342444358488	9.12e-04	AGPAT3	21q22.3
Down	ENSG00000262655	-0.992939771113573	1.59e-05	SPON1	11p15.2
Down	ENSG00000165238	-0.989528804097464	5.52e-03	WNK2	9q22.31
Down	ENSG00000189221	-0.986930189512649	8.24e-04	MAOA	Xp11.3
Down	ENSG00000198483	-0.985935949969089	3.32e-02	ANKRD35	1q21.1
Down	ENSG00000196557	-0.976697837185158	1.22e-02	CACNA1H	16p13.3
Down	ENSG00000159753	-0.973888732028314	1.68e-03	CARMIL2	16q22.1
Down	ENSG00000143590	-0.967968617956922	2.60e-02	EFNA3	1q21.3
Down	ENSG00000117318	-0.966874457753963	1.32e-02	ID3	1p36.12
Down	ENSG00000108479	-0.965409544029805	1.44e-03	HEL-S-19	17q25.1
Down	ENSG00000108479	-0.965409544029805	1.44e-03	GALK1	17q25.1
Down	ENSG00000256525	-0.965405561404526	5.19e-03	POLG2	17q23.3
Down	ENSG00000183087	-0.964384965900112	1.65e-03	GAS6	13q34
Down	ENSG00000166265	-0.958530782923574	2.06e-04	CYYR1	21q21.3
Down	ENSG00000105538	-0.955990584865017	2.76e-02	RASIP1	19q13.33
Down	ENSG00000188130	-0.955475076270422	1.23e-04	MAPK12	22q13.33
Down	ENSG00000143434	-0.953912388670843	4.76e-02	SEMA6C	1q21.3
Down	ENSG00000223802	-0.953687828416428	4.76e-02	CERS1	19p13.11
Down	ENSG00000159228	-0.952329948357884	1.20e-03	CBR1	21q22.12
Down	ENSG00000187961	-0.948090845756928	4.99e-02	KLHL17	1p36.33
Down	ENSG00000143850	-0.944308909264364	3.26e-04	PLEKHA6	1q32.1
Down	ENSG00000184160	-0.939830938480613	3.42e-02	ADRA2C	4p16.3
Down	ENSG00000227051	-0.938941275805803	2.13e-05	C14orf132	14q32.2
Down	ENSG00000106236	-0.930868077160179	1.10e-02	NPTX2	7q22.1
Down	ENSG00000177732	-0.929782373028355	4.26e-02	SOX12	20p13
Down	ENSG00000173137	-0.925817042969652	4.06e-02	ADCK5	8q24.3
Down	ENSG00000160685	-0.925510611730609	4.84e-02	ZBTB7B	1q21.3
Down	ENSG00000056487	-0.924979726469047	4.64e-02	PHF21B	22q13.31
Down	ENSG00000164684	-0.92297197514562	1.24e-02	ZNF704	8q21.13
Down	ENSG00000127418	-0.921985361686314	2.73e-02	FGFRL1	4p16.3
Down	ENSG00000214063	-0.921693248575413	5.07e-03	TSPAN4	11p15.5
Down	ENSG00000183741	-0.921209329302249	1.04e-02	CBX6	22q13.1
Down	ENSG00000180011	-0.920585968567992	1.85e-04	ZADH2	18q22.3
Down	ENSG00000065989	-0.918887566912618	6.87e-03	PDE4A	19p13.2
Down	ENSG00000158164	-0.917931659464241	1.32e-02	TMSB15A	Xq22.1
Down	ENSG00000177706	-0.916599013287571	4.58e-03	FAM20C	7p22.3
Down	ENSG00000121753	-0.915917435670039	6.35e-04	ADGRB2	1p35.2
Down	ENSG00000117154	-0.913287536814123	9.17e-03	IGSF21	1p36.13
Down	ENSG00000168490	-0.912791210568344	4.13e-02	PHYHIP	8p21.3
Down	ENSG00000133247	-0.91068830343178	2.56e-02	KMT5C	19q13.42
Down	ENSG00000177169	-0.910661042632582	7.08e-03	ULK1	12q24.33
Down	ENSG00000166402	-0.906975873940939	1.67e-04	TUB	11p15.4
Down	ENSG00000172638	-0.905311362444251	2.37e-02	EFEMP2	11q13.1
Down	ENSG00000131979	-0.904120010851699	1.40e-02	GCH1	14q22.2
Down	ENSG00000123358	-0.903049383574619	1.60e-02	NR4A1	12q13.13
Down	ENSG00000161647	-0.90035589191176	1.04e-02	MPP3	17q21.31
Down	ENSG00000166165	-0.899878675089539	1.83e-03	HEL-S-29	14q32.33
Down	ENSG00000166165	-0.899878675089539	1.83e-03	CKB	14q32.33
Down	ENSG00000007376	-0.897002751017523	3.60e-02	RPUSD1	16p13.3
Down	ENSG00000131591	-0.896871583151343	3.58e-02	C1orf159	1p36.33
Down	ENSG00000130830	-0.894596387058757	1.85e-02	MPP1	Xq28
Down	ENSG00000147813	-0.894472267089584	2.37e-02	NAPRT	8q24.3
Down	ENSG00000135097	-0.893137593952112	7.09e-03	MSI1	12q24.31
Down	ENSG00000163013	-0.892250150817276	9.35e-05	FBXO41	2p13.2
Down	ENSG00000167889	-0.891763206972035	4.47e-03	MGAT5B	17q25.2
Down	ENSG00000169499	-0.891522214353746	1.14e-04	PLEKHA2	8p11.22
Down	ENSG00000132698	-0.88840322512411	5.71e-03	RAB25	1q22
Down	ENSG00000120533	-0.888013597192636	1.06e-02	ENY2	8q23.1
Down	ENSG00000141622	-0.885222203743203	6.40e-03	RNF165	18q21.1
Down	ENSG00000141622	-0.885222203743203	6.40e-03	ARKL2	18q21.1
Down	ENSG00000175221	-0.8822345325915	1.80e-02	MED16	19p13.3
Down	ENSG00000173264	-0.880632380267121	8.34e-03	GPR137	11q13.1
Down	ENSG00000160325	-0.876113706954063	3.92e-02	CACFD1	9q34.2
Down	ENSG00000134802	-0.872470570838183	3.60e-02	SLC43A3	11q12.1
Down	ENSG00000159335	-0.86969894165457	2.10e-02	PTMS	12p13.31
Down	ENSG00000165731	-0.867892709981151	2.44e-03	RET	10q11.21
Down	ENSG00000113763	-0.867144132666054	2.89e-02	UNC5A	5q35.2
Down	ENSG00000111344	-0.866793740229032	2.94e-02	RASAL1	12q24.13
Down	ENSG00000018236	-0.866629821212899	3.63e-03	CNTN1	12q12
Down	ENSG00000145214	-0.865954510756741	2.72e-03	DGKQ	4p16.3
Down	ENSG00000149761	-0.865128926336139	3.59e-02	NUDT22	11q13.1
Down	ENSG00000138606	-0.864985352040938	4.06e-05	SHF	15q21.1
Down	ENSG00000183828	-0.864035167030418	2.76e-02	NUDT14	14q32.33
Down	ENSG00000284976	-0.863548150745908	3.98e-02		9q34.3
Down	ENSG00000154917	-0.863528213669519	3.08e-02	RAB6B	3q22.1
Down	ENSG00000163531	-0.862919874288636	2.10e-02	NFASC	1q32.1
Down	ENSG00000144369	-0.861771128091123	1.95e-04	FAM171B	2q32.1
Down	ENSG00000198720	-0.861490374474833	1.16e-03	ANKRD13B	17q11.2
Down	ENSG00000151726	-0.858329699062818	1.63e-02	ACSL1	4q35.1
Down	ENSG00000176490	-0.855594509860797	4.10e-05	DIRAS1	19p13.3
Down	ENSG00000095397	-0.854497093903567	7.13e-04	WHRN	9q32
Down	ENSG00000161618	-0.851869629759331	3.56e-02	ALDH16A1	19q13.33
Down	ENSG00000170412	-0.851811347615956	1.65e-03	GPRC5C	17q25.1
Down	ENSG00000142634	-0.850730514426415	3.14e-03	EFHD2	1p36.21
Down	ENSG00000154134	-0.848411417237553	1.56e-02	ROBO3	11q24.2
Down	ENSG00000181085	-0.848070125846471	3.92e-03	MAPK15	8q24.3
Down	ENSG00000100968	-0.846958492380749	5.42e-03	NFATC4	14q12
Down	ENSG00000085552	-0.84551260191692	6.18e-04	IGSF9	1q23.2
Down	ENSG00000196498	-0.841053732737061	2.36e-02	NCOR2	12q24.31
Down	ENSG00000187955	-0.835794016754948	4.70e-03	COL14A1	8q24.12
Down	ENSG00000151948	-0.833729922287003	4.70e-02	GLT1D1	12q24.33
Down	ENSG00000130635	-0.833600631189879	7.61e-03	COL5A1	9q34.3
Down	ENSG00000109794	-0.831954511189481	1.44e-03	FAM149A	4q35.1
Down	ENSG00000187244	-0.830610762458031	1.59e-02	BCAM	19q13.32
Down	ENSG00000136002	-0.829883419142291	8.29e-04	ARHGEF4	2q21.1
Down	ENSG00000007255	-0.829103712846178	2.32e-02	TRAPPC6A	19q13.32
Down	ENSG00000162745	-0.828367646782749	3.45e-03	OLFML2B	1q23.3
Down	ENSG00000161642	-0.826634638110445	6.43e-03	ZNF385	12q13.13
Down	ENSG00000161642	-0.826634638110445	6.43e-03	ZNF385A	12q13.13
Down	ENSG00000171298	-0.823913941258412	2.07e-02	GAA	17q25.3
Down	ENSG00000174684	-0.823422073874352	2.24e-03	B4GAT1	11q13.2
Down	ENSG00000174684	-0.823422073874352	2.24e-03	B3GNT6	11q13.2
Down	ENSG00000110492	-0.823369846356269	1.41e-03	MDK	11p11.2
Down	ENSG00000007541	-0.822696010301873	7.05e-03	PIGQ	16p13.3
Down	ENSG00000141750	-0.821130832504614	1.80e-02	STAC2	17q12
Down	ENSG00000087303	-0.820283723541287	1.77e-02	NID2	14q22.1
Down	ENSG00000099889	-0.818940658981943	9.82e-04	ARVCF	22q11.21
Down	ENSG00000162591	-0.81485306886395	1.52e-02	MEGF6	1p36.32
Down	ENSG00000145147	-0.814438412954363	3.80e-02	SLIT2	4p15.31
Down	ENSG00000101265	-0.810582981405402	1.74e-03	RASSF2	20p13
Down	ENSG00000132970	-0.808343815736358	3.70e-02	WASF3	13q12.13
Down	ENSG00000115380	-0.807170025502647	3.53e-04	EFEMP1	2p16.1
Down	ENSG00000205517	-0.806909245164176	4.65e-02	RGL3	19p13.2
Down	ENSG00000213420	-0.80531494257606	3.28e-02	GPC2	7q22.1
Down	ENSG00000133216	-0.804298244064457	3.01e-02	EPHB2	1p36.12
Down	ENSG00000138650	-0.799964134461896	3.22e-03	PCDH10	4q28.3
Down	ENSG00000142632	-0.79710012844287	1.72e-04	ARHGEF19	1p36.13
Down	ENSG00000085644	-0.796016122404915	2.64e-02	ZNF213	16p13.3
Down	ENSG00000152932	-0.795151188964815	4.70e-02	RAB3C	5q11.2
Down	ENSG00000142871	-0.789618160215416	2.28e-02	CCN1	1p22.3
Down	ENSG00000142871	-0.789618160215416	2.28e-02	CYR61	1p22.3
Down	ENSG00000185008	-0.787767871779097	3.69e-03	ROBO2	3p12.3
Down	ENSG00000138834	-0.787334800529925	4.92e-02	MAPK8IP3	16p13.3
Down	ENSG00000167447	-0.786840304481039	8.83e-03	SMG8	17q22
Down	ENSG00000134291	-0.786409889893741	2.38e-04	TMEM106C	12q13.11
Down	ENSG00000143653	-0.780900936515108	1.05e-02	SCCPDH	1q44
Down	ENSG00000277363	-0.779728092970011	3.11e-02	SRCIN1	17q12
Down	ENSG00000130702	-0.775161774355992	4.91e-02	LAMA5	20q13.33
Down	ENSG00000157833	-0.774532041659054	2.78e-04	GAREM2	2p23.3
Down	ENSG00000156521	-0.772975710476482	5.38e-03	TYSND1	10q22.1
Down	ENSG00000122547	-0.772360011786351	3.83e-02	EEPD1	7p14.2
Down	ENSG00000101665	-0.771010886860738	3.63e-02	SMAD7	18q21.1
Down	ENSG00000158457	-0.769613175946597	2.90e-03	TSPAN33	7q32.1
Down	ENSG00000160410	-0.768569331533148	3.83e-04	SHKBP1	19q13.2
Down	ENSG00000161091	-0.765735401360469	3.95e-02	MFSD12	19p13.3
Down	ENSG00000107816	-0.765502250675406	5.01e-04	LZTS2	10q24.31
Down	ENSG00000126215	-0.765269558640734	2.51e-03	XRCC3	14q32.33
Down	ENSG00000161267	-0.764633832651409	1.08e-02	BDH1	3q29
Down	ENSG00000142733	-0.763713762494549	3.67e-02	MAP3K6	1p36.11
Down	ENSG00000108557	-0.762584969136704	2.02e-03	RAI1	17p11.2
Down	ENSG00000099795	-0.762444497813774	1.04e-02	NDUFB7	19p13.12
Down	ENSG00000130176	-0.762060440002279	2.84e-02	CNN1	19p13.2
Down	ENSG00000130176	-0.762060440002279	2.84e-02	HEL-S-14	19p13.2
Down	ENSG00000166689	-0.761536237899713	3.41e-02	PLEKHA7	11p15.1
Down	ENSG00000140092	-0.761319259713854	3.24e-02	FBLN5	14q32.12
Down	ENSG00000084710	-0.76105980348086	7.69e-04	EFR3B	2p23.3
Down	ENSG00000077616	-0.760600579560239	2.42e-02	NAALAD2	11q14.3
Down	ENSG00000085276	-0.760476552398692	6.72e-03	MECOM	3q26.2
Down	ENSG00000124406	-0.759543634786762	2.80e-02	ATP8A1	4p13
Down	ENSG00000117791	-0.756944205589258	3.77e-02	MTARC2	1q41
Down	ENSG00000142273	-0.75595630530048	2.11e-02	CBLC	19q13.32
Down	ENSG00000182568	-0.754578015345301	1.63e-03	SATB1	3p24.3
Down	ENSG00000011451	-0.753557419928522	6.43e-03	WIZ	19p13.12
Down	ENSG00000159069	-0.751869611586645	4.49e-02	FBXW5	9q34.3
Down	ENSG00000170421	-0.749759243226786	6.58e-04	KRT8	12q13.13
Down	ENSG00000171621	-0.749030230406591	4.76e-02	SPSB1	1p36.22
Down	ENSG00000100234	-0.748276863376201	4.67e-02	TIMP3	22q12.3
Down	ENSG00000162817	-0.745107961085393	3.32e-03	C1orf115	1q41
Down	ENSG00000183011	-0.744421275234653	2.26e-02	NAA38	17p13.1
Down	ENSG00000233056	-0.744240939701118	2.95e-02	ERVH48-1	21q22.3
Down	ENSG00000184005	-0.741325479689195	2.53e-02	ST6GALNAC3	1p31.1
Down	ENSG00000134873	-0.737710907994418	2.97e-02	CLDN10	13q32.1
Down	ENSG00000090097	-0.737225658734254	1.44e-02	PCBP4	3p21.2
Down	ENSG00000130475	-0.734013347783832	3.63e-03	FCHO1	19p13.11
Down	ENSG00000189410	-0.731226225072777	8.74e-03	SH2D5	1p36.12
Down	ENSG00000176533	-0.731149884384599	1.47e-02	GNG7	19p13.3
Down	ENSG00000213722	-0.729595425607487	4.50e-02	HEL-S-277	6p21.33
Down	ENSG00000213722	-0.729595425607487	4.50e-02	DDAH2	6p21.33
Down	ENSG00000160767	-0.727866408033645	2.76e-02	FAM189B	1q22
Down	ENSG00000167969	-0.723564612058962	8.36e-03	ECI1	16p13.3
Down	ENSG00000134874	-0.723368468152985	1.56e-02	DZIP1	13q32.1
Down	ENSG00000136367	-0.721705815084193	8.10e-03	ZFHX2	14q11.2
Down	ENSG00000176092	-0.72098872979789	2.04e-02	CRYBG2	1p36.11
Down	ENSG00000148180	-0.717387873682847	5.46e-04	GSN	9q33.2
Down	ENSG00000114948	-0.717246501976575	3.71e-02	ADAM23	2q33.3
Down	ENSG00000185052	-0.711605494243771	3.18e-02	SLC24A3	20p11.23
Down	ENSG00000184344	-0.710419383164214	7.83e-03	GDF3	12p13.31
Down	ENSG00000105810	-0.709384612062981	5.01e-04	CDK6	7q21.2
Down	ENSG00000147526	-0.706207494670781	9.48e-03	TACC1	8p11.22
Down	ENSG00000146540	-0.701255882098902	1.78e-02	C7orf50	7p22.3
Down	ENSG00000184613	-0.697914528034882	1.75e-03	NELL2	12q12
Down	ENSG00000079432	-0.696507384601161	2.76e-02	CIC	19q13.2
Down	ENSG00000072422	-0.696375673444393	1.14e-02	RHOBTB1	10q21.2
Down	ENSG00000006047	-0.695892264550195	1.60e-02	YBX2	17p13.1
Down	ENSG00000185917	-0.693318465567847	2.51e-02	SETD4	21q22.12
Down	ENSG00000162729	-0.692800049655137	7.47e-03	IGSF8	1q23.2
Down	ENSG00000151693	-0.689509896141415	2.35e-02	ASAP2	2p25.1
Down	ENSG00000169744	-0.688027694704685	4.24e-03	LDB2	4p15.32
Down	ENSG00000196642	-0.686303468868824	1.85e-02	RABL6	9q34.3
Down	ENSG00000225663	-0.686168933077767	3.04e-02	MCRIP1	17q25.3
Down	ENSG00000166033	-0.685925341230233	3.40e-02	HTRA1	10q26.13
Down	ENSG00000157617	-0.68551358427986	1.34e-02	C2CD2	21q22.3
Down	ENSG00000157404	-0.685289114842446	1.62e-02	KIT	4q12
Down	ENSG00000137266	-0.680707986957313	1.36e-04	SLC22A23	6p25.2
Down	ENSG00000095066	-0.679524599318834	4.61e-02	HOOK2	19p13.13
Down	ENSG00000196476	-0.670183214196648	3.50e-02	C20orf96	20p13
Down	ENSG00000169710	-0.668983368256376	4.51e-02	FASN	17q25.3
Down	ENSG00000075275	-0.667468972144975	3.14e-03	CELSR1	22q13.31
Down	ENSG00000186350	-0.665340862937848	2.68e-02	NR2B1	9q34.2
Down	ENSG00000186350	-0.665340862937848	2.68e-02	RXRA	9q34.2
Down	ENSG00000064961	-0.663147174828204	8.08e-03	HMG20B	19p13.3
Down	ENSG00000105429	-0.657314286737982	6.95e-03	MEGF8	19q13.2
Down	ENSG00000171517	-0.656396995651093	1.96e-02	LPAR3	1p22.3
Down	ENSG00000003989	-0.654413288028099	9.36e-03	SLC7A2	8p22
Down	ENSG00000107537	-0.652972277741275	2.09e-02	PHYH	10p13
Down	ENSG00000185504	-0.650566629511299	4.59e-02	FAAP100	17q25.3
Down	ENSG00000129474	-0.649612458843383	2.37e-02	AJUBA	14q11.2
Down	ENSG00000110811	-0.648994509995799	8.64e-03	P3H3	12p13.31
Down	ENSG00000114019	-0.647844232517569	3.13e-04	AMOTL2	3q22.2
Down	ENSG00000105357	-0.641764707046347	9.32e-03	MYH14	19q13.33
Down	ENSG00000169783	-0.638915948161335	1.90e-02	LINGO1	15q24.3
Down	ENSG00000146950	-0.636302844487916	5.77e-03	SHROOM2	Xp22.2
Down	ENSG00000162623	-0.633864258440392	1.10e-02	TYW3	1p31.1
Down	ENSG00000182670	-0.62838004366213	1.85e-02	TTC3	21q22.13
Down	ENSG00000182979	-0.628064587787973	4.84e-02	MTA1	14q32.33
Down	ENSG00000144026	-0.626452739707354	3.33e-02	ZNF514	2q11.1
Down	ENSG00000164402	-0.625801100644762	2.94e-03	SEPTIN8	5q31.1
Down	ENSG00000116990	-0.625437108588432	1.93e-02	MYCL	1p34.2
Down	ENSG00000130202	-0.619803956062153	2.44e-03	NECTIN2	19q13.32
Down	ENSG00000159842	-0.619049311679266	2.44e-04	ABR	17p13.3
Down	ENSG00000144711	-0.618780676812681	2.17e-02	IQSEC1	3p25.1
Down	ENSG00000121310	-0.617588545288164	4.20e-02	ECHDC2	1p32.3
Down	ENSG00000163520	-0.616800510896184	4.61e-02	FBLN2	3p25.1
Down	ENSG00000165802	-0.614672281325166	5.77e-03	NSMF	9q34.3
Down	ENSG00000015475	-0.609182292907733	1.07e-02	BID	22q11.21
Down	ENSG00000140511	-0.608349501111099	1.96e-02	HAPLN3	15q26.1
Down	ENSG00000153767	-0.605119323299847	1.09e-03	GTF2E1	3q13.33
Down	ENSG00000179364	-0.599835966237509	2.72e-02	PACS2	14q32.33
Down	ENSG00000074964	-0.599221765981121	3.18e-03	ARHGEF10L	1p36.13
Down	ENSG00000101335	-0.598584817816615	1.05e-02	MYL9	20q11.23
Down	ENSG00000160963	-0.595894713068041	3.50e-02	COL26A1	7q22.1
Down	ENSG00000187867	-0.593913658077311	2.92e-02	PALM3	19p13.12
Down	ENSG00000113504	-0.593497309699386	2.47e-02	SLC12A7	5p15.33
Down	ENSG00000183010	-0.590890849572823	3.39e-02	PYCR1	17q25.3
Down	ENSG00000175274	-0.590877406483886	2.02e-03	TP53I11	11p11.2
Down	ENSG00000150471	-0.590569014561083	4.57e-02	ADGRL3	4q13.1
Down	ENSG00000128602	-0.585568295059663	7.69e-04	SMO	7q32.1

## Sheet: KOvsWT_Upregulated
Annotation Cluster 1	Enrichment Score: 2.348958154289957	Mean p_val	0.0151231
Category	Term	Count	%	PValue	Genes	List Total	Pop Hits	Pop Total	Fold Enrichment	Bonferroni	Benjamini	FDR
KEGG_PATHWAY	hsa04510:Focal adhesion	10	8.264462809917356	1.5618e-05	PDGFRB, CAV1, PXN, COL9A1, COL4A6, ITGA5, THBS1, MYL9, VAV1, VCL	66	203	8840	6.597999701447977	0.0033211272881438214	0.0016633142472763643	0.0016320782989707049
WIKIPATHWAYS	WP306:Focal adhesion	9	7.43801652892562	0.000238112	PDGFRB, CAV1, PXN, COL4A6, ITGA5, THBS1, MYL9, VAV1, VCL	72	199	8487	5.331030150753769	0.06561813287536178	0.06810010458411316	0.06810010458411316
KEGG_PATHWAY	hsa05100:Bacterial invasion of epithelial cells	5	4.132231404958678	0.00252655	CDH1, CAV1, PXN, ITGA5, VCL	66	78	8840	8.585858585858587	0.41657360960388923	0.12617321539472195	0.12380376534036096
KEGG_PATHWAY	hsa04810:Regulation of actin cytoskeleton	7	5.785123966942149	0.00667554	PDGFRB, DIAPH2, PXN, ITGA5, MYL9, VAV1, VCL	66	230	8840	4.076416337285902	0.7598898533814279	0.17345459836017582	0.17019723501068892
KEGG_PATHWAY	hsa04670:Leukocyte transendothelial migration	5	4.132231404958678	0.0103068	PXN, THY1, MYL9, VAV1, VCL	66	116	8840	5.77324973876698	0.889941325771081	0.21953497871319166	0.21541225610824907
KEGG_PATHWAY	hsa05131:Shigellosis	6	4.958677685950414	0.0357822	C3, PXN, ITPR1, ITGA5, MYL9, VCL	66	249	8840	3.2274552756480466	0.9995741017132893	0.4298120265685041	0.4217404392151049
WIKIPATHWAYS	WP185:Integrin mediated cell adhesion	4	3.3057851239669422	0.053563	CAV1, PXN, ITGA5, VCL	72	102	8487	4.622549019607843	0.9999998464896938	1.0	1.0
WIKIPATHWAYS	WP51:Regulation of actin cytoskeleton	4	3.3057851239669422	0.130394	PDGFRB, PXN, VAV1, VCL	72	150	8487	3.143333333333333	1.0	1.0	1.0
Annotation Cluster 2	Enrichment Score: 1.9865339423368367
Category	Term	Count	%	PValue	Genes	List Total	Pop Hits	Pop Total	Fold Enrichment	Bonferroni	Benjamini	FDR
GOTERM_BP_DIRECT	GO:0009410~response to xenobiotic stimulus	8	6.6115702479338845	0.000688555	CDH1, TXNRD2, MYC, SLC1A1, THBS1, LRP8, DUSP6, FOSL2	115	254	19734	5.404724409448819	0.5331764034586852	0.1663875450865859	0.16608639115882737
KEGG_PATHWAY	hsa05219:Bladder cancer	3	2.479338842975207	0.0363221	CDH1, MYC, THBS1	66	41	8840	9.800443458980045	0.9996220011808066	0.4298120265685041	0.4217404392151049
WIKIPATHWAYS	WP2828:Bladder cancer	3	2.479338842975207	0.0438822	CDH1, MYC, THBS1	72	40	8487	8.840625	0.9999972090507114	0.9654080693721625	0.9654080693721625
Annotation Cluster 3	Enrichment Score: 1.6830770465302576	Mean p_val	0.0790648
Category	Term	Count	%	PValue	Genes	List Total	Pop Hits	Pop Total	Fold Enrichment	Bonferroni	Benjamini	FDR
KEGG_PATHWAY	hsa04510:Focal adhesion	10	8.264462809917356	1.5618e-05	PDGFRB, CAV1, PXN, COL9A1, COL4A6, ITGA5, THBS1, MYL9, VAV1, VCL	66	203	8840	6.597999701447977	0.0033211272881438214	0.0016633142472763643	0.0016320782989707049
WIKIPATHWAYS	WP306:Focal adhesion	9	7.43801652892562	0.000238112	PDGFRB, CAV1, PXN, COL4A6, ITGA5, THBS1, MYL9, VAV1, VCL	72	199	8487	5.331030150753769	0.06561813287536178	0.06810010458411316	0.06810010458411316
KEGG_PATHWAY	hsa05206:MicroRNAs in cancer	7	5.785123966942149	0.0265894	PDGFRB, PLAU, MYC, TPM1, TIMP3, ITGA5, THBS1	66	312	8840	3.005050505050505	0.9967858548387377	0.41385838393438806	0.40608639550369535
KEGG_PATHWAY	hsa04512:ECM-receptor interaction	4	3.3057851239669422	0.0275264	COL9A1, COL4A6, ITGA5, THBS1	66	89	8840	6.019748042219952	0.9973819894708433	0.41385838393438806	0.40608639550369535
KEGG_PATHWAY	hsa05165:Human papillomavirus infection	6	4.958677685950414	0.0974131	PDGFRB, PXN, COL9A1, COL4A6, ITGA5, THBS1	66	333	8840	2.4133224133224136	0.9999999996695053	0.762474547187526	0.7481557763483238
KEGG_PATHWAY	hsa04151:PI3K-Akt signaling pathway	6	4.958677685950414	0.126575	PDGFRB, MYC, COL9A1, COL4A6, ITGA5, THBS1	66	362	8840	2.219989954796585	0.9999999999996972	0.8696922050869221	0.8533599571040691
WIKIPATHWAYS	WP4172:PI3K Akt signaling	6	4.958677685950414	0.153361	PDGFRB, MYC, COL9A1, COL4A6, ITGA5, THBS1	72	339	8487	2.086283185840708	1.0	1.0	1.0
WIKIPATHWAYS	WP3932:Focal adhesion PI3K Akt mTOR signaling	5	4.132231404958678	0.245738	PDGFRB, COL4A6, SLC2A3, ITGA5, THBS1	72	302	8487	1.9515728476821192	1.0	1.0	1.0
GOTERM_BP_DIRECT	GO:0008284~positive regulation of cell population proliferation	4	3.3057851239669422	0.562718	PDGFRB, MYC, ADM, THBS1	115	506	19734	1.356521739130435	1.0	1.0	0.9990942028985508
Annotation Cluster 4	Enrichment Score: 1.5450352933536464	Mean p_val	0.00794056
Category	Term	Count	%	PValue	Genes	List Total	Pop Hits	Pop Total	Fold Enrichment	Bonferroni	Benjamini	FDR
WIKIPATHWAYS	WP4541:Hippo Merlin signaling dysregulation	6	4.958677685950414	0.00333471	PDGFRB, CDH2, CDH1, MYC, CCN2, ITGA5	72	121	8487	5.845041322314049	0.6140237767263312	0.3179086819451949	0.3179086819451949
WIKIPATHWAYS	WP5353:Macrophage stimulating protein MSP signaling	5	4.132231404958678	0.0125464	PDGFRB, SOCS3, CDH2, CDH1, DUSP6	72	108	8487	5.457175925925926	0.9726310568746571	0.512610302754474	0.512610302754474
GOTERM_BP_DIRECT	GO:0007275~multicellular organism development	3	2.479338842975207	0.0798588	PDGFRB, CDH2, CDH1	115	81	19734	6.355555555555555	1.0	1.0	0.9990942028985508
WIKIPATHWAYS	WP4540:Hippo signaling regulation	3	2.479338842975207	0.197678	PDGFRB, CDH2, CDH1	72	98	8487	3.6084183673469385	1.0	1.0	1.0
Annotation Cluster 5	Enrichment Score: 1.5200004218513774	Mean p_val	0.0377337
Category	Term	Count	%	PValue	Genes	List Total	Pop Hits	Pop Total	Fold Enrichment	Bonferroni	Benjamini	FDR
GOTERM_BP_DIRECT	GO:0098609~cell-cell adhesion	6	4.958677685950414	0.00824617	CDH2, CDH1, PKP2, IGSF9B, ITGA5, THY1	115	215	19734	4.788837209302325	0.9998946346736526	0.6074679420997123	0.606368452611749
WIKIPATHWAYS	WP4239:Epithelial to mesenchymal transition in colorectal cancer	6	4.958677685950414	0.0112688	NRP2, CDH2, CDH1, PKP2, COL4A6, ITGA5	72	162	8487	4.3657407407407405	0.9604366373072196	0.512610302754474	0.512610302754474
KEGG_PATHWAY	hsa05412:Arrhythmogenic right ventricular cardiomyopathy	4	3.3057851239669422	0.025192	DTNA, CDH2, PKP2, ITGA5	66	86	8840	6.229739252995067	0.9956372367139108	0.41385838393438806	0.40608639550369535
GOTERM_BP_DIRECT	GO:0007043~cell-cell junction assembly	3	2.479338842975207	0.0363656	CDH2, CDH1, PKP2	115	52	19734	9.899999999999999	1.0	1.0	0.9990942028985508
GOTERM_BP_DIRECT	GO:0072659~protein localization to plasma membrane	4	3.3057851239669422	0.0685894	TSPAN15, CDH2, CDH1, PKP2	115	163	19734	4.211042944785277	1.0	1.0	0.9990942028985508
WIKIPATHWAYS	WP2118:Arrhythmogenic right ventricular cardiomyopathy	3	2.479338842975207	0.129914	CDH2, PKP2, ITGA5	72	75	8487	4.714999999999999	1.0	1.0	1.0
Annotation Cluster 6	Enrichment Score: 1.397300849195246	Mean p_val	0.0270053
Category	Term	Count	%	PValue	Genes	List Total	Pop Hits	Pop Total	Fold Enrichment	Bonferroni	Benjamini	FDR
KEGG_PATHWAY	hsa04270:Vascular smooth muscle contraction	6	4.958677685950414	0.00296181	NPR1, ITPR1, PLA2G3, ADM, ADCY2, MYL9	66	134	8840	5.997286295793758	0.4683671605643942	0.12617321539472195	0.12380376534036096
KEGG_PATHWAY	hsa04022:cGMP-PKG signaling pathway	6	4.958677685950414	0.00732907	NPR1, ADORA1, ITPR1, ADCY2, ATP1A2, MYL9	66	166	8840	4.84118291347207	0.7912963891353719	0.17345459836017582	0.17019723501068892
KEGG_PATHWAY	hsa04024:cAMP signaling pathway	6	4.958677685950414	0.0249353	NPR1, ADORA1, ADCY2, ATP1A2, MYL9, VAV1	66	226	8840	3.5559131134352375	0.995385487796088	0.41385838393438806	0.40608639550369535
KEGG_PATHWAY	hsa04925:Aldosterone synthesis and secretion	4	3.3057851239669422	0.0351998	NPR1, ITPR1, ADCY2, ATP1A2	66	98	8840	5.46691403834261	0.9995156506985409	0.4298120265685041	0.4217404392151049
KEGG_PATHWAY	hsa04972:Pancreatic secretion	4	3.3057851239669422	0.0428543	ITPR1, PLA2G3, ADCY2, ATP1A2	66	106	8840	5.05431675242996	0.9999112188607983	0.4563987899168638	0.4478279206226503
KEGG_PATHWAY	hsa04923:Regulation of lipolysis in adipocytes	3	2.479338842975207	0.0697125	NPR1, ADORA1, ADCY2	66	59	8840	6.8104776579352855	0.9999997932409047	0.6230094687507483	0.6113097604174009
KEGG_PATHWAY	hsa04921:Oxytocin signaling pathway	4	3.3057851239669422	0.103921	NPR1, ITPR1, ADCY2, MYL9	66	154	8840	3.4789452971271153	0.9999999999292479	0.762474547187526	0.7481557763483238
KEGG_PATHWAY	hsa04918:Thyroid hormone synthesis	3	2.479338842975207	0.105044	ITPR1, ADCY2, ATP1A2	66	75	8840	5.357575757575758	0.9999999999458328	0.762474547187526	0.7481557763483238
KEGG_PATHWAY	hsa04971:Gastric acid secretion	3	2.479338842975207	0.107391	ITPR1, ADCY2, ATP1A2	66	76	8840	5.287081339712919	0.999999999969035	0.762474547187526	0.7481557763483238
KEGG_PATHWAY	hsa04970:Salivary secretion	3	2.479338842975207	0.159471	ITPR1, ADCY2, ATP1A2	66	97	8840	4.142455482661669	0.9999999999999999	0.9990395769489283	0.9802782703395588
Annotation Cluster 7	Enrichment Score: 1.1320639883192352
Category	Term	Count	%	PValue	Genes	List Total	Pop Hits	Pop Total	Fold Enrichment	Bonferroni	Benjamini	FDR
WIKIPATHWAYS	WP4941:GPR143 in melanocytes and retinal pigment epithelium cells	3	2.479338842975207	0.0258121	ITPR1, ARRB1, ADCY2	72	30	8487	11.7875	0.9994203291557903	0.7382253617159614	0.7382253617159614
WIKIPATHWAYS	WP289:Myometrial relaxation and contraction pathways	5	4.132231404958678	0.0413155	RGS5, ITPR1, ADM, ARRB1, ADCY2	72	156	8487	3.778044871794872	0.9999940080158641	0.9654080693721625	0.9654080693721625
WIKIPATHWAYS	WP536:Calcium regulation in cardiac cells	4	3.3057851239669422	0.134176	RGS5, ITPR1, ARRB1, ADCY2	72	152	8487	3.101973684210526	1.0	1.0	1.0
KEGG_PATHWAY	hsa04928:Parathyroid hormone synthesis, secretion and action	3	2.479338842975207	0.207078	ITPR1, ARRB1, ADCY2	66	115	8840	3.494071146245059	1.0	1.0	0.9858490566037735
Annotation Cluster 8	Enrichment Score: 0.9693499411951316
Category	Term	Count	%	PValue	Genes	List Total	Pop Hits	Pop Total	Fold Enrichment	Bonferroni	Benjamini	FDR
GOTERM_BP_DIRECT	GO:0045766~positive regulation of angiogenesis	5	4.132231404958678	0.0148378	C3, SMOC2, ANXA3, ADM, THBS1	115	163	19734	5.263803680981595	0.9999999339980593	0.8629356433719144	0.861373768904273
WIKIPATHWAYS	WP2806:Complement system	3	2.479338842975207	0.188568	C3, ADM, THBS1	72	95	8487	3.7223684210526313	1.0	1.0	1.0
GOTERM_BP_DIRECT	GO:0006954~inflammatory response	4	3.3057851239669422	0.441684	C3, ADORA1, ADM, THBS1	115	422	19734	1.6265402843601895	1.0	1.0	0.9990942028985508
Annotation Cluster 9	Enrichment Score: 0.8770746053311889
Category	Term	Count	%	PValue	Genes	List Total	Pop Hits	Pop Total	Fold Enrichment	Bonferroni	Benjamini	FDR
WIKIPATHWAYS	WP5087:Pleural mesothelioma	9	7.43801652892562	0.0294464	PDGFRB, CDH2, PLAU, CDH1, PODXL, MYC, COL4A6, CCN2, CER1	72	439	8487	2.4165717539863327	0.9998002118801315	0.7656053634147079	0.7656053634147079
KEGG_PATHWAY	hsa04015:Rap1 signaling pathway	5	4.132231404958678	0.0701983	PDGFRB, CDH1, ADCY2, THBS1, VAV1	66	212	8840	3.158947970268725	0.9999998150107384	0.6230094687507483	0.6113097604174009
KEGG_PATHWAY	hsa05200:Pathways in cancer	6	4.958677685950414	0.354697	PDGFRB, CDH1, TXNRD2, MYC, COL4A6, ADCY2	66	533	8840	1.507760532150776	1.0	1.0	0.9858490566037735
WIKIPATHWAYS	WP5434:Cancer pathways	6	4.958677685950414	0.423142	PDGFRB, CDH1, TXNRD2, MYC, COL4A6, ADCY2	72	509	8487	1.3894891944990175	1.0	1.0	1.0
Annotation Cluster 10	Enrichment Score: 0.693168295701844
Category	Term	Count	%	PValue	Genes	List Total	Pop Hits	Pop Total	Fold Enrichment	Bonferroni	Benjamini	FDR
WIKIPATHWAYS	WP4336:ncRNAs involved in Wnt signaling in hepatocellular carcinoma	3	2.479338842975207	0.170548	PLAU, MYC, CER1	72	89	8487	3.9733146067415728	1.0	1.0	1.0
WIKIPATHWAYS	WP4258:lncRNA in canonical Wnt signaling and colorectal cancer	3	2.479338842975207	0.197678	PLAU, MYC, CER1	72	98	8487	3.6084183673469385	1.0	1.0	1.0
WIKIPATHWAYS	WP428:Wnt signaling	3	2.479338842975207	0.246996	PLAU, MYC, CER1	72	114	8487	3.101973684210526	1.0	1.0	1.0

## Sheet: KOvsWT_Downregulated
Annotation Cluster 1	Enrichment Score: 6.269625244828446
Category	Term	Count	%	PValue	Genes	List Total	Pop Hits	Pop Total	Fold Enrichment	Bonferroni	Benjamini	FDR
WIKIPATHWAYS	WP2857:Mesodermal commitment pathway	12	13.186813186813188	1.0216788901251722E-9	SOX2, WDHD1, FOXC1, LEFTY1, ZIC3, FZD8, GDF3, TOX, KLF4, LEFTY2, SOX21, TBX3	53	148	8487	12.98368179500255	1.879888913425276E-7	1.8901059467315686E-7	1.8798891578303168E-7
KEGG_PATHWAY	hsa04550:Signaling pathways regulating pluripotency of stem cells	10	10.989010989010989	2.7438370838694983E-8	SOX2, LEFTY1, FZD2, ZIC3, ID4, FZD8, LHX5, KLF4, LEFTY2, TBX3	45	144	8840	13.641975308641973	2.908463114903448E-6	2.908467308901668E-6	2.908467308901668E-6
WIKIPATHWAYS	WP2023:Cell differentiation expanded index	4	4.395604395604396	0.005539257112008041	SOX2, LEFTY1, KLF4, LEFTY2	53	59	8487	10.856411896386312	0.6401459140469381	0.20495251314429752	0.20384466172189591
Annotation Cluster 2	Enrichment Score: 5.224830533398702
Category	Term	Count	%	PValue	Genes	List Total	Pop Hits	Pop Total	Fold Enrichment	Bonferroni	Benjamini	FDR
WIKIPATHWAYS	WP2857:Mesodermal commitment pathway	12	13.186813186813188	1.0216788901251722E-9	SOX2, WDHD1, FOXC1, LEFTY1, ZIC3, FZD8, GDF3, TOX, KLF4, LEFTY2, SOX21, TBX3	53	148	8487	12.98368179500255	1.879888913425276E-7	1.8901059467315686E-7	1.8798891578303168E-7
WIKIPATHWAYS	WP2853:Endoderm differentiation	7	7.6923076923076925	2.301724597794416E-4	SOX2, WDHD1, ZIC3, GDF3, TOX, SOX21, FOXO1	53	144	8487	7.784198113207546	0.04147209857165057	0.014193968353065564	0.014117244199805753
GOTERM_BP_DIRECT	GO:0045944~positive regulation of transcription by RNA polymerase II	15	16.483516483516482	8.997888782178992E-4	EGLN1, KDM6B, TFAP2C, FOXC1, KLF4, BHLHE23, SOX21, FOXO1, TBX3, SOX2, MAF, ZIC3, SOX15, ID4, TOX	86	1256	19734	2.740427344097171	0.47651109173672423	0.21534947152015055	0.21474961226800526
Annotation Cluster 3	Enrichment Score: 3.309976852740001
Category	Term	Count	%	PValue	Genes	List Total	Pop Hits	Pop Total	Fold Enrichment	Bonferroni	Benjamini	FDR
KEGG_PATHWAY	hsa04550:Signaling pathways regulating pluripotency of stem cells	10	10.989010989010989	2.7438370838694983E-8	SOX2, LEFTY1, FZD2, ZIC3, ID4, FZD8, LHX5, KLF4, LEFTY2, TBX3	45	144	8840	13.641975308641973	2.908463114903448E-6	2.908467308901668E-6	2.908467308901668E-6
GOTERM_BP_DIRECT	GO:0030182~neuron differentiation	8	8.791208791208792	6.898971285064092E-6	SOX2, FZD2, ZIC3, SOX15, DDIT4, FZD8, LHX5, SOX21	86	164	19734	11.193420306296087	0.004948095109175932	0.004953461382676018	0.00493966344010589
GOTERM_BP_DIRECT	GO:0060070~canonical Wnt signaling pathway	5	5.4945054945054945	0.0013980800397114213	FRAT1, FZD2, FZD8, KLF4, FOXO1	86	112	19734	10.243978405315614	0.6342930293440661	0.2509553671282001	0.25025632710834445
GOTERM_BP_DIRECT	GO:0045893~positive regulation of DNA-templated transcription	9	9.89010989010989	0.011669611746160607	SOX2, FOXC1, FZD2, ZIC3, TAF10, DYRK1B, LHX5, KLF4, FOXO1	86	713	19734	2.8964741185296328	0.9997839048487691	0.8779828906476633	0.8755372558547729
WIKIPATHWAYS	WP399:Wnt signaling and pluripotency	4	4.395604395604396	0.024348598486177535	SOX2, FRAT1, FZD2, FZD8	53	102	8487	6.279689234184239	0.9892793828898788	0.5630613399928555	0.5600177651820833
KEGG_PATHWAY	hsa04390:Hippo signaling pathway	3	3.296703296703297	0.1836258479146678	SOX2, FZD2, FZD8	45	157	8840	3.753715498938429	0.9999999995426381	1.0	1.0
Annotation Cluster 4	Enrichment Score: 2.565935052099893
Category	Term	Count	%	PValue	Genes	List Total	Pop Hits	Pop Total	Fold Enrichment	Bonferroni	Benjamini	FDR
GOTERM_BP_DIRECT	GO:0000122~negative regulation of transcription by RNA polymerase II	16	17.582417582417584	1.3860165791964148E-5	ZNF296, LEFTY1, TFAP2C, FOXC1, SKOR2, MSX2, KLF4, MACROH2A2, SOX21, FOXO1, TBX3, SOX2, EID1, MAF, SOX15, ID4	86	963	19734	3.8125045280011594	0.009916036928587446	0.0049757995193151295	0.004961939353523165
GOTERM_BP_DIRECT	GO:0045944~positive regulation of transcription by RNA polymerase II	15	16.483516483516482	8.997888782178992E-4	EGLN1, KDM6B, TFAP2C, FOXC1, KLF4, BHLHE23, SOX21, FOXO1, TBX3, SOX2, MAF, ZIC3, SOX15, ID4, TOX	86	1256	19734	2.740427344097171	0.47651109173672423	0.21534947152015055	0.21474961226800526
GOTERM_BP_DIRECT	GO:0009653~anatomical structure morphogenesis	5	5.4945054945054945	0.0037515625611214266	SOX2, FOXB1, FOXC1, SOX15, SOX21	86	147	19734	7.804935927859516	0.9329586612991534	0.38480313126931204	0.3837312562518488
GOTERM_BP_DIRECT	GO:0006357~regulation of transcription by RNA polymerase II	15	16.483516483516482	0.008413974042388977	FOXB1, ZNF296, TFAP2C, FOXC1, MSX2, TAF10, KLF4, NTN1, SOX21, FOXO1, TBX3, MAF, SOX15, LHX5, TOX	86	1606	19734	2.143198470850589	0.9977009097845887	0.7551541703044107	0.7530506767938134
GOTERM_BP_DIRECT	GO:0010628~positive regulation of gene expression	4	4.395604395604396	0.37601254311443805	FOXC1, MAF, ID4, KLF4	86	509	19734	1.8032622104445561	1.0	1.0	0.99860529986053
Annotation Cluster 5	Enrichment Score: 1.7465269020505114
Category	Term	Count	%	PValue	Genes	List Total	Pop Hits	Pop Total	Fold Enrichment	Bonferroni	Benjamini	FDR
GOTERM_BP_DIRECT	GO:0007420~brain development	6	6.593406593406594	0.0021418007135339387	SOX2, SOX15, DDIT4, TBC1D23, MACROH2A2, SOX21	86	210	19734	6.556146179401993	0.7859629631669227	0.30756258246347357	0.30670586217806
GOTERM_BP_DIRECT	GO:0009653~anatomical structure morphogenesis	5	5.4945054945054945	0.0037515625611214266	SOX2, FOXB1, FOXC1, SOX15, SOX21	86	147	19734	7.804935927859516	0.9329586612991534	0.38480313126931204	0.3837312562518488
GOTERM_BP_DIRECT	GO:0006355~regulation of DNA-templated transcription	8	8.791208791208792	0.07648187229124663	SOX2, FOXC1, SKOR2, SPIN4, TAF10, SOX15, ZNF688, SOX21	86	858	19734	2.1395348837209305	1.0	1.0	0.99860529986053
GOTERM_BP_DIRECT	GO:0030154~cell differentiation	6	6.593406593406594	0.1680129002570994	EID1, FOXB1, FOXC1, SOX15, ID4, SOX21	86	678	19734	2.0306647458324756	1.0	1.0	0.99860529986053
Annotation Cluster 6	Enrichment Score: 0.9283351911151444
Category	Term	Count	%	PValue	Genes	List Total	Pop Hits	Pop Total	Fold Enrichment	Bonferroni	Benjamini	FDR
GOTERM_BP_DIRECT	GO:0045444~fat cell differentiation	3	3.296703296703297	0.050922676959729435	ID4, KLF4, FOXO1	86	84	19734	8.195182724252492	1.0	1.0	0.99860529986053
GOTERM_BP_DIRECT	GO:0045892~negative regulation of DNA-templated transcription	6	6.593406593406594	0.1011820791835679	EID1, MSX2, ID4, KLF4, FOXO1, TBX3	86	573	19734	2.40277608669183	1.0	1.0	0.99860529986053
WIKIPATHWAYS	WP2877:Vitamin D receptor pathway	3	3.296703296703297	0.3184047963182661	ID4, KLF4, FOXO1	53	187	8487	2.5689637776208256	1.0	1.0	1.0
Annotation Cluster 7	Enrichment Score: 0.8366754829621859
Category	Term	Count	%	PValue	Genes	List Total	Pop Hits	Pop Total	Fold Enrichment	Bonferroni	Benjamini	FDR
GOTERM_BP_DIRECT	GO:0060070~canonical Wnt signaling pathway	5	5.4945054945054945	0.0013980800397114213	FRAT1, FZD2, FZD8, KLF4, FOXO1	86	112	19734	10.243978405315614	0.6342930293440661	0.2509553671282001	0.25025632710834445
WIKIPATHWAYS	WP4336:ncRNAs involved in Wnt signaling in hepatocellular carcinoma	4	4.395604395604396	0.017020368917815117	FRAT1, FZD2, FZD8, KLF4	53	89	8487	7.196947212211151	0.9575193228553619	0.5247947082992994	0.5219579801463302
WIKIPATHWAYS	WP4258:lncRNA in canonical Wnt signaling and colorectal cancer	4	4.395604395604396	0.021938438154596857	FRAT1, FZD2, FZD8, MACROH2A2	53	98	8487	6.536003080477474	0.9831197372324653	0.5630613399928555	0.5600177651820833
WIKIPATHWAYS	WP399:Wnt signaling and pluripotency	4	4.395604395604396	0.024348598486177535	SOX2, FRAT1, FZD2, FZD8	53	102	8487	6.279689234184239	0.9892793828898788	0.5630613399928555	0.5600177651820833
WIKIPATHWAYS	WP428:Wnt signaling	3	3.296703296703297	0.15421931865136335	FRAT1, FZD2, FZD8	53	114	8487	4.214001986097319	0.9999999999999587	1.0	1.0
KEGG_PATHWAY	hsa05224:Breast cancer	3	3.296703296703297	0.1675926718099078	FRAT1, FZD2, FZD8	45	148	8840	3.981981981981982	0.9999999964057783	1.0	1.0
KEGG_PATHWAY	hsa05226:Gastric cancer	3	3.296703296703297	0.17113355595018503	FRAT1, FZD2, FZD8	45	150	8840	3.9288888888888893	0.9999999977124893	1.0	1.0
KEGG_PATHWAY	hsa05225:Hepatocellular carcinoma	3	3.296703296703297	0.20716798941213724	FRAT1, FZD2, FZD8	45	170	8840	3.4666666666666663	0.9999999999794315	1.0	1.0
KEGG_PATHWAY	hsa04310:Wnt signaling pathway	3	3.296703296703297	0.2144830789357753	FRAT1, FZD2, FZD8	45	174	8840	3.3869731800766285	0.9999999999923	1.0	1.0
WIKIPATHWAYS	WP4262:Breast cancer pathway	3	3.296703296703297	0.24547877753891134	FRAT1, FZD2, FZD8	53	155	8487	3.099330493000609	1.0	1.0	1.0
KEGG_PATHWAY	hsa05200:Pathways in cancer	5	5.4945054945054945	0.2728493798256221	EGLN1, FRAT1, FZD2, FZD8, FOXO1	45	533	8840	1.8428184281842817	0.9999999999999979	1.0	1.0
WIKIPATHWAYS	WP5087:Pleural mesothelioma	5	5.4945054945054945	0.28150364776131664	FRAT1, FZD2, FZD8, FGF12, FOXO1	53	439	8487	1.8238277388576096	1.0	1.0	1.0
WIKIPATHWAYS	WP5434:Cancer pathways	5	5.4945054945054945	0.38013611835543293	EGLN1, FRAT1, FZD2, FZD8, FOXO1	53	509	8487	1.573006635281907	1.0	1.0	1.0
WIKIPATHWAYS	WP5124:Alzheimer 39 s disease	3	3.296703296703297	0.48242421963091986	FRAT1, FZD2, FZD8	53	263	8487	1.8266016213501686	1.0	1.0	1.0
WIKIPATHWAYS	WP2059:Alzheimer 39 s disease and miRNA effects	3	3.296703296703297	0.4924229904606429	FRAT1, FZD2, FZD8	53	268	8487	1.7925232328921432	1.0	1.0	1.0
KEGG_PATHWAY	hsa05165:Human papillomavirus infection	3	3.296703296703297	0.4979175259848061	FZD2, FZD8, FOXO1	45	333	8840	1.7697697697697699	1.0	1.0	1.0
KEGG_PATHWAY	hsa05010:Alzheimer disease	3	3.296703296703297	0.5858132919615617	FRAT1, FZD2, FZD8	45	391	8840	1.507246376811594	1.0	1.0	1.0
KEGG_PATHWAY	hsa05022:Pathways of neurodegeneration - multiple diseases	3	3.296703296703297	0.7017328667021212	FRAT1, FZD2, FZD8	45	483	8840	1.220151828847481	1.0	1.0	1.0

## Sheet: tKOvsWT_Upregulated
Annotation Cluster 1	Enrichment Score: 6.433569757807999
Category	Term	Count	%	PValue	Genes	List Total	Pop Hits	Pop Total	Fold Enrichment	Bonferroni	Benjamini	FDR
GOTERM_BP_DIRECT	GO:0002181~cytoplasmic translation	24	2.13903743315508	1.2845006040594766E-9	RPL4, RPL41, RPL32, RPL10, RPS7, RPL23, RPL12, RPL23A, RPS3A, RPL9, RPL7A, RPS15A, RPS27, RPS18, RPS29, RPS3, RACK1, RPL22L1, RPL26, RPL37, RPS27A, RPL39, RPS23, RPL19	1064	97	19734	4.588946593287342	5.626096879485232E-6	5.624828145176448E-6	5.590146628866842E-6
WIKIPATHWAYS	WP477:Cytoplasmic ribosomal proteins	24	2.13903743315508	5.185177967593585E-8	RPL4, RPL41, RPL32, RPL10, RPS7, RPL23, RPL12, RPL23A, RPS3A, RPS4Y1, RPL9, RPL7A, RPS15A, RPS27, RPS18, RPS29, RPS6KA1, RPS3, RPL26, RPL37, RPS27A, RPL39, RPS23, RPL19	625	88	8487	3.7034181818181815	3.567338901200312E-5	3.57258761967198E-5	3.510365484060857E-5
GOTERM_BP_DIRECT	GO:0006412~translation	31	2.7629233511586455	4.3609181311418586E-7	RPL4, RPL32, RPL10, RPL12, MRPL37, RPS4Y1, RPL9, RPL7A, RPS15A, RPS18, RPS3, RPL37, RPS27A, RPL39, METTL17, RPL19, RPL39L, RPL41, RPS7, RPL23, MRPL27, MRPL49, MRPS18B, RPL23A, RPS3A, WARS1, EEF1A1, RPS27, RPS29, RPL26, RPS23	1064	202	19734	2.8463206283034315	0.0019082595111056255	9.548230248135099E-4	9.489357853364684E-4
KEGG_PATHWAY	hsa05171:Coronavirus disease - COVID-19	37	3.297682709447415	1.7801020503747572E-6	RPL4, NRP1, RPL32, RPL10, RPL12, ADAR, RPS4Y1, RPL9, C3, RPL7A, RPS15A, RPS18, RPS3, RPL37, RPS27A, RPL39, IKBKE, JAK1, RPL19, RPL41, RPS7, RPL23, STAT2, STAT3, RPL23A, RPS3A, NFKB1, MAPK13, MAPK10, RPS27, RPS29, RPL22L1, RPL26, MASP1, TLR4, MYD88, RPS23	580	238	8840	2.3694581280788176	6.032730897360672E-4	3.0172729753852133E-4	2.7769591985846214E-4
KEGG_PATHWAY	hsa03010:Ribosome	26	2.3172905525846703	1.3141059965980607E-4	RPL4, RPL32, RPL10, RPL12, RPS4Y1, RPL9, MRPL33, RPL7A, RPS15A, RPS18, RPS3, RPL37, RPS27A, RPL39, RPL19, RPL41, RPS7, RPL23, MRPL27, RPL23A, RPS3A, RPS27, RPS29, RPL22L1, RPL26, RPS23	580	172	8840	2.3039294306335205	0.043573294256989636	0.007424698880779043	0.006833351182309915
Annotation Cluster 2	Enrichment Score: 3.5868086526998577	pval	0.0034928
Category	Term	Count	%	PValue	Genes	List Total	Pop Hits	Pop Total	Fold Enrichment	Bonferroni	Benjamini	FDR
WIKIPATHWAYS	WP306:Focal adhesion	35	3.119429590017825	2.7146e-06	SHC3, LAMA2, ITGB5, PXN, PDGFB, TNC, LAMC2, THBS1, THBS3, ERBB2, SPP1, FLNB, FLNC, PDGFRB, LAMB3, LAMB2, CAV2, ITGA3, EGF, CAV1, ITGA1, PARVB, VAV1, VAV2, MAPK10, COL1A1, COL4A1, COL5A2, COL4A6, ITGA5, TLN1, MET, MYL9, VCL, ITGA9	625	199	8487	2.3883015075376886	0.001865902887704718	9.351789579420302E-4	9.188913708661168E-4
KEGG_PATHWAY	hsa04510:Focal adhesion	33	2.941176470588235	2.73608e-06	SHC3, LAMA2, ITGB5, PXN, PDGFB, TNC, LAMC2, THBS1, THBS3, ERBB2, SPP1, FLNB, PDGFRB, LAMB3, LAMB2, CAV2, ITGA3, EGF, CAV1, ITGA1, PARVB, VAV1, VAV2, MAPK10, COL1A1, COL4A1, COL4A6, ITGA5, TLN1, MET, MYL9, VCL, ITGA9	580	203	8840	2.4776626465092577	9.271021485837139E-4	3.0917696823176525E-4	2.8455225394781935E-4
KEGG_PATHWAY	hsa04512:ECM-receptor interaction	19	1.6934046345811051	1.43339e-05	LAMA2, LAMB3, ITGB5, LAMB2, ITGA3, ITGA1, TNC, LAMC2, THBS1, THBS3, COL1A1, FRAS1, COL4A1, DAG1, SPP1, COL4A6, ITGA5, CD44, ITGA9	580	89	8840	3.253777605579233	0.004847444160047898	0.0012147990745060137	0.0011180451659170392
WIKIPATHWAYS	WP3932:Focal adhesion PI3K Akt mTOR signaling	39	3.4759358288770055	0.000727085	PHLPP2, CDKN1A, PFKFB4, LAMA2, ITGB5, EPAS1, COL11A1, IRS4, PDGFB, TNC, LAMC2, SLC2A3, THBS1, ACACA, THBS3, TCL1A, GNG4, CREB3L2, SPP1, JAK1, PDGFRB, NGFR, IL4R, LAMB3, LAMB2, ITGA3, EGF, COL1A1, COL4A1, COL5A2, IL2RB, COL4A6, MDM2, ITGA5, TEK, MET, ITGA9, EPHA2, CREB5	625	302	8487	1.7536052980132448	0.3937219339863173	0.055662409304538106	0.05469296240808752
KEGG_PATHWAY	hsa04151:PI3K-Akt signaling pathway	41	3.6541889483065955	0.000735501	PHLPP2, CDKN1A, LAMA2, ITGB5, PDGFB, TNC, LAMC2, THBS1, THBS3, TCL1A, GNG4, MYC, ERBB2, CREB3L2, SPP1, THEM4, JAK1, PCK2, PDGFRB, NGFR, IL4R, LAMB3, LAMB2, ITGA3, EGF, BDNF, ITGA1, NFKB1, COL1A1, COL4A1, IL2RB, COL4A6, MDM2, ITGA5, TEK, PIK3AP1, MET, TLR4, ITGA9, EPHA2, CREB5	580	362	8840	1.7262335682987235	0.220752596829342	0.023609692524567943	0.021729274535885544
WIKIPATHWAYS	WP4172:PI3K Akt signaling	40	3.5650623885918007	0.00330789	PHLPP2, CDKN1A, LAMA2, ITGB5, PDGFB, TNC, LAMC2, THBS1, THBS3, TCL1A, GNG4, MYC, CREB3L2, SPP1, THEM4, JAK1, PCK2, PDGFRB, NGFR, IL4R, LAMB3, LAMB2, ITGA3, EGF, BDNF, ITGA1, NFKB1, COL1A1, COL4A1, IL2RB, COL4A6, MDM2, ITGA5, TEK, PIK3AP1, MET, TLR4, ITGA9, EPHA2, CREB5	625	339	8487	1.6022654867256638	0.8976751072117842	0.14542016779944658	0.1428874507985854
KEGG_PATHWAY	hsa05165:Human papillomavirus infection	35	3.119429590017825	0.00640864	CDKN1A, LAMA2, ITGB5, PXN, TNC, UBR4, LAMC2, THBS1, THBS3, CASP8, CREB3L2, SPP1, BAK1, IKBKE, WNT3, JAK1, PDGFRB, LAMB3, FZD5, LAMB2, ITGA3, EGF, STAT2, ITGA1, NFKB1, HLA-E, COL1A1, HEYL, DLG2, COL4A1, COL4A6, MDM2, ITGA5, ITGA9, CREB5	580	333	8840	1.6019467743605675	0.8869042397203063	0.10345376278882634	0.09521408256670744
WIKIPATHWAYS	WP185:Integrin mediated cell adhesion	15	1.3368983957219251	0.0167435	SHC3, ITGB5, CAV2, ITGA3, CAV1, PXN, ITGA1, VAV2, MAPK10, CAPNS1, CAPN6, ITGA5, TLN1, VCL, ITGA9	625	102	8487	1.9969411764705882	0.9999909888315814	0.38454202308479973	0.3778446293590848
Annotation Cluster 3	Enrichment Score: 2.208605136087518
Category	Term	Count	%	PValue	Genes	List Total	Pop Hits	Pop Total	Fold Enrichment	Bonferroni	Benjamini	FDR
GOTERM_BP_DIRECT	GO:0007169~cell surface receptor protein tyrosine kinase signaling pathway	16	1.4260249554367201	8.962948866775459E-4	LYN, PDGFRB, SHC3, RYK, BDNF, NEDD9, GAB2, RASGRP4, AXL, LCK, ERBB2, TEK, SH2B3, MET, MPZL1, EPHA2	1064	111	19734	2.673440357650884	0.9803077865971304	0.1308291769586991	0.13002251156068934
GOTERM_BP_DIRECT	GO:0033674~positive regulation of kinase activity	9	0.8021390374331552	0.00884090452604577	PDGFRB, CD74, RYK, AXL, ERBB2, TEK, MET, CD44, EPHA2	1064	55	19734	3.0349624060150373	1.0	0.5621619365809609	0.5586957634163833
GOTERM_BP_DIRECT	GO:0007275~multicellular organism development	10	0.8912655971479502	0.029870120343931758	PDGFRB, CDH3, CDH2, RYK, AXL, ERBB2, CDH13, TEK, MET, EPHA2	1064	81	19734	2.289752158173211	1.0	1.0	0.9940612151667428
Annotation Cluster 4	Enrichment Score: 1.8322473446919854
Category	Term	Count	%	PValue	Genes	List Total	Pop Hits	Pop Total	Fold Enrichment	Bonferroni	Benjamini	FDR
KEGG_PATHWAY	hsa05414:Dilated cardiomyopathy	15	1.3368983957219251	0.008310215943714705	RYR2, DTNA, LAMA2, ITGB5, ITGA3, TPM1, ITGA1, ADCY2, ADCY8, SLC8A3, ADCY9, LMNA, DAG1, ITGA5, ITGA9	580	105	8840	2.1773399014778327	0.9409242098078049	0.1173818002049702	0.10803280726829116
KEGG_PATHWAY	hsa05412:Arrhythmogenic right ventricular cardiomyopathy	13	1.1586452762923352	0.009884056651802722	RYR2, DTNA, LAMA2, ITGB5, ITGA3, ITGA1, SLC8A3, CDH2, LMNA, DAG1, PKP2, ITGA5, ITGA9	580	86	8840	2.3039294306335205	0.9655196046027159	0.12409982240596751	0.11421576575416478
KEGG_PATHWAY	hsa05410:Hypertrophic cardiomyopathy	14	1.2477718360071302	0.012171736805066878	RYR2, EDN1, PRKAB2, DTNA, LAMA2, ITGB5, ITGA3, TPM1, ITGA1, SLC8A3, LMNA, DAG1, ITGA5, ITGA9	580	99	8840	2.1553465691396725	0.9842597798259897	0.12894433677867725	0.11867443384940206
WIKIPATHWAYS	WP2118:Arrhythmogenic right ventricular cardiomyopathy	11	0.9803921568627451	0.046893271602755485	RYR2, LAMA2, CDH2, ITGB5, ITGA3, LMNA, ITGA1, DAG1, PKP2, ITGA5, ITGA9	625	75	8487	1.991616	0.9999999999999956	0.649458785135141	0.6381474565115971
Annotation Cluster 5	Enrichment Score: 1.6751138077032952
Category	Term	Count	%	PValue	Genes	List Total	Pop Hits	Pop Total	Fold Enrichment	Bonferroni	Benjamini	FDR
KEGG_PATHWAY	hsa05020:Prion disease	35	3.119429590017825	0.000295877	RYR2, COX7B, PSMD13, COX4I1, ITPR2, ITPR3, COX6A1, UQCRH, PSMB6, TUBA1C, TUBA1B, PSMB5, PSMD4, CREB3L2, COX8A, NDUFA9, HSPA8, PRNP, APAF1, CAV2, CAV1, NDUFA1, SDHA, SDHB, ATP5F1E, UQCRHL, MAPK13, MAPK10, SEM1, PSMC5, TUBB2B, TUBB2A, ATP5PO, NDUFS2, CREB5	580	278	8840	1.9188786901513273	0.09544957329353143	0.01253779790724795	0.011539212233219352
KEGG_PATHWAY	hsa05016:Huntington disease	37	3.297682709447415	0.000571644	GRIA1, DNAH3, COX7B, PSMD13, COX4I1, COX6A1, UQCRH, PSMB6, TUBA1C, TUBA1B, CASP8, PSMB5, PSMD4, CREB3L2, POLR2G, MAP3K5, COX8A, NDUFA9, APAF1, BDNF, GPX3, NDUFA1, SDHA, SDHB, ATP5F1E, UQCRHL, MAPK10, SEM1, PSMC5, TUBB2B, PLCB4, TUBB2A, ATP5PO, TAF4B, NDUFS2, PLCB2, CREB5	580	311	8840	1.8132830690763944	0.1762125209383657	0.021531920702173635	0.01981698896483237
KEGG_PATHWAY	hsa05012:Parkinson disease	32	2.8520499108734403	0.00164381	COX7B, PSMD13, COX4I1, ITPR2, ITPR3, COX6A1, UQCRH, PSMB6, TUBA1C, TUBA1B, PSMB5, PSMD4, UBC, SLC39A8, RPS27A, MAP3K5, COX8A, NDUFA9, APAF1, NDUFA1, SNCAIP, SDHA, SDHB, ATP5F1E, UQCRHL, MAPK10, SEM1, PSMC5, TUBB2B, TUBB2A, ATP5PO, NDUFS2	580	271	8840	1.799720066166179	0.42748209440330365	0.04423521132817792	0.04071205290380976
KEGG_PATHWAY	hsa05208:Chemical carcinogenesis - reactive oxygen species	28	2.4955436720142603	0.00169634	COX7B, COX4I1, PLD1, COX6A1, UQCRH, PLD2, HMOX1, MAP3K5, COX8A, NDUFA9, NQO1, GSTO2, EGF, EPHX1, AKR1C3, NDUFA1, SDHA, SDHB, ATP5F1E, UQCRHL, NFKB1, MAPK13, MAPK10, ATP5PO, NDUFS2, MET, MAP3K14, SLC26A6	580	226	8840	1.8883124809276777	0.43760230950007795	0.04423521132817792	0.04071205290380976
KEGG_PATHWAY	hsa05022:Pathways of neurodegeneration - multiple diseases	48	4.27807486631016	0.00385917	GRIA1, DNAH3, RYR2, COX7B, PSMD13, COX4I1, ITPR2, ITPR3, COX6A1, UQCRH, GRM1, PSMB6, TUBA1C, TUBA1B, CASP8, PSMB5, PSMD4, UBC, ATXN1L, BAK1, RPS27A, WNT3, MAP3K5, COX8A, NDUFA9, PRNP, FZD5, APAF1, BDNF, GPX3, NDUFA1, SNCAIP, SDHA, SDHB, ATP5F1E, TOMM40L, UQCRHL, NFKB1, MAPK13, MAPK10, SEM1, PSMC5, TUBB2B, PLCB4, TUBB2A, ATP5PO, NDUFS2, PLCB2	580	483	8840	1.514671235810666	0.7303927713753833	0.07633712686783346	0.07025717871021842
KEGG_PATHWAY	hsa05010:Alzheimer disease	39	3.4759358288770055	0.00908996	COX7B, PSMD13, COX4I1, IRS4, LPL, ITPR2, ITPR3, COX6A1, UQCRH, PSMB6, TUBA1C, TUBA1B, CASP8, PSMB5, PSMD4, SLC39A8, WNT3, MAP3K5, COX8A, NDUFA9, PSENEN, MME, FZD5, APAF1, NDUFA1, SDHA, SDHB, ATP5F1E, UQCRHL, NFKB1, MAPK10, SEM1, PSMC5, TUBB2B, PLCB4, TUBB2A, ATP5PO, NDUFS2, PLCB2	580	391	8840	1.52023988005997	0.9547516155828281	0.11945912417154686	0.10994468065345905
KEGG_PATHWAY	hsa04932:Non-alcoholic fatty liver disease	19	1.6934046345811051	0.01413	NDUFA9, COX8A, COX7B, PRKAB2, COX4I1, NDUFA1, SDHA, COX6A1, SDHB, UQCRHL, NFKB1, UQCRH, MAPK13, MAPK10, SOCS3, CASP8, MLX, NDUFS2, MAP3K5	580	157	8840	1.8444981330990557	0.9919673799941287	0.14515394931154038	0.133593015295577
KEGG_PATHWAY	hsa04714:Thermogenesis	25	2.228163992869875	0.0197656	COX7B, NPR1, COX4I1, ADCY2, ADCY8, COX6A1, UQCRH, RPS6KA1, CREB3L2, COX14, MAP3K5, COX8A, NDUFA9, PRKAB2, NDUFA1, SDHA, SDHB, ATP5F1E, UQCRHL, MAPK13, ADCY9, NDUFAF7, ATP5PO, NDUFS2, CREB5	580	235	8840	1.6214233308877477	0.9988495867208788	0.17734773240350915	0.16322269176960136
KEGG_PATHWAY	hsa05415:Diabetic cardiomyopathy	22	1.9607843137254901	0.0271919	NDUFA9, COX8A, RYR2, COX7B, COX4I1, NDUFA1, SDHA, COX6A1, SDHB, MMP9, ATP5F1E, UQCRHL, NFKB1, UQCRH, MAPK13, TGFBR2, MAPK10, COL1A1, PLCB4, ATP5PO, NDUFS2, PLCB2	580	205	8840	1.6356602186711522	0.9999126612542754	0.20039279261722875	0.18443230470966185
WIKIPATHWAYS	WP4396:Nonalcoholic fatty liver disease	18	1.6042780748663104	0.0594751	NDUFA9, COX8A, COX7B, PRKAB2, COX4I1, NDUFA1, SDHA, COX6A1, SDHB, UQCRHL, NFKB1, UQCRH, SOCS3, CASP8, MLX, NDUFS2, BAK1, MAP3K5	625	154	8487	1.5871792207792208	1.0	0.718918666776051	0.7063975869483113
KEGG_PATHWAY	hsa05014:Amyotrophic lateral sclerosis	33	2.941176470588235	0.0666273	GRIA1, DNAH3, COX7B, PSMD13, COX4I1, ITPR3, COX6A1, UQCRH, PSMB6, TUBA1C, TUBA1B, PSMB5, PSMD4, NUP85, MAP3K5, COX8A, NDUFA9, SEC13, APAF1, GPX3, NDUFA1, SDHA, SDHB, ATP5F1E, TOMM40L, UQCRHL, MAPK13, SEM1, PSMC5, TUBB2B, TUBB2A, ATP5PO, NDUFS2	580	371	8840	1.3557022028069525	0.999999999929422	0.31812213055020455	0.2927849697099228
WIKIPATHWAYS	WP111:Electron transport chain OXPHOS system in mitochondria	12	1.06951871657754	0.147854	NDUFA9, COX8A, COX7B, COX4I1, NDUFA1, ATP5PO, NDUFS2, SDHA, COX6A1, SDHB, ATP5F1E, UQCRH	625	105	8487	1.5519085714285712	1.0	1.0	0.9840116279069767
WIKIPATHWAYS	WP5124:Alzheimer 39 s disease	25	2.228163992869875	0.160596	PSMD13, IRS4, LPL, ITPR2, ITPR3, PSMB6, TUBA1C, TUBA1B, CASP8, PSMB5, PSMD4, WNT3, MAP3K5, PSENEN, MME, FZD5, APAF1, NFKB1, MAPK10, SEM1, PSMC5, TUBB2B, PLCB4, TUBB2A, PLCB2	625	263	8487	1.2907984790874525	1.0	1.0	0.9840116279069767
GOTERM_BP_DIRECT	GO:0045333~cellular respiration	5	0.4456327985739751	0.166986	COX8A, COX7B, COX4I1, COX6A1, UQCRH	1064	40	19734	2.3183740601503757	1.0	1.0	0.9940612151667428
WIKIPATHWAYS	WP2059:Alzheimer 39 s disease and miRNA effects	25	2.228163992869875	0.184399	PSMD13, IRS4, LPL, ITPR2, ITPR3, PSMB6, TUBA1C, TUBA1B, CASP8, PSMB5, PSMD4, WNT3, MAP3K5, PSENEN, MME, FZD5, APAF1, NFKB1, MAPK10, SEM1, PSMC5, TUBB2B, PLCB4, TUBB2A, PLCB2	625	268	8487	1.2667164179104478	1.0	1.0	0.9840116279069767
KEGG_PATHWAY	hsa00190:Oxidative phosphorylation	13	1.1586452762923352	0.192562	NDUFA9, COX8A, COX7B, COX4I1, NDUFA1, SDHA, COX6A1, SDHB, ATP5F1E, UQCRHL, UQCRH, ATP5PO, NDUFS2	580	138	8840	1.4357821089455272	1.0	0.5696155389891366	0.5242479296891169
GOTERM_BP_DIRECT	GO:1902600~proton transmembrane transport	9	0.8021390374331552	0.47572	COX8A, COX7B, RNASEK, COX4I1, ATP5PO, ATP1A2, SLC15A3, ATP5F1E, UQCRH	1064	139	19734	1.2008844052577485	1.0	1.0	0.9940612151667428
Annotation Cluster 6	Enrichment Score: 1.6096476287264734
Category	Term	Count	%	PValue	Genes	List Total	Pop Hits	Pop Total	Fold Enrichment	Bonferroni	Benjamini	FDR
KEGG_PATHWAY	hsa05222:Small cell lung cancer	13	1.1586452762923352	0.01780959269452935	CDKN1A, LAMA2, LAMB3, APAF1, LAMB2, ITGA3, LAMC2, NFKB1, DDB2, COL4A1, MYC, COL4A6, BAK1	580	93	8840	2.130515387467556	0.9977388034878982	0.1724986263841557	0.1587597977340902
WIKIPATHWAYS	WP4658:Small cell lung cancer	14	1.2477718360071302	0.022909353585264157	CDKN1A, LAMA2, LAMB3, APAF1, LAMB2, ITGA3, LAMC2, NFKB1, DDB2, CASP8, COL4A1, MYC, COL4A6, BAK1	625	96	8487	1.9803	0.999999881100282	0.4872905668260881	0.47880364839080064
KEGG_PATHWAY	hsa05146:Amoebiasis	13	1.1586452762923352	0.03634044920562209	ARG2, LAMA2, LAMB3, LAMB2, LAMC2, NFKB1, COL1A1, PLCB4, COL4A1, COL4A6, PLCB2, TLR4, VCL	580	103	8840	1.9236692333444927	0.9999964509625446	0.23244174114539415	0.21392868211611493
Annotation Cluster 7	Enrichment Score: 1.4029116865143902
Category	Term	Count	%	PValue	Genes	List Total	Pop Hits	Pop Total	Fold Enrichment	Bonferroni	Benjamini	FDR
GOTERM_BP_DIRECT	GO:0019933~cAMP-mediated signaling	8	0.7130124777183601	0.006656673090682356	CAP1, KSR1, PDE4D, PDE4B, RAPGEF2, ADM, ADCY2, PDE8A	1064	42	19734	3.5327604726100965	0.9999999999998026	0.49406053328979727	0.4910142591635528
GOTERM_BP_DIRECT	GO:0006198~cAMP catabolic process	3	0.267379679144385	0.0811250795121315	PDE4D, PDE4B, PDE8A	1064	9	19734	6.182330827067669	1.0	1.0	0.9940612151667428
WIKIPATHWAYS	WP4222:Phosphodiesterases in neuronal function	8	0.7130124777183601	0.11451241551133393	GRIA1, ADCY9, PDE6G, PDE4D, PDE4B, ADCY2, ADCY8, PDE8A	625	56	8487	1.9398857142857144	1.0	0.9862381785913635	0.9690613162646634
Annotation Cluster 8	Enrichment Score: 1.3883526846872205
Category	Term	Count	%	PValue	Genes	List Total	Pop Hits	Pop Total	Fold Enrichment	Bonferroni	Benjamini	FDR
GOTERM_BP_DIRECT	GO:0003140~determination of left/right asymmetry in lateral mesoderm	4	0.35650623885918004	0.01857058637992748	NOMO3, NODAL, NOMO1, NOMO2	1064	11	19734	6.744360902255639	1.0	0.8936329423923345	0.8881229881916965
GOTERM_BP_DIRECT	GO:1900108~negative regulation of nodal signaling pathway	3	0.267379679144385	0.037616061736842434	NOMO3, NOMO1, NOMO2	1064	6	19734	9.273496240601503	1.0	1.0	0.9940612151667428
GOTERM_BP_DIRECT	GO:0160063~multi-pass transmembrane protein insertion into ER membrane	3	0.267379679144385	0.09789105391895551	NOMO3, NOMO1, NOMO2	1064	10	19734	5.564097744360902	1.0	1.0	0.9940612151667428
Annotation Cluster 9	Enrichment Score: 1.2179205555341062
Category	Term	Count	%	PValue	Genes	List Total	Pop Hits	Pop Total	Fold Enrichment	Bonferroni	Benjamini	FDR
GOTERM_BP_DIRECT	GO:0014911~positive regulation of smooth muscle cell migration	5	0.4456327985739751	0.024047371670091897	PDGFRB, NRP1, PDGFB, TLR4, S100A11	1064	21	19734	4.415950590762621	1.0	0.9934286843710605	0.9873034104550936
GOTERM_BP_DIRECT	GO:0043406~positive regulation of MAP kinase activity	7	0.6238859180035651	0.0743509380207798	PDGFRB, EDN1, EGF, ERBB2, PDGFB, THBS1, TLR4	1064	55	19734	2.3605263157894734	1.0	1.0	0.9940612151667428
GOTERM_BP_DIRECT	GO:0036120~cellular response to platelet-derived growth factor stimulus	4	0.35650623885918004	0.12413214658906503	PDGFRB, MARS1, PDGFB, TLR4	1064	23	19734	3.225563909774436	1.0	1.0	0.9940612151667428
Annotation Cluster 10	Enrichment Score: 1.106127261515573
Category	Term	Count	%	PValue	Genes	List Total	Pop Hits	Pop Total	Fold Enrichment	Bonferroni	Benjamini	FDR
GOTERM_BP_DIRECT	GO:0070831~basement membrane assembly	4	0.35650623885918004	0.014061181887297299	RAMP2, LAMB3, LAMB2, NTN4	1064	10	19734	7.418796992481203	1.0	0.7696739435559359	0.764928294668973
GOTERM_BP_DIRECT	GO:0034446~substrate adhesion-dependent cell spreading	8	0.7130124777183601	0.04159657086035498	LAMA2, LAMB3, LAMB2, AXL, PXN, NTN4, TEK, PARVB	1064	60	19734	2.4729323308270676	1.0	1.0	0.9940612151667428
GOTERM_BP_DIRECT	GO:0009888~tissue development	5	0.4456327985739751	0.06127322002139113	LAMA2, LAMB3, LAMB2, NTN4, DHCR24	1064	28	19734	3.3119629430719653	1.0	1.0	0.9940612151667428
GOTERM_BP_DIRECT	GO:0009887~animal organ morphogenesis	11	0.9803921568627451	0.18622978380065308	GREM1, NRP1, LAMA2, LAMB3, LAMB2, FHL1, NTN4, PAX6, LAMC2, LHX4, FLI1	1064	134	19734	1.5225143081584558	1.0	1.0	0.9940612151667428
WIKIPATHWAYS	WP244:Alpha 6 beta 4 signaling	4	0.35650623885918004	0.4415343476234601	LAMA2, LAMB3, LAMB2, LAMC2	625	33	8487	1.6459636363636365	1.0	1.0	0.9840116279069767
Annotation Cluster 11	Enrichment Score: 1.0798254254128268
Category	Term	Count	%	PValue	Genes	List Total	Pop Hits	Pop Total	Fold Enrichment	Bonferroni	Benjamini	FDR
GOTERM_BP_DIRECT	GO:0060397~growth hormone receptor signaling pathway via JAK-STAT	5	0.4456327985739751	0.0013531529936493265	LYN, STAT5A, STAT3, STAT6, JAK1	1064	10	19734	9.273496240601503	0.9973437068312465	0.16780664875003146	0.1667719879790219
GOTERM_BP_DIRECT	GO:0035723~interleukin-15-mediated signaling pathway	5	0.4456327985739751	0.002036103238321817	STAT5A, MFAP3, STAT3, IL2RB, JAK1	1064	11	19734	8.430451127819548	0.9998672739920998	0.22861784822080097	0.22720823828657816
GOTERM_BP_DIRECT	GO:0035771~interleukin-4-mediated signaling pathway	4	0.35650623885918004	0.004631505001901821	STAT5A, IL4R, STAT6, JAK1	1064	7	19734	10.59828141783029	0.9999999985227961	0.3826671774212844	0.3803077314769193
GOTERM_BP_DIRECT	GO:0038110~interleukin-2-mediated signaling pathway	4	0.35650623885918004	0.007115170058789448	STAT5A, STAT3, IL2RB, JAK1	1064	8	19734	9.273496240601503	0.9999999999999739	0.5107758965153933	0.5076265589483882
WIKIPATHWAYS	WP2037:Prolactin signaling	13	1.1586452762923352	0.007281190991945887	STAT5A, PXN, STAT3, GAB2, VAV1, NFKB1, VAV2, SOCS3, MYC, ERBB2, PTPN6, PPIA, JAK1	625	74	8487	2.385535135135135	0.9934466953562441	0.22803366333866892	0.22406210461578935
WIKIPATHWAYS	WP585:Interferon type I signaling	10	0.8912655971479502	0.01594199256832045	STAT5A, SOCS3, LCK, STAT2, STAT3, RACK1, PTPN6, GAB2, VAV1, JAK1	625	54	8487	2.514666666666667	0.999984215118159	0.3805144396825013	0.37388719254724734
WIKIPATHWAYS	WP2203:Thymic stromal lymphopoietin TSLP signaling	8	0.7130124777183601	0.024927792265798786	LYN, STAT5A, LCK, STAT3, STAT6, GAB2, NFKB1, JAK1	625	40	8487	2.71584	0.9999999713382123	0.49072139631815326	0.48217472468416506
WIKIPATHWAYS	WP395:IL4 signaling	9	0.8021390374331552	0.02811139890887132	STAT5A, SOCS3, IL4R, STAT3, PTPN6, STAT6, GAB2, NFKB1, JAK1	625	50	8487	2.444256	0.9999999969790463	0.5126937901025818	0.5037644352677036
GOTERM_BP_DIRECT	GO:0097398~cellular response to interleukin-17	3	0.267379679144385	0.037616061736842434	SOCS3, STAT3, NFKB1	1064	6	19734	9.273496240601503	1.0	1.0	0.9940612151667428
KEGG_PATHWAY	hsa04659:Th17 cell differentiation	13	1.1586452762923352	0.04949291116588608	STAT5A, IL4R, STAT3, RORA, NFKB1, MAPK13, TGFBR2, MAPK10, LCK, IL2RB, PRKCQ, STAT6, JAK1	580	108	8840	1.834610472541507	0.9999999663591397	0.2706144658908933	0.2490611013509106
WIKIPATHWAYS	WP5422:IL19 signaling	6	0.53475935828877	0.05071675245128894	COL1A1, IL4R, STAT3, STAT6, NFKB1, JAK1	625	28	8487	2.909828571428571	0.9999999999999997	0.649458785135141	0.6381474565115971
GOTERM_BP_DIRECT	GO:0038113~interleukin-9-mediated signaling pathway	3	0.267379679144385	0.05080988443170884	STAT5A, STAT3, JAK1	1064	7	19734	7.948711063372716	1.0	1.0	0.9940612151667428
WIKIPATHWAYS	WP49:IL2 signaling	7	0.6238859180035651	0.05090097880594719	STAT5A, SOCS3, LCK, STAT3, IL2RB, GAB2, JAK1	625	37	8487	2.5690378378378376	0.9999999999999998	0.649458785135141	0.6381474565115971
WIKIPATHWAYS	WP5130:Th17 cell differentiation pathway	10	0.8912655971479502	0.0695451873245933	STAT5A, SOCS3, IL4R, LCK, STAT3, PRKCQ, STAT6, RORA, NFKB1, JAK1	625	70	8487	1.9398857142857144	1.0	0.8034232562182037	0.7894303983450275
WIKIPATHWAYS	WP4559:Interactions between immune cells and microRNAs in tumor microenvironment	7	0.6238859180035651	0.12820123349533835	IL4R, STAT3, IL2RB, STAT6, TLR4, NFKB1, TGFBR2	625	47	8487	2.0224340425531917	1.0	1.0	0.9840116279069767
KEGG_PATHWAY	hsa04658:Th1 and Th2 cell differentiation	10	0.8912655971479502	0.14725527428060017	MAPK10, STAT5A, IL4R, LCK, IL2RB, PRKCQ, STAT6, NFKB1, MAPK13, JAK1	580	92	8840	1.656671664167916	1.0	0.5058422415818872	0.46555392145589614
WIKIPATHWAYS	WP286:IL3 signaling	7	0.6238859180035651	0.14813576399721234	LYN, STAT5A, STAT3, PTPN6, GAB2, VAV1, JAK1	625	49	8487	1.9398857142857142	1.0	1.0	0.9840116279069767
WIKIPATHWAYS	WP3972:PDGFR beta pathway	5	0.4456327985739751	0.16059936974459765	PDGFRB, STAT5A, STAT3, STAT6, JAK1	625	29	8487	2.341241379310345	1.0	1.0	0.9840116279069767
WIKIPATHWAYS	WP2112:IL17 signaling	5	0.4456327985739751	0.20585886526882224	TRAF3IP2, STAT3, MAP3K14, NFKB1, JAK1	625	32	8487	2.12175	1.0	1.0	0.9840116279069767
WIKIPATHWAYS	WP5198:Inflammatory bowel disease signaling	6	0.53475935828877	0.20630650207824958	IL4R, STAT3, STAT6, RORA, TLR4, NFKB1	625	43	8487	1.8947720930232557	1.0	1.0	0.9840116279069767
GOTERM_BP_DIRECT	GO:0007259~cell surface receptor signaling pathway via JAK-STAT	5	0.4456327985739751	0.24619746103360002	STAT5A, STAT2, STAT3, STAT6, JAK1	1064	47	19734	1.9730843065109582	1.0	1.0	0.9940612151667428
WIKIPATHWAYS	WP127:IL5 signaling	5	0.4456327985739751	0.2877091721882524	LYN, STAT5A, RPS6KA1, STAT3, JAK1	625	37	8487	1.835027027027027	1.0	1.0	0.9840116279069767
WIKIPATHWAYS	WP5063:FOXP3 in COVID 19	3	0.267379679144385	0.30333257571442795	STAT5A, STAT3, IL2RB	625	15	8487	2.7158399999999996	1.0	1.0	0.9840116279069767
KEGG_PATHWAY	hsa04917:Prolactin signaling pathway	7	0.6238859180035651	0.32048505274071304	MAPK10, STAT5A, SOCS3, SHC3, STAT3, NFKB1, MAPK13	580	71	8840	1.502671199611462	1.0	0.7544752283270952	0.6943842809382116
WIKIPATHWAYS	WP4337:ncRNAs involved in STAT3 signaling in hepatocellular carcinoma	3	0.267379679144385	0.3587363638957901	STAT3, NFKB1, JAK1	625	17	8487	2.3963294117647056	1.0	1.0	0.9840116279069767
WIKIPATHWAYS	WP22:IL9 signaling	3	0.267379679144385	0.3587363638957901	STAT5A, STAT3, JAK1	625	17	8487	2.3963294117647056	1.0	1.0	0.9840116279069767
WIKIPATHWAYS	WP5174:Ulcerative colitis signaling	3	0.267379679144385	0.38584831115863105	IL4R, STAT6, NFKB1	625	18	8487	2.2631999999999994	1.0	1.0	0.9840116279069767
KEGG_PATHWAY	hsa05321:Inflammatory bowel disease	6	0.53475935828877	0.42309670534148003	IL4R, STAT3, STAT6, RORA, TLR4, NFKB1	580	65	8840	1.4068965517241379	1.0	0.8578363869688906	0.7895131349094214
WIKIPATHWAYS	WP2034:Leptin signaling	7	0.6238859180035651	0.42414596351197636	SOCS3, ERBB2, RPS6KA1, STAT3, NFKB1, ACACA, JAK1	625	71	8487	1.338794366197183	1.0	1.0	0.9840116279069767
WIKIPATHWAYS	WP205:IL7 signaling	3	0.267379679144385	0.43846056366004627	STAT5A, STAT3, JAK1	625	20	8487	2.0368799999999996	1.0	1.0	0.9840116279069767
WIKIPATHWAYS	WP2374:Oncostatin M signaling	5	0.4456327985739751	0.5979053554677324	SOCS3, PXN, STAT3, NFKB1, JAK1	625	56	8487	1.2124285714285716	1.0	1.0	0.9840116279069767
WIKIPATHWAYS	WP5358:JAK STAT signaling in the regulation of beta cells	3	0.267379679144385	0.7249582447363969	STAT5A, SOCS3, STAT3	625	34	8487	1.1981647058823528	1.0	1.0	0.9840116279069767
Annotation Cluster 12	Enrichment Score: 1.0735089532866826
Category	Term	Count	%	PValue	Genes	List Total	Pop Hits	Pop Total	Fold Enrichment	Bonferroni	Benjamini	FDR
WIKIPATHWAYS	WP3982:miRNA regulation of p53 pathway in prostate cancer	7	0.6238859180035651	0.023339025697040505	CASP8, APAF1, ZMAT3, SERPINE1, MDM2, TNFRSF10B, DDB2	625	31	8487	3.0662709677419353	0.999999912146702	0.4872905668260881	0.47880364839080064
KEGG_PATHWAY	hsa04115:p53 signaling pathway	11	0.9803921568627451	0.02370660954290568	CDKN1A, CASP8, APAF1, ZMAT3, SERPINE1, MDM2, TNFRSF10B, SFN, TNFRSF10A, THBS1, DDB2	580	75	8840	2.235402298850575	0.9997064119628282	0.1868962938382564	0.1720107483113156
WIKIPATHWAYS	WP254:Apoptosis	11	0.9803921568627451	0.11066755559779612	MAPK10, DFFB, CASP8, APAF1, CASP10, MYC, MDM2, TNFRSF10B, BAK1, NFKB1, TNFRSF21	625	88	8487	1.6974000000000002	1.0	0.9651891874288802	0.9483789258190882
WIKIPATHWAYS	WP707:DNA damage response	8	0.7130124777183601	0.24254684442515081	CDKN1A, CASP8, APAF1, MYC, MDM2, TNFRSF10B, SFN, DDB2	625	69	8487	1.5743999999999998	1.0	1.0	0.9840116279069767
WIKIPATHWAYS	WP1530:miRNA regulation of DNA damage response	8	0.7130124777183601	0.28885980812026957	CDKN1A, CASP8, APAF1, MYC, MDM2, TNFRSF10B, SFN, DDB2	625	73	8487	1.4881315068493153	1.0	1.0	0.9840116279069767
Annotation Cluster 13	Enrichment Score: 1.005903810633352
Category	Term	Count	%	PValue	Genes	List Total	Pop Hits	Pop Total	Fold Enrichment	Bonferroni	Benjamini	FDR
GOTERM_BP_DIRECT	GO:0010757~negative regulation of plasminogen activation	5	0.4456327985739751	4.920632406957533E-4	SERPINE2, PLAU, SERPINE1, PLAT, THBS1	1064	8	19734	11.591870300751879	0.8841857222380001	0.09368456221768277	0.09310692276121384
GOTERM_BP_DIRECT	GO:0051918~negative regulation of fibrinolysis	4	0.35650623885918004	0.02970784071719484	PLAU, SERPINE1, PLAT, THBS1	1064	13	19734	5.7067669172932325	1.0	1.0	0.9940612151667428
GOTERM_BP_DIRECT	GO:0042730~fibrinolysis	4	0.35650623885918004	0.08978893787641658	ANXA2, PLAU, SERPINE1, PLAT	1064	20	19734	3.7093984962406017	1.0	1.0	0.9940612151667428
KEGG_PATHWAY	hsa04610:Complement and coagulation cascades	8	0.7130124777183601	0.354202497361812	C3, PROCR, SERPINE2, PLAU, CR1L, SERPINE1, PLAT, MASP1	580	88	8840	1.3855799373040754	1.0	0.7951963351367832	0.7318621137542075
WIKIPATHWAYS	WP272:Blood clotting cascade	3	0.267379679144385	0.48851465287872103	PLAU, SERPINE1, PLAT	625	22	8487	1.8517090909090907	1.0	1.0	0.9840116279069767
WIKIPATHWAYS	WP558:Complement and coagulation cascades	5	0.4456327985739751	0.6259802157346579	C3, PLAU, SERPINE1, PLAT, MASP1	625	58	8487	1.1706206896551725	1.0	1.0	0.9840116279069767
WIKIPATHWAYS	WP3896:Dengue 2 interactions with complement and coagulation cascades	5	0.4456327985739751	0.6395413964423773	C3, PLAU, SERPINE1, PLAT, MASP1	625	59	8487	1.1507796610169492	1.0	1.0	0.9840116279069767
Annotation Cluster 14	Enrichment Score: 1.0007207362812647
Category	Term	Count	%	PValue	Genes	List Total	Pop Hits	Pop Total	Fold Enrichment	Bonferroni	Benjamini	FDR
KEGG_PATHWAY	hsa04926:Relaxin signaling pathway	20	1.7825311942959003	7.660962176113493E-4	EDN1, SHC3, ADCY2, ARRB1, ADCY8, MMP9, NFKB1, MAPK13, TGFBR2, MAPK10, COL1A1, ADCY9, PLCB4, EDNRB, GNG4, COL4A1, CREB3L2, COL4A6, PLCB2, CREB5	580	130	8840	2.3448275862068964	0.2287989303834267	0.023609692524567943	0.021729274535885544
KEGG_PATHWAY	hsa04540:Gap junction	15	1.3368983957219251	0.0024907951877374862	PDGFRB, EGF, PDGFB, ITPR2, ADCY2, ITPR3, ADCY8, GRM1, TUBA1C, TUBA1B, TUBB2B, TUBB2A, ADCY9, PLCB4, PLCB2	580	92	8840	2.4850074962518742	0.57062855966853	0.06031282633164342	0.05550914989814969
KEGG_PATHWAY	hsa04928:Parathyroid hormone synthesis, secretion and action	17	1.5151515151515151	0.0032457945328826163	CDKN1A, PDE4D, WNK4, ITPR2, ADCY2, ARRB1, ITPR3, ADCY8, PLD1, PLD2, MMP24, ADCY9, PLCB4, CREB3L2, PDE4B, PLCB2, CREB5	580	115	8840	2.2530734632683656	0.667831840404979	0.07335495644314713	0.06751252628395842
KEGG_PATHWAY	hsa04935:Growth hormone synthesis, secretion and action	17	1.5151515151515151	0.005841510343392101	STAT5A, SHC3, STAT3, IRS4, ITPR2, ADCY2, ITPR3, ADCY8, MAPK13, MAPK10, GHRHR, SOCS3, ADCY9, PLCB4, CREB3L2, PLCB2, CREB5	580	122	8840	2.123798756359525	0.8627674737088151	0.0990136003204961	0.09112756135691677
KEGG_PATHWAY	hsa04927:Cortisol synthesis and secretion	11	0.9803921568627451	0.009162056721121588	NCEH1, ADCY9, PLCB4, CREB3L2, ITPR2, ADCY2, ITPR3, ADCY8, PLCB2, PDE8A, CREB5	580	65	8840	2.579310344827586	0.9558540074098772	0.11945912417154686	0.10994468065345905
KEGG_PATHWAY	hsa04918:Thyroid hormone synthesis	11	0.9803921568627451	0.02370660954290568	ADCY9, PLCB4, GPX3, CREB3L2, ITPR2, ADCY2, ATP1A2, ITPR3, ADCY8, PLCB2, CREB5	580	75	8840	2.235402298850575	0.9997064119628282	0.1868962938382564	0.1720107483113156
KEGG_PATHWAY	hsa04270:Vascular smooth muscle contraction	16	1.4260249554367201	0.028752203211367833	EDN1, RAMP2, NPR1, PLA2G3, ITPR2, ADM, ADCY2, ITPR3, ADCY8, MYL6, ADCY9, PLCB4, KCNMA1, PRKCQ, PLCB2, MYL9	580	134	8840	1.8198661863098302	0.9999493142576552	0.20306243518028533	0.18688932087389093
KEGG_PATHWAY	hsa04723:Retrograde endocannabinoid signaling	17	1.5151515151515151	0.0343131101563003	NDUFA9, GRIA1, GABRP, GABRA1, NDUFA1, ITPR2, ADCY2, ITPR3, ADCY8, GRM1, MAPK13, MAPK10, ADCY9, PLCB4, GNG4, NDUFS2, PLCB2	580	149	8840	1.7389493172876649	0.9999927636806707	0.2280812616271726	0.20991549742677829
KEGG_PATHWAY	hsa04724:Glutamatergic synapse	14	1.2477718360071302	0.037321633370411625	GRIA1, SLC1A1, ITPR2, ADCY2, ITPR3, ADCY8, PLD1, GRM1, PLD2, ADCY9, PLCB4, GNG4, GLUL, PLCB2	580	115	8840	1.8554722638680659	0.9999974873556902	0.23429692060313964	0.21563610391793384
KEGG_PATHWAY	hsa04022:cGMP-PKG signaling pathway	18	1.6042780748663104	0.043917196640367	TRPC6, NPR1, IRS4, ITPR2, ADCY2, ATP1A2, ITPR3, ADCY8, SLC8A3, ADCY9, PLCB4, EDNRB, KCNMA1, CREB3L2, ADORA1, PLCB2, MYL9, CREB5	580	166	8840	1.6526796842542584	0.9999997556699942	0.2611917484400774	0.24038886582095623
KEGG_PATHWAY	hsa04922:Glucagon signaling pathway	13	1.1586452762923352	0.046634613875752934	PRKAB2, PGAM1, ITPR2, PHKA1, ADCY2, PYGM, ITPR3, ACACA, PLCB4, CREB3L2, PLCB2, PCK2, CREB5	580	107	8840	1.85175636480825	0.9999999069042627	0.2704645096800099	0.24892308855505338
KEGG_PATHWAY	hsa04911:Insulin secretion	11	0.9803921568627451	0.053710346226193174	RYR2, ADCY9, PLCB4, KCNMA1, CREB3L2, ADCY2, ATP1A2, ITPR3, ADCY8, PLCB2, CREB5	580	86	8840	1.9494787489975942	0.9999999925498141	0.2868201573939837	0.26397607406171947
GOTERM_BP_DIRECT	GO:0051209~release of sequestered calcium ion into cytosol	7	0.6238859180035651	0.05515504302965129	RYR2, PLCB4, LCK, ITPR2, ITPR3, PLCB2, TPCN2	1064	51	19734	2.5456656346749225	1.0	1.0	0.9940612151667428
KEGG_PATHWAY	hsa05163:Human cytomegalovirus infection	22	1.9607843137254901	0.06563378660486249	CDKN1A, PXN, STAT3, ITPR2, ADCY2, ITPR3, ADCY8, CX3CL1, NFKB1, MAPK13, HLA-E, CASP8, ADCY9, PLCB4, GNG4, MYC, CREB3L2, MDM2, BAK1, PLCB2, JAK1, CREB5	580	226	8840	1.4836740921574612	0.9999999998987709	0.31785505227211974	0.2925391631531014
KEGG_PATHWAY	hsa04720:Long-term potentiation	9	0.8021390374331552	0.070090287488344	GRIA1, PLCB4, RPS6KA1, ITPR2, ITPR3, ADCY8, PLCB2, RAPGEF3, GRM1	580	67	8840	2.047349459598559	0.9999999999799818	0.33000843692428633	0.30372457911615736
KEGG_PATHWAY	hsa04371:Apelin signaling pathway	15	1.3368983957219251	0.07410188483070963	RYR2, PRKAB2, SERPINE1, ITPR2, ADCY2, PLAT, ITPR3, ADCY8, SLC8A3, ADCY9, PLCB4, GNG4, SPP1, CCN2, PLCB2	580	140	8840	1.6330049261083743	0.999999999995377	0.3349405194348075	0.3082638408957521
KEGG_PATHWAY	hsa04912:GnRH signaling pathway	11	0.9803921568627451	0.08215682691317935	MAPK10, ADCY9, PLCB4, ITPR2, ADCY2, ITPR3, ADCY8, PLD1, PLCB2, MAPK13, PLD2	580	93	8840	1.8027437893956246	0.999999999999761	0.3617034327736078	0.33289519476509033
KEGG_PATHWAY	hsa04972:Pancreatic secretion	12	1.06951871657754	0.08606308865219706	RYR2, ADCY9, PLCB4, KCNMA1, PLA2G3, ITPR2, ADCY2, ATP1A2, ITPR3, ADCY8, PLCB2, TPCN2	580	106	8840	1.7254391672088483	0.9999999999999437	0.3693086968746177	0.33989472986690483
KEGG_PATHWAY	hsa04925:Aldosterone synthesis and secretion	11	0.9803921568627451	0.10723058822419329	ADCY9, PLCB4, NPR1, CREB3L2, ITPR2, ADCY2, ATP1A2, ITPR3, ADCY8, PLCB2, CREB5	580	98	8840	1.7107670654468683	1.0	0.43275201676192293	0.39828504197557507
KEGG_PATHWAY	hsa04020:Calcium signaling pathway	23	2.049910873440285	0.11003115222308218	PDGFRB, RYR2, OXTR, EGF, PTAFR, PDGFB, ITPR2, PHKA1, ADCY2, ITPR3, GRPR, ADCY8, TPCN2, GRM1, TRDN, SLC8A3, ADCY9, PLCB4, EDNRB, ERBB2, CASQ1, MET, PLCB2	580	254	8840	1.380124898180831	1.0	0.4337274488793588	0.3991827848093214
KEGG_PATHWAY	hsa04971:Gastric acid secretion	9	0.8021390374331552	0.1229604435283251	ADCY9, PLCB4, ITPR2, ADCY2, ATP1A2, ITPR3, ADCY8, EZR, PLCB2	580	76	8840	1.804900181488203	1.0	0.4631510039566912	0.4262628708981937
KEGG_PATHWAY	hsa04921:Oxytocin signaling pathway	15	1.3368983957219251	0.13253978213866044	RYR2, CDKN1A, OXTR, PRKAB2, NPR1, ITPR2, ADCY2, ITPR3, ADCY8, MYL6, EEF2K, ADCY9, PLCB4, PLCB2, MYL9	580	154	8840	1.4845499328257947	1.0	0.4807259651613709	0.4424380564317042
KEGG_PATHWAY	hsa04924:Renin secretion	8	0.7130124777183601	0.16404950547027347	EDN1, PLCB4, NPR1, KCNMA1, ADORA1, ITPR2, ITPR3, PLCB2	580	69	8840	1.7671164417791103	1.0	0.5399299257710942	0.49692665734684777
WIKIPATHWAYS	WP4941:GPR143 in melanocytes and retinal pigment epithelium cells	5	0.4456327985739751	0.17526523704669894	ADCY9, PLCB4, ARRB1, ADCY2, PLCB2	625	30	8487	2.2632	1.0	1.0	0.9840116279069767
KEGG_PATHWAY	hsa04730:Long-term depression	7	0.6238859180035651	0.19769054173561149	LYN, GRIA1, PLCB4, ITPR2, ITPR3, PLCB2, GRM1	580	60	8840	1.77816091954023	1.0	0.5696155389891366	0.5242479296891169
KEGG_PATHWAY	hsa04915:Estrogen signaling pathway	13	1.1586452762923352	0.1991582674792329	HSPA8, SHC3, ITPR2, ADCY2, ITPR3, ADCY8, MMP9, GRM1, ADCY9, PLCB4, CREB3L2, PLCB2, CREB5	580	139	8840	1.4254527412552715	1.0	0.5696155389891366	0.5242479296891169
KEGG_PATHWAY	hsa04750:Inflammatory mediator regulation of TRP channels	10	0.8912655971479502	0.19928316839659554	MAPK10, ADCY9, PLCB4, ITPR2, PRKCQ, ADCY2, ITPR3, ADCY8, PLCB2, MAPK13	580	99	8840	1.5395332636711947	1.0	0.5696155389891366	0.5242479296891169
KEGG_PATHWAY	hsa04261:Adrenergic signaling in cardiomyocytes	14	1.2477718360071302	0.2086544640158427	RYR2, TPM1, ADCY2, ATP1A2, ADCY8, MAPK13, SLC8A3, ADCY9, PLCB4, CREB3L2, SCN5A, PLCB2, RAPGEF3, CREB5	580	154	8840	1.3855799373040751	1.0	0.5756982185313786	0.5298461480288795
KEGG_PATHWAY	hsa04934:Cushing syndrome	14	1.2477718360071302	0.21516864242428382	CDKN1A, FZD5, ITPR2, ADCY2, ITPR3, ADCY8, NCEH1, ADCY9, PLCB4, CREB3L2, PLCB2, PDE8A, WNT3, CREB5	580	155	8840	1.3766407119021133	1.0	0.5842127514243451	0.5376825322843529
KEGG_PATHWAY	hsa04916:Melanogenesis	10	0.8912655971479502	0.21541768120366706	EDN1, ADCY9, PLCB4, EDNRB, FZD5, CREB3L2, ADCY2, ADCY8, PLCB2, WNT3	580	101	8840	1.5090474564697849	1.0	0.5842127514243451	0.5376825322843529
WIKIPATHWAYS	WP4760:PKC gamma calcium signaling in ataxia	4	0.35650623885918004	0.21700488852535135	GRIA1, PLCB4, PLCB2, GRM1	625	22	8487	2.4689454545454548	1.0	1.0	0.9840116279069767
KEGG_PATHWAY	hsa04961:Endocrine and other factor-regulated calcium reabsorption	6	0.53475935828877	0.2653115198620777	SLC8A3, DNM3, ADCY9, PLCB4, ATP1A2, PLCB2	580	53	8840	1.7254391672088483	1.0	0.6662267054314395	0.613164401459024
KEGG_PATHWAY	hsa04970:Salivary secretion	9	0.8021390374331552	0.30205928513082875	ADCY9, PLCB4, KCNMA1, ITPR2, ADCY2, ATP1A2, ITPR3, ADCY8, PLCB2	580	97	8840	1.4141485958051903	1.0	0.722027583117648	0.6645209614534106
KEGG_PATHWAY	hsa04713:Circadian entrainment	9	0.8021390374331552	0.30205928513082875	GRIA1, RYR2, ADCY9, PLCB4, GNG4, ADCY2, ITPR3, ADCY8, PLCB2	580	97	8840	1.4141485958051903	1.0	0.722027583117648	0.6645209614534106
KEGG_PATHWAY	hsa04611:Platelet activation	11	0.9803921568627451	0.3024422324563599	LYN, COL1A1, ADCY9, PLCB4, ITPR2, ADCY2, ITPR3, ADCY8, TLN1, PLCB2, MAPK13	580	125	8840	1.3412413793103448	1.0	0.722027583117648	0.6645209614534106
KEGG_PATHWAY	hsa04725:Cholinergic synapse	10	0.8912655971479502	0.3396928792737014	ADCY9, PLCB4, GNG4, CREB3L2, ITPR2, ADCY2, ITPR3, ADCY8, PLCB2, CREB5	580	115	8840	1.3253373313343328	1.0	0.7869400833608486	0.7242634395533474
KEGG_PATHWAY	hsa04728:Dopaminergic synapse	11	0.9803921568627451	0.3639421909707594	MAPK10, GRIA1, PLCB4, GNG4, CREB3L2, ITPR2, ARRB1, ITPR3, PLCB2, CREB5, MAPK13	580	132	8840	1.2701149425287355	1.0	0.8089383882069212	0.744509667022299
KEGG_PATHWAY	hsa04211:Longevity regulating pathway	8	0.7130124777183601	0.37601364297274925	PRKAB2, ADCY9, CREB3L2, IRS4, ADCY2, ADCY8, NFKB1, CREB5	580	90	8840	1.3547892720306514	1.0	0.8223782255984644	0.7568790748870823
WIKIPATHWAYS	WP4321:Thermogenesis	10	0.8912655971479502	0.3986475504933305	PRKAB2, ADCY9, NPR1, RPS6KA1, CREB3L2, ADCY2, ADCY8, CREB5, MAPK13, MAP3K5	625	108	8487	1.2573333333333334	1.0	1.0	0.9840116279069767
WIKIPATHWAYS	WP4756:Renin angiotensin aldosterone system RAAS	5	0.4456327985739751	0.40730467654630165	CREB3L2, ITPR2, ITPR3, PLCB2, CREB5	625	44	8487	1.5430909090909093	1.0	1.0	0.9840116279069767
KEGG_PATHWAY	hsa04929:GnRH secretion	6	0.53475935828877	0.42309670534148003	PLCB4, SPP1, ITPR2, ARRB1, ITPR3, PLCB2	580	65	8840	1.4068965517241379	1.0	0.8578363869688906	0.7895131349094214
KEGG_PATHWAY	hsa04114:Oocyte meiosis	11	0.9803921568627451	0.42677835115511553	ADCY9, PTTG1, STAG3, CDC26, RPS6KA1, ITPR2, ADCY2, ITPR3, ADCY8, ANAPC1, MAPK13	580	139	8840	1.2061523195236914	1.0	0.8578363869688906	0.7895131349094214
KEGG_PATHWAY	hsa04742:Taste transduction	7	0.6238859180035651	0.4978047644581598	GABRA1, PLCB4, ITPR3, HTR3A, ADCY8, PLCB2, GRM1	580	86	8840	1.2405773857257418	1.0	0.8881885007964009	0.8174478237418203
KEGG_PATHWAY	hsa04070:Phosphatidylinositol signaling system	7	0.6238859180035651	0.6273398442315512	PLCB4, DGKA, ITPR2, ITPR3, PI4KB, DGKK, PLCB2	580	98	8840	1.0886699507389161	1.0	0.9938673708065137	0.9147097926006851
KEGG_PATHWAY	hsa04726:Serotonergic synapse	7	0.6238859180035651	0.7731020712662448	PLCB4, GNG4, ITPR2, ITPR3, HTR3A, PLCB2, RAPGEF3	580	115	8840	0.9277361319340329	1.0	1.0	0.9230769230769231
Annotation Cluster 15	Enrichment Score: 0.9716580436114154
Category	Term	Count	%	PValue	Genes	List Total	Pop Hits	Pop Total	Fold Enrichment	Bonferroni	Benjamini	FDR
WIKIPATHWAYS	WP1434:Osteopontin signaling	5	0.4456327985739751	0.012110334463719731	PLAU, SPP1, MAP3K14, MMP9, NFKB1	625	13	8487	5.222769230769231	0.9997712251614288	0.3337608178201158	0.3279478572775303
WIKIPATHWAYS	WP4808:Endochondral ossification with skeletal dysplasias	7	0.6238859180035651	0.3169092135962112	ADAMTS4, ADAMTS5, PLAU, ADAMTS1, SPP1, PLAT, MMP9	625	63	8487	1.5088	1.0	1.0	0.9840116279069767
WIKIPATHWAYS	WP474:Endochondral ossification	7	0.6238859180035651	0.3169092135962112	ADAMTS4, ADAMTS5, PLAU, ADAMTS1, SPP1, PLAT, MMP9	625	63	8487	1.5088	1.0	1.0	0.9840116279069767
Annotation Cluster 16	Enrichment Score: 0.9094100761545987
Category	Term	Count	%	PValue	Genes	List Total	Pop Hits	Pop Total	Fold Enrichment	Bonferroni	Benjamini	FDR
GOTERM_BP_DIRECT	GO:0031295~T cell costimulation	8	0.7130124777183601	0.0075898250717945535	LYN, DPP4, LGALS1, LCK, CAV1, PTPN6, CARD11, VAV1	1064	43	19734	3.4506032523168386	0.9999999999999968	0.5335078444796336	0.5302183464661716
WIKIPATHWAYS	WP23:B cell receptor signaling	11	0.9803921568627451	0.13707391505683247	LYN, LCK, MYC, RPS6KA1, PTPN6, GAB2, PIK3AP1, CARD11, VAV1, NFKB1, VAV2	625	92	8487	1.6236000000000002	1.0	1.0	0.9840116279069767
KEGG_PATHWAY	hsa04662:B cell receptor signaling pathway	8	0.7130124777183601	0.38694635012417944	LYN, IFITM1, PTPN6, PIK3AP1, CARD11, VAV1, NFKB1, VAV2	580	91	8840	1.3399014778325122	1.0	0.8302225510771768	0.7640986310798796
WIKIPATHWAYS	WP3937:Microglia pathogen phagocytosis pathway	4	0.35650623885918004	0.5721664086850514	LYN, PTPN6, VAV1, VAV2	625	40	8487	1.35792	1.0	1.0	0.9840116279069767
Annotation Cluster 17	Enrichment Score: 0.9085422149265368
Category	Term	Count	%	PValue	Genes	List Total	Pop Hits	Pop Total	Fold Enrichment	Bonferroni	Benjamini	FDR
KEGG_PATHWAY	hsa05032:Morphine addiction	11	0.9803921568627451	0.07324130139220694	GABRP, GABRA1, ADCY9, GNG4, PDE4D, ADORA1, PDE4B, ARRB1, ADCY2, ADCY8, PDE8A	580	91	8840	1.8423645320197044	0.9999999999936656	0.3349405194348075	0.3082638408957521
WIKIPATHWAYS	WP4222:Phosphodiesterases in neuronal function	8	0.7130124777183601	0.11451241551133393	GRIA1, ADCY9, PDE6G, PDE4D, PDE4B, ADCY2, ADCY8, PDE8A	625	56	8487	1.9398857142857144	1.0	0.9862381785913635	0.9690613162646634
WIKIPATHWAYS	WP35:G protein signaling	10	0.8912655971479502	0.2242666661214321	ADCY9, GNG4, PRKAR2B, PDE4D, PDE4B, PRKCQ, ADCY2, ADCY8, PDE8A, AKAP1	625	91	8487	1.4922197802197803	1.0	1.0	0.9840116279069767
Annotation Cluster 18	Enrichment Score: 0.8144505945073062
Category	Term	Count	%	PValue	Genes	List Total	Pop Hits	Pop Total	Fold Enrichment	Bonferroni	Benjamini	FDR
GOTERM_BP_DIRECT	GO:0006644~phospholipid metabolic process	8	0.7130124777183601	0.02998597858148269	ACP6, PLPPR5, PLA2G3, LPL, PCSK9, LCAT, PLAAT3, PLCB2	1064	56	19734	2.6495703544575724	1.0	1.0	0.9940612151667428
GOTERM_BP_DIRECT	GO:0006641~triglyceride metabolic process	6	0.53475935828877	0.04689268792293196	CAV1, APOC1, LPL, PCSK9, PLAAT3, LIPA	1064	37	19734	3.007620402357244	1.0	1.0	0.9940612151667428
KEGG_PATHWAY	hsa04979:Cholesterol metabolism	8	0.7130124777183601	0.04707199431009022	NCEH1, NPC1, SORT1, APOC1, LPL, PCSK9, LCAT, LIPA	580	51	8840	2.390804597701149	0.9999999203160723	0.2704645096800099	0.24892308855505338
GOTERM_BP_DIRECT	GO:0034375~high-density lipoprotein particle remodeling	4	0.35650623885918004	0.0602557489283027	APOC1, PLA2G3, LPL, LCAT	1064	17	19734	4.363998230871296	1.0	1.0	0.9940612151667428
WIKIPATHWAYS	WP5323:Fatty acids and lipoproteins transport in hepatocytes	6	0.53475935828877	0.11065711093301811	FABP3, SORT1, APOC1, PCSK9, DBI, LIPA	625	35	8487	2.3278628571428572	1.0	0.9651891874288802	0.9483789258190882
WIKIPATHWAYS	WP4522:Metabolic pathway of LDL HDL and TG including diseases	4	0.35650623885918004	0.124650539898956	ANXA2, LPL, PCSK9, LCAT	625	17	8487	3.1951058823529412	1.0	1.0	0.9840116279069767
WIKIPATHWAYS	WP5304:Cholesterol metabolism	9	0.8021390374331552	0.1571933960759591	FDPS, NPC1, SORT1, APOC1, LPL, PCSK9, LCAT, DHCR24, LIPA	625	72	8487	1.6973999999999998	1.0	1.0	0.9840116279069767
GOTERM_BP_DIRECT	GO:0008203~cholesterol metabolic process	7	0.6238859180035651	0.3274732745585929	NPC1, APOC1, PCSK9, LCAT, ERLIN2, VLDLR, APOL2	1064	87	19734	1.4922867513611615	1.0	1.0	0.9940612151667428
WIKIPATHWAYS	WP5109:Familial hyperlipidemia type 2	3	0.267379679144385	0.33119685518978614	LPL, PCSK9, LCAT	625	16	8487	2.5461	1.0	1.0	0.9840116279069767
GOTERM_BP_DIRECT	GO:0033344~cholesterol efflux	3	0.267379679144385	0.4858355539332537	NPC1, APOC1, LIPA	1064	30	19734	1.8546992481203008	1.0	1.0	0.9940612151667428
GOTERM_BP_DIRECT	GO:0042632~cholesterol homeostasis	7	0.6238859180035651	0.5468331644083675	FABP3, NPC1, CAV1, LPL, PCSK9, LCAT, RORA	1064	110	19734	1.1802631578947367	1.0	1.0	0.9940612151667428
WIKIPATHWAYS	WP430:Statin inhibition of cholesterol production	3	0.267379679144385	0.6762299944480671	APOC1, LPL, LCAT	625	31	8487	1.3141161290322578	1.0	1.0	0.9840116279069767
Annotation Cluster 19	Enrichment Score: 0.8106483957554022
Category	Term	Count	%	PValue	Genes	List Total	Pop Hits	Pop Total	Fold Enrichment	Bonferroni	Benjamini	FDR
WIKIPATHWAYS	WP5283:Chronic hyperglycemia impairment of neuron function	7	0.6238859180035651	0.1187537209617875	C3, MMP24, BDNF, MMP19, SLC2A3, PRKCQ, MMP9	625	46	8487	2.0664	1.0	1.0	0.9840116279069767
WIKIPATHWAYS	WP129:Matrix metalloproteinases	5	0.4456327985739751	0.17526523704669894	MMP24, MMP19, TIMP1, MMP9, TIMP4	625	30	8487	2.2632	1.0	1.0	0.9840116279069767
GOTERM_BP_DIRECT	GO:0030574~collagen catabolic process	5	0.4456327985739751	0.1777099733373616	MMP24, CTSL, CTSK, MMP19, MMP9	1064	41	19734	2.2618283513662205	1.0	1.0	0.9940612151667428
Annotation Cluster 20	Enrichment Score: 0.8087217868810196
Category	Term	Count	%	PValue	Genes	List Total	Pop Hits	Pop Total	Fold Enrichment	Bonferroni	Benjamini	FDR
WIKIPATHWAYS	WP304:Kit receptor signaling	8	0.7130124777183601	0.09153962383210133	LYN, STAT5A, RPS6KA1, STAT3, GRB10, PTPN6, GAB2, VAV1	625	53	8487	2.0496905660377363	1.0	0.8883211383143355	0.8728496525962338
WIKIPATHWAYS	WP286:IL3 signaling	7	0.6238859180035651	0.14813576399721234	LYN, STAT5A, STAT3, PTPN6, GAB2, VAV1, JAK1	625	49	8487	1.9398857142857142	1.0	1.0	0.9840116279069767
GOTERM_BP_DIRECT	GO:0042267~natural killer cell mediated cytotoxicity	4	0.35650623885918004	0.2764175378665997	STAT5A, RNF19B, PTPN6, VAV1	1064	34	19734	2.181999115435648	1.0	1.0	0.9940612151667428
Annotation Cluster 21	Enrichment Score: 0.7831560847776109
Category	Term	Count	%	PValue	Genes	List Total	Pop Hits	Pop Total	Fold Enrichment	Bonferroni	Benjamini	FDR
KEGG_PATHWAY	hsa05161:Hepatitis B	21	1.8716577540106951	0.0047760744414595095	STAT5A, CDKN1A, APAF1, STAT2, STAT3, MMP9, NFKB1, MAPK13, TGFBR2, DDB2, MAPK10, CASP8, CASP10, MYC, CREB3L2, STAT6, IKBKE, TLR4, MYD88, JAK1, CREB5	580	163	8840	1.963613285381849	0.8026878006193512	0.08521522292919861	0.07842816977554563
KEGG_PATHWAY	hsa05169:Epstein-Barr virus infection	24	2.13903743315508	0.006942194418432079	LYN, CDKN1A, APAF1, PSMD13, STAT2, STAT3, NFKB1, MAPK13, DDB2, HLA-E, MAPK10, SEM1, PSMC5, CASP8, PSMD4, MYC, MDM2, BAK1, VIM, IKBKE, MAP3K14, CD44, MYD88, JAK1	580	203	8840	1.801936470188551	0.9057317470572697	0.1069729049022034	0.09845293902503677
WIKIPATHWAYS	WP4666:Hepatitis B infection	21	1.8716577540106951	0.0071644883655464725	STAT5A, CDKN1A, APAF1, STAT2, STAT3, MMP9, NFKB1, MAPK13, TGFBR2, DDB2, MAPK10, CASP8, CASP10, MYC, CREB3L2, STAT6, IKBKE, TLR4, MYD88, JAK1, CREB5	625	151	8487	1.8884980132450329	0.9928946714225415	0.22803366333866892	0.22406210461578935
KEGG_PATHWAY	hsa05162:Measles	17	1.5151515151515151	0.019292276531916196	STAT5A, HSPA8, APAF1, STAT2, STAT3, MSN, ADAR, NFKB1, MAPK10, CASP8, IL2RB, RACK1, BAK1, IKBKE, TLR4, MYD88, JAK1	580	139	8840	1.864053584718432	0.998645051171028	0.17734773240350915	0.16322269176960136
KEGG_PATHWAY	hsa05134:Legionellosis	9	0.8021390374331552	0.028345872400201064	EEF1A1, C3, HSPA8, CASP8, APAF1, CR1L, TLR4, NFKB1, MYD88	580	56	8840	2.4495073891625614	0.999941592816292	0.20306243518028533	0.18688932087389093
WIKIPATHWAYS	WP4630:Measles virus infection	17	1.5151515151515151	0.04093912695035275	STAT5A, HSPA8, APAF1, STAT2, STAT3, MSN, ADAR, NFKB1, MAPK10, CASP8, IL2RB, RACK1, BAK1, IKBKE, TLR4, MYD88, JAK1	625	136	8487	1.6973999999999998	0.9999999999996763	0.6131969232346314	0.6025171509867132
KEGG_PATHWAY	hsa05145:Toxoplasmosis	13	1.1586452762923352	0.058778955756629836	HSPA8, LAMA2, LAMB3, LAMB2, STAT3, LAMC2, NFKB1, MAPK13, MAPK10, CASP8, TLR4, MYD88, JAK1	580	111	8840	1.7850264057160607	0.9999999987936811	0.2943901318772942	0.27094313022335037
KEGG_PATHWAY	hsa04622:RIG-I-like receptor signaling pathway	9	0.8021390374331552	0.09737362844919255	MAPK10, CYLD, ZNFX1, CASP8, CASP10, ADAR, IKBKE, NFKB1, MAPK13	580	72	8840	1.9051724137931032	0.9999999999999992	0.4078940390160376	0.3754069031652027
KEGG_PATHWAY	hsa05417:Lipid and atherosclerosis	20	1.7825311942959003	0.11537376300484753	LYN, HSPA8, APAF1, STAT3, TNFRSF10B, TNFRSF10A, VLDLR, MMP9, VAV1, NFKB1, MAPK13, VAV2, MAPK10, CASP8, PLCB4, IKBKE, PLCB2, TLR4, MYD88, MAP3K5	580	216	8840	1.4112388250319285	1.0	0.4478574222012863	0.4121873620259627
KEGG_PATHWAY	hsa05140:Leishmaniasis	9	0.8021390374331552	0.1298618871095105	EEF1A1, C3, CR1L, PTPN6, TLR4, NFKB1, MYD88, MAPK13, JAK1	580	77	8840	1.7814599193909537	1.0	0.4786219858650842	0.44050165070768804
KEGG_PATHWAY	hsa05142:Chagas disease	11	0.9803921568627451	0.13621857370393942	MAPK10, C3, PLCB4, CASP8, SERPINE1, PLCB2, TLR4, NFKB1, MYD88, MAPK13, TGFBR2	580	103	8840	1.6277201205222631	1.0	0.4807259651613709	0.4424380564317042
KEGG_PATHWAY	hsa04620:Toll-like receptor signaling pathway	11	0.9803921568627451	0.1758732148751545	MAPK10, CASP8, STAT2, CTSK, SPP1, IKBKE, TLR4, NFKB1, MYD88, MAPK13, JAK1	580	109	8840	1.5381208478329642	1.0	0.5617946946093638	0.5170499844192376
WIKIPATHWAYS	WP5336:Induction of autophagy and toll like receptor signaling by graphene oxide	3	0.267379679144385	0.19139772762542645	TLR4, NFKB1, MYD88	625	11	8487	3.7034181818181815	1.0	1.0	0.9840116279069767
GOTERM_BP_DIRECT	GO:0007254~JNK cascade	6	0.53475935828877	0.23091986035270268	MAPK10, SH2D3A, TLR4, NFKB1, MYD88, MAP3K5	1064	61	19734	1.8242943424134106	1.0	1.0	0.9940612151667428
WIKIPATHWAYS	WP3865:Novel intracellular components of RIG I like receptor pathway	7	0.6238859180035651	0.277650315500639	MAPK10, CYLD, CASP8, CASP10, IKBKE, NFKB1, MAPK13	625	60	8487	1.5842399999999999	1.0	1.0	0.9840116279069767
KEGG_PATHWAY	hsa05164:Influenza A	14	1.2477718360071302	0.3369057922874078	FDPS, APAF1, STAT2, TNFRSF10B, ADAR, TNFRSF10A, NFKB1, SOCS3, CASP8, BAK1, IKBKE, TLR4, MYD88, JAK1	580	172	8840	1.2405773857257418	1.0	0.7869400833608486	0.7242634395533474
WIKIPATHWAYS	WP3851:TLR4 signaling and tolerance	4	0.35650623885918004	0.3396843575799599	IKBKE, TLR4, NFKB1, MYD88	625	28	8487	1.9398857142857144	1.0	1.0	0.9840116279069767
KEGG_PATHWAY	hsa04936:Alcoholic liver disease	12	1.06951871657754	0.34312548777121016	MAPK10, C3, PRKAB2, CASP8, IKBKE, TLR4, MAP3K14, NFKB1, MYD88, ACACA, MAPK13, MAP3K5	580	144	8840	1.2701149425287355	1.0	0.7869400833608486	0.7242634395533474
KEGG_PATHWAY	hsa05160:Hepatitis C	13	1.1586452762923352	0.34802648596737357	CDKN1A, APAF1, EGF, STAT2, STAT3, IFIT1, NFKB1, SOCS3, CASP8, MYC, BAK1, IKBKE, JAK1	580	159	8840	1.246150509650835	1.0	0.7889261900789083	0.7260913607805882
WIKIPATHWAYS	WP3877:MYD88 distinct input output pathway	3	0.267379679144385	0.38584831115863105	TLR4, NFKB1, MYD88	625	18	8487	2.2631999999999994	1.0	1.0	0.9840116279069767
WIKIPATHWAYS	WP3858:Toll like receptor signaling related to MyD88	4	0.35650623885918004	0.4013284876289279	IKBKE, TLR4, NFKB1, MYD88	625	31	8487	1.7521548387096775	1.0	1.0	0.9840116279069767
KEGG_PATHWAY	hsa05133:Pertussis	7	0.6238859180035651	0.40375217768877647	MAPK10, C3, ITGA5, TLR4, NFKB1, MYD88, MAPK13	580	78	8840	1.367816091954023	1.0	0.8495559790201641	0.7818922284787351
WIKIPATHWAYS	WP4478:LTF danger signal response pathway	3	0.267379679144385	0.4124467296365181	TLR4, NFKB1, MYD88	625	19	8487	2.144084210526316	1.0	1.0	0.9840116279069767
KEGG_PATHWAY	hsa05135:Yersinia infection	11	0.9803921568627451	0.4177830824980292	MAPK10, LCK, RPS6KA1, PXN, ITGA5, TLR4, VAV1, NFKB1, MYD88, VAV2, MAPK13	580	138	8840	1.2148925537231383	1.0	0.8578363869688906	0.7895131349094214
KEGG_PATHWAY	hsa04657:IL-17 signaling pathway	8	0.7130124777183601	0.4306583710529839	MAPK10, FOSL1, CASP8, TRAF3IP2, IKBKE, MMP9, NFKB1, MAPK13	580	95	8840	1.2834845735027223	1.0	0.8578363869688906	0.7895131349094214
KEGG_PATHWAY	hsa05152:Tuberculosis	13	1.1586452762923352	0.518152165312699	CD74, KSR1, APAF1, NFKB1, MAPK13, MAPK10, C3, CASP8, CR1L, CASP10, TLR4, MYD88, JAK1	580	180	8840	1.1007662835249041	1.0	0.9054308455721906	0.8333168844204232
KEGG_PATHWAY	hsa05170:Human immunodeficiency virus 1 infection	15	1.3368983957219251	0.5349837020405451	APOBEC3C, PXN, ITPR2, ITPR3, NFKB1, MAPK13, HLA-E, MAPK10, CASP8, AP1G2, GNG4, TRIM5, BAK1, TLR4, MYD88	580	213	8840	1.073336571151044	1.0	0.917526878379143	0.844449516384344
KEGG_PATHWAY	hsa04621:NOD-like receptor signaling pathway	13	1.1586452762923352	0.5878041688884337	STAT2, ITPR2, ITPR3, NFKB1, MAPK13, MAPK10, CASP8, PLCB4, IKBKE, PLCB2, TLR4, MYD88, JAK1	580	189	8840	1.0483488414522897	1.0	0.9673088021998981	0.8902665082193753
WIKIPATHWAYS	WP4136:Fibrin complement receptor 3 signaling	4	0.35650623885918004	0.6220236419371669	PLAT, TLR4, NFKB1, MYD88	625	43	8487	1.2631813953488373	1.0	1.0	0.9840116279069767
WIKIPATHWAYS	WP75:Toll like receptor signaling	8	0.7130124777183601	0.6411596602013592	MAPK10, CASP8, SPP1, IKBKE, TLR4, NFKB1, MYD88, MAPK13	625	103	8487	1.054695145631068	1.0	1.0	0.9840116279069767
WIKIPATHWAYS	WP4329:miRNA role in immune response in sepsis	3	0.267379679144385	0.9547204014905406	TLR4, NFKB1, MYD88	625	64	8487	0.636525	1.0	1.0	0.9840116279069767
Annotation Cluster 22	Enrichment Score: 0.7526032169694906
Category	Term	Count	%	PValue	Genes	List Total	Pop Hits	Pop Total	Fold Enrichment	Bonferroni	Benjamini	FDR
WIKIPATHWAYS	WP2814:Mammary gland development pathway Puberty Stage 2 of 4	7	0.6238859180035651	1.690939413061097E-4	STAT5A, FOSL1, EGF, MYC, ERBB2, TIMP1, VIM	625	13	8487	7.311876923076923	0.10983324499935498	0.02330114511198192	0.022895319652847256
KEGG_PATHWAY	hsa05212:Pancreatic cancer	13	1.1586452762923352	0.00405329877174337	CDKN1A, RALB, EGF, STAT3, PLD1, NFKB1, TGFBR2, DDB2, PLD2, MAPK10, ERBB2, BAK1, JAK1	580	77	8840	2.573219883564711	0.7476303966855951	0.07633712686783346	0.07025717871021842
WIKIPATHWAYS	WP4263:Pancreatic adenocarcinoma pathway	13	1.1586452762923352	0.029020403213353682	CDKN1A, RALB, EGF, STAT3, PLD1, NFKB1, TGFBR2, DDB2, MAPK10, TIAM1, ERBB2, BAK1, JAK1	625	89	8487	1.983478651685393	0.9999999984130923	0.5126937901025818	0.5037644352677036
KEGG_PATHWAY	hsa05219:Bladder cancer	7	0.6238859180035651	0.048960137590064436	CDKN1A, EGF, MYC, ERBB2, MDM2, THBS1, MMP9	580	41	8840	2.6021867115222874	0.999999959321374	0.2706144658908933	0.2490611013509106
KEGG_PATHWAY	hsa05220:Chronic myeloid leukemia	10	0.8912655971479502	0.06343549264669615	STAT5A, CDKN1A, SHC3, MYC, MDM2, BAK1, GAB2, NFKB1, TGFBR2, DDB2	580	77	8840	1.9793999104343931	0.9999999997754677	0.31166133343811586	0.28683874935897385
WIKIPATHWAYS	WP2828:Bladder cancer	7	0.6238859180035651	0.06996428936588131	CDKN1A, EGF, MYC, ERBB2, MDM2, THBS1, MMP9	625	40	8487	2.37636	1.0	0.8034232562182037	0.7894303983450275
GOTERM_BP_DIRECT	GO:0034644~cellular response to UV	6	0.53475935828877	0.19192178139424948	MYC, METTL3, BAK1, RPL26, MAPK13, DDB2	1064	57	19734	1.952314998021369	1.0	1.0	0.9940612151667428
KEGG_PATHWAY	hsa05218:Melanoma	8	0.7130124777183601	0.19995353728527215	PDGFRB, CDKN1A, EGF, MDM2, PDGFB, BAK1, MET, DDB2	580	73	8840	1.670288143599433	1.0	0.5696155389891366	0.5242479296891169
KEGG_PATHWAY	hsa05223:Non-small cell lung cancer	8	0.7130124777183601	0.19995353728527215	STAT5A, CDKN1A, EGF, ERBB2, STAT3, BAK1, MET, DDB2	580	73	8840	1.670288143599433	1.0	0.5696155389891366	0.5242479296891169
KEGG_PATHWAY	hsa05210:Colorectal cancer	9	0.8021390374331552	0.20888165451138518	MAPK10, CDKN1A, RALB, DCC, EGF, MYC, BAK1, TGFBR2, DDB2	580	87	8840	1.5766944114149821	1.0	0.5756982185313786	0.5298461480288795
KEGG_PATHWAY	hsa05214:Glioma	8	0.7130124777183601	0.22870214202408568	PDGFRB, CDKN1A, SHC3, EGF, MDM2, PDGFB, BAK1, DDB2	580	76	8840	1.6043557168784028	1.0	0.5963848165089619	0.5488851408578056
WIKIPATHWAYS	WP4255:Non small cell lung cancer	8	0.7130124777183601	0.27707714328206834	STAT5A, CDKN1A, CASP8, EGF, ERBB2, STAT3, BAK1, DDB2	625	72	8487	1.5088	1.0	1.0	0.9840116279069767
WIKIPATHWAYS	WP4216:Chromosomal and microsatellite instability in colorectal cancer	8	0.7130124777183601	0.28885980812026957	MAPK10, CDKN1A, RALB, DCC, MYC, BAK1, TGFBR2, DDB2	625	73	8487	1.4881315068493153	1.0	1.0	0.9840116279069767
KEGG_PATHWAY	hsa05213:Endometrial cancer	6	0.53475935828877	0.34356086235222894	CDKN1A, EGF, MYC, ERBB2, BAK1, DDB2	580	59	8840	1.5499707773232028	1.0	0.7869400833608486	0.7242634395533474
WIKIPATHWAYS	WP3680:Physico chemical features and toxicity associated pathways	7	0.6238859180035651	0.3569440329597868	STAT5A, GRIA1, ACTA1, CDKN1A, FZD5, MYC, ERBB2	625	66	8487	1.4402181818181818	1.0	1.0	0.9840116279069767
KEGG_PATHWAY	hsa05225:Hepatocellular carcinoma	13	1.1586452762923352	0.43738695139457384	NQO1, CDKN1A, SHC3, FZD5, GSTO2, TXNRD2, TGFBR2, DDB2, MYC, HMOX1, BAK1, MET, WNT3	580	170	8840	1.1655172413793102	1.0	0.8578363869688906	0.7895131349094214
KEGG_PATHWAY	hsa05216:Thyroid cancer	4	0.35650623885918004	0.4403054021610235	CDKN1A, MYC, BAK1, DDB2	580	37	8840	1.647716682199441	1.0	0.8578363869688906	0.7895131349094214
WIKIPATHWAYS	WP673:ErbB signaling	8	0.7130124777183601	0.49598189143923077	MAPK10, STAT5A, CDKN1A, SHC3, EGF, MYC, ERBB2, MDM2	625	90	8487	1.20704	1.0	1.0	0.9840116279069767
WIKIPATHWAYS	WP4155:Endometrial cancer	6	0.53475935828877	0.49766711995184143	CDKN1A, EGF, MYC, ERBB2, BAK1, DDB2	625	63	8487	1.2932571428571427	1.0	1.0	0.9840116279069767
KEGG_PATHWAY	hsa04012:ErbB signaling pathway	7	0.6238859180035651	0.4978047644581598	MAPK10, STAT5A, CDKN1A, SHC3, EGF, MYC, ERBB2	580	86	8840	1.2405773857257418	1.0	0.8881885007964009	0.8174478237418203
KEGG_PATHWAY	hsa05226:Gastric cancer	11	0.9803921568627451	0.5243677900911432	CDKN1A, SHC3, FZD5, EGF, MYC, ERBB2, BAK1, MET, WNT3, TGFBR2, DDB2	580	150	8840	1.1177011494252875	1.0	0.9115932350815259	0.8389884641458292
KEGG_PATHWAY	hsa05217:Basal cell carcinoma	5	0.4456327985739751	0.5987916549793274	CDKN1A, FZD5, BAK1, WNT3, DDB2	580	63	8840	1.2096332785987958	1.0	0.9683700790524014	0.8912432585969003
WIKIPATHWAYS	WP2571:Polycystic kidney disease pathway	7	0.6238859180035651	0.6018276375467085	PRKAB2, FZD5, EGF, MYC, ERBB2, RPS6KA1, WNT3	625	85	8487	1.1182870588235294	1.0	1.0	0.9840116279069767
KEGG_PATHWAY	hsa05224:Breast cancer	10	0.8912655971479502	0.6402240022514354	HEYL, CDKN1A, SHC3, FZD5, EGF, MYC, ERBB2, BAK1, WNT3, DDB2	580	148	8840	1.0298229263746506	1.0	0.9938673708065137	0.9147097926006851
WIKIPATHWAYS	WP4685:Melanoma	5	0.4456327985739751	0.746726575440432	CDKN1A, MDM2, BAK1, VCL, DDB2	625	68	8487	0.9984705882352941	1.0	1.0	0.9840116279069767
WIKIPATHWAYS	WP4262:Breast cancer pathway	10	0.8912655971479502	0.8139902077930847	HEYL, CDKN1A, SHC3, FZD5, EGF, MYC, ERBB2, BAK1, WNT3, DDB2	625	155	8487	0.8760774193548387	1.0	1.0	0.9840116279069767
Annotation Cluster 23	Enrichment Score: 0.7109550254638849
Category	Term	Count	%	PValue	Genes	List Total	Pop Hits	Pop Total	Fold Enrichment	Bonferroni	Benjamini	FDR
KEGG_PATHWAY	hsa04260:Cardiac muscle contraction	11	0.9803921568627451	0.05730554558601235	SLC8A3, COX8A, RYR2, COX7B, COX4I1, TPM1, ATP1A2, COX6A1, UQCRHL, UQCRH, TRDN	580	87	8840	1.9270709472849783	0.9999999979500049	0.29434212050997255	0.27089894277024024
WIKIPATHWAYS	WP4922:Mitochondrial complex IV assembly	6	0.53475935828877	0.10058957941893762	TMEM177, COX8A, COX7B, COX4I1, COX14, COX6A1	625	34	8487	2.3963294117647056	1.0	0.9494002769814797	0.9328650036523393
GOTERM_BP_DIRECT	GO:0006123~mitochondrial electron transport, cytochrome c to oxygen	4	0.35650623885918004	0.16237459021099382	COX8A, COX7B, COX4I1, COX6A1	1064	26	19734	2.8533834586466162	1.0	1.0	0.9940612151667428
GOTERM_BP_DIRECT	GO:0045333~cellular respiration	5	0.4456327985739751	0.1669855673284606	COX8A, COX7B, COX4I1, COX6A1, UQCRH	1064	40	19734	2.3183740601503757	1.0	1.0	0.9940612151667428
GOTERM_BP_DIRECT	GO:0006091~generation of precursor metabolites and energy	5	0.4456327985739751	0.24619746103360002	COX8A, COX4I1, DLST, PHKA1, COX6A1	1064	47	19734	1.9730843065109582	1.0	1.0	0.9940612151667428
GOTERM_BP_DIRECT	GO:1902600~proton transmembrane transport	9	0.8021390374331552	0.4757204741183376	COX8A, COX7B, RNASEK, COX4I1, ATP5PO, ATP1A2, SLC15A3, ATP5F1E, UQCRH	1064	139	19734	1.2008844052577485	1.0	1.0	0.9940612151667428
WIKIPATHWAYS	WP5380:5q35 copy number variation	9	0.8021390374331552	0.5764116640421534	MAPK10, COX8A, COX7B, NOP16, MYC, COX4I1, UIMC1, COX6A1, H3-3A	625	111	8487	1.1010162162162163	1.0	1.0	0.9840116279069767
Annotation Cluster 24	Enrichment Score: 0.6933814510479256
Category	Term	Count	%	PValue	Genes	List Total	Pop Hits	Pop Total	Fold Enrichment	Bonferroni	Benjamini	FDR
WIKIPATHWAYS	WP5072:Modulators of TCR signaling and T cell activation	11	0.9803921568627451	0.012726929241527189	LCK, DGKA, ARIH2, RHOH, PTPN6, PRKCQ, SH2B3, MAP3K14, CARD11, VAV1, NFKB1	625	61	8487	2.4487081967213116	0.9998511131506262	0.3372636249004705	0.3313896575582272
KEGG_PATHWAY	hsa04064:NF-kappa B signaling pathway	12	1.06951871657754	0.08168685391290784	LYN, CYLD, EDA, PLAU, LCK, PRKCQ, TLR4, MAP3K14, CARD11, EDA2R, NFKB1, MYD88	580	105	8840	1.741871921182266	0.9999999999997157	0.3617034327736078	0.33289519476509033
WIKIPATHWAYS	WP3863:T cell antigen receptor TCR pathway during Staphylococcus aureus infection	7	0.6238859180035651	0.30371307559762395	LCK, DAG1, PTPN6, PRKCQ, MAP3K14, CARD11, NFKB1	625	62	8487	1.5331354838709677	1.0	1.0	0.9840116279069767
WIKIPATHWAYS	WP69:T cell receptor signaling	8	0.7130124777183601	0.31275289705011566	LCK, PRKCQ, GAB2, SH2B3, MAP3K14, CARD11, VAV1, NFKB1	625	75	8487	1.448448	1.0	1.0	0.9840116279069767
KEGG_PATHWAY	hsa04660:T cell receptor signaling pathway	10	0.8912655971479502	0.405982503248574	MAPK10, LCK, PTPN6, PRKCQ, MAP3K14, CARD11, VAV1, NFKB1, VAV2, MAPK13	580	122	8840	1.2492933860938384	1.0	0.8495559790201641	0.7818922284787351
GOTERM_BP_DIRECT	GO:0007249~canonical NF-kappaB signal transduction	4	0.35650623885918004	0.5493543910360313	MYO18A, MAP3K14, CARD11, NFKB1	1064	53	19734	1.3997730174492835	1.0	1.0	0.9940612151667428
WIKIPATHWAYS	WP5098:T cell activation SARS CoV 2	7	0.6238859180035651	0.6359592592545136	CDKN1A, LCK, PRKCQ, CCL28, CARD11, NFKB1, MYD88	625	88	8487	1.0801636363636364	1.0	1.0	0.9840116279069767
Annotation Cluster 25	Enrichment Score: 0.6894243088347576
Category	Term	Count	%	PValue	Genes	List Total	Pop Hits	Pop Total	Fold Enrichment	Bonferroni	Benjamini	FDR
GOTERM_BP_DIRECT	GO:0006413~translational initiation	7	0.6238859180035651	0.0743509380207798	EIF4E3, EIF6, EIF3I, RPS3, RPS3A, EIF3C, EIF3D	1064	55	19734	2.3605263157894734	1.0	1.0	0.9940612151667428
GOTERM_BP_DIRECT	GO:0001732~formation of cytoplasmic translation initiation complex	3	0.267379679144385	0.2322857294540525	EIF3I, EIF3C, EIF3D	1064	17	19734	3.272998673153472	1.0	1.0	0.9940612151667428
WIKIPATHWAYS	WP107:Translation factors	6	0.53475935828877	0.3054271070810585	EEF1A1, EEF2K, EIF6, EIF3I, EIF3C, EIF3D	625	50	8487	1.629504	1.0	1.0	0.9840116279069767
WIKIPATHWAYS	WP5027:nsp1 from SARS CoV 2 inhibits translation initiation in the host cell	3	0.267379679144385	0.33119685518978614	EIF3I, EIF3C, EIF3D	625	16	8487	2.5461	1.0	1.0	0.9840116279069767
Annotation Cluster 26	Enrichment Score: 0.6689399248517036	pval	0.25495
Category	Term	Count	%	PValue	Genes	List Total	Pop Hits	Pop Total	Fold Enrichment	Bonferroni	Benjamini	FDR
GOTERM_BP_DIRECT	GO:0007043~cell-cell junction assembly	6	0.53475935828877	0.146957	CDH3, CDH2, PKP2, CDH13, FAT4, TLN1	1064	52	19734	2.140037593984962	1.0	1.0	0.9940612151667428
GOTERM_BP_DIRECT	GO:0044331~cell-cell adhesion mediated by cadherin	5	0.4456327985739751	0.156502	CDH3, MMP24, CDH2, CDH13, FAT4	1064	39	19734	2.3778195488721803	1.0	1.0	0.9940612151667428
GOTERM_BP_DIRECT	GO:0034332~adherens junction organization	5	0.4456327985739751	0.166986	CDH3, CDH2, NUMB, CDH13, FAT4	1064	40	19734	2.3183740601503757	1.0	1.0	0.9940612151667428
GOTERM_BP_DIRECT	GO:0016339~calcium-dependent cell-cell adhesion via plasma membrane cell adhesion molecules	4	0.35650623885918004	0.549354	CDH3, CDH2, CDH13, FAT4	1064	53	19734	1.3997730174492835	1.0	1.0	0.9940612151667428
Annotation Cluster 27	Enrichment Score: 0.6689240937987894
Category	Term	Count	%	PValue	Genes	List Total	Pop Hits	Pop Total	Fold Enrichment	Bonferroni	Benjamini	FDR
WIKIPATHWAYS	WP3925:Amino acid metabolism	12	1.06951871657754	0.06921246331836867	LARS2, ARG2, MDH1, CBS, GOT2, SMS, DLST, SDHA, HNMT, GLUL, ASS1, WARS1	625	91	8487	1.790663736263736	1.0	0.8034232562182037	0.7894303983450275
KEGG_PATHWAY	hsa00220:Arginine biosynthesis	4	0.35650623885918004	0.18818499914806977	ARG2, GOT2, GLUL, ASS1	580	23	8840	2.6506746626686657	1.0	0.5695956670642469	0.5242296404839086
KEGG_PATHWAY	hsa01230:Biosynthesis of amino acids	7	0.6238859180035651	0.36794279506746863	ARG2, TPI1, CBS, PGAM1, GOT2, GLUL, ASS1	580	75	8840	1.422528735632184	1.0	0.8099519969342329	0.7454425458509754
KEGG_PATHWAY	hsa00250:Alanine, aspartate and glutamate metabolism	4	0.35650623885918004	0.4403054021610235	GOT2, ABAT, GLUL, ASS1	580	37	8840	1.647716682199441	1.0	0.8578363869688906	0.7895131349094214
Annotation Cluster 28	Enrichment Score: 0.6679645931496747
Category	Term	Count	%	PValue	Genes	List Total	Pop Hits	Pop Total	Fold Enrichment	Bonferroni	Benjamini	FDR
GOTERM_BP_DIRECT	GO:0032722~positive regulation of chemokine production	6	0.53475935828877	0.07987857326905301	CD74, IL4R, LPL, HMOX1, TLR4, MYD88	1064	43	19734	2.587952439237629	1.0	1.0	0.9940612151667428
GOTERM_BP_DIRECT	GO:2000343~positive regulation of chemokine (C-X-C motif) ligand 2 production	3	0.267379679144385	0.11551782448052607	CD74, LPL, TLR4	1064	11	19734	5.058270676691729	1.0	1.0	0.9940612151667428
GOTERM_BP_DIRECT	GO:0032757~positive regulation of interleukin-8 production	6	0.53475935828877	0.26152341396045753	CD74, AFAP1L2, STAT3, SERPINE1, TLR4, MYD88	1064	64	19734	1.738780545112782	1.0	1.0	0.9940612151667428
GOTERM_BP_DIRECT	GO:0060907~positive regulation of macrophage cytokine production	3	0.267379679144385	0.3930177857047378	CD74, TLR4, MYD88	1064	25	19734	2.2256390977443608	1.0	1.0	0.9940612151667428
GOTERM_BP_DIRECT	GO:0032755~positive regulation of interleukin-6 production	7	0.6238859180035651	0.48214198578832757	CD74, STAT3, PTAFR, LPL, TLR4, MYD88, MAPK13	1064	103	19734	1.2604752171691362	1.0	1.0	0.9940612151667428
Annotation Cluster 29	Enrichment Score: 0.6292123308009742
Category	Term	Count	%	PValue	Genes	List Total	Pop Hits	Pop Total	Fold Enrichment	Bonferroni	Benjamini	FDR
GOTERM_BP_DIRECT	GO:0038095~Fc-epsilon receptor signaling pathway	5	0.4456327985739751	0.03760788433401715	MAPK10, LYN, PRKCQ, VAV1, VAV2	1064	24	19734	3.863956766917293	1.0	1.0	0.9940612151667428
GOTERM_BP_DIRECT	GO:0038096~Fc-gamma receptor signaling pathway involved in phagocytosis	4	0.35650623885918004	0.08978893787641658	LYN, VAV1, VAV2, PLD2	1064	20	19734	3.7093984962406017	1.0	1.0	0.9940612151667428
KEGG_PATHWAY	hsa04664:Fc epsilon RI signaling pathway	6	0.53475935828877	0.47523196531548206	MAPK10, LYN, GAB2, VAV1, VAV2, MAPK13	580	69	8840	1.3253373313343328	1.0	0.8755632404453719	0.8058281151001653
WIKIPATHWAYS	WP3937:Microglia pathogen phagocytosis pathway	4	0.35650623885918004	0.5721664086850514	LYN, PTPN6, VAV1, VAV2	625	40	8487	1.35792	1.0	1.0	0.9840116279069767
KEGG_PATHWAY	hsa04666:Fc gamma R-mediated phagocytosis	6	0.53475935828877	0.7780519711516524	LYN, GAB2, PLD1, VAV1, VAV2, PLD2	580	98	8840	0.9331456720619281	1.0	1.0	0.9230769230769231
Annotation Cluster 30	Enrichment Score: 0.6265151475330217
Category	Term	Count	%	PValue	Genes	List Total	Pop Hits	Pop Total	Fold Enrichment	Bonferroni	Benjamini	FDR
KEGG_PATHWAY	hsa05215:Prostate cancer	12	1.06951871657754	0.05497790660522535	PDGFRB, CDKN1A, PLAU, EGF, ERBB2, CREB3L2, MDM2, PDGFB, PLAT, MMP9, NFKB1, CREB5	580	98	8840	1.8662913441238562	0.9999999952703927	0.2868201573939837	0.26397607406171947
KEGG_PATHWAY	hsa05218:Melanoma	8	0.7130124777183601	0.19995353728527215	PDGFRB, CDKN1A, EGF, MDM2, PDGFB, BAK1, MET, DDB2	580	73	8840	1.670288143599433	1.0	0.5696155389891366	0.5242479296891169
KEGG_PATHWAY	hsa05214:Glioma	8	0.7130124777183601	0.22870214202408568	PDGFRB, CDKN1A, SHC3, EGF, MDM2, PDGFB, BAK1, DDB2	580	76	8840	1.6043557168784028	1.0	0.5963848165089619	0.5488851408578056
WIKIPATHWAYS	WP3981:miRNA regulation of prostate cancer signaling	4	0.35650623885918004	0.4013284876289279	PDGFRB, CDKN1A, MDM2, NFKB1	625	31	8487	1.7521548387096775	1.0	1.0	0.9840116279069767
WIKIPATHWAYS	WP2261:Glioblastoma signaling	6	0.53475935828877	0.7303596149583744	PDGFRB, CDKN1A, ERBB2, MDM2, PRKCQ, MET	625	82	8487	0.9935999999999999	1.0	1.0	0.9840116279069767
Annotation Cluster 31	Enrichment Score: 0.6174201910206605
Category	Term	Count	%	PValue	Genes	List Total	Pop Hits	Pop Total	Fold Enrichment	Bonferroni	Benjamini	FDR
GOTERM_BP_DIRECT	GO:0006493~protein O-linked glycosylation	9	0.8021390374331552	0.031554205559745946	GALNT14, GALNT2, EOGT, POMK, ST8SIA6, GCNT4, TRAK1, LARGE1, FUT4	1064	69	19734	2.419172932330827	1.0	1.0	0.9940612151667428
GOTERM_BP_DIRECT	GO:0016266~O-glycan processing	3	0.267379679144385	0.6425043626993401	GALNT14, GALNT2, GCNT4	1064	40	19734	1.3910244360902255	1.0	1.0	0.9940612151667428
KEGG_PATHWAY	hsa00512:Mucin type O-glycan biosynthesis	3	0.267379679144385	0.6931162733868356	GALNT14, GALNT2, GCNT4	580	36	8840	1.2701149425287355	1.0	1.0	0.9230769230769231
Annotation Cluster 32	Enrichment Score: 0.6150204273193782
Category	Term	Count	%	PValue	Genes	List Total	Pop Hits	Pop Total	Fold Enrichment	Bonferroni	Benjamini	FDR
GOTERM_BP_DIRECT	GO:0097190~apoptotic signaling pathway	8	0.7130124777183601	0.07729646257657405	IFI27L1, CASP8, APAF1, CAV1, ANXA6, ADORA1, BAK1, MAP3K5	1064	69	19734	2.150375939849624	1.0	1.0	0.9940612151667428
WIKIPATHWAYS	WP4838:Regucalcin in proximal tubule epithelial kidney cells	4	0.35650623885918004	0.4215494830436226	CASP8, APAF1, BAK1, MAP3K5	625	32	8487	1.6974000000000002	1.0	1.0	0.9840116279069767
WIKIPATHWAYS	WP2507:Nanomaterial induced apoptosis	3	0.267379679144385	0.43846056366004627	CASP8, APAF1, BAK1	625	20	8487	2.0368799999999996	1.0	1.0	0.9840116279069767
Annotation Cluster 33	Enrichment Score: 0.5990592884443932
Category	Term	Count	%	PValue	Genes	List Total	Pop Hits	Pop Total	Fold Enrichment	Bonferroni	Benjamini	FDR
KEGG_PATHWAY	hsa01521:EGFR tyrosine kinase inhibitor resistance	9	0.8021390374331552	0.15172324796795494	PDGFRB, SHC3, AXL, EGF, ERBB2, STAT3, PDGFB, MET, JAK1	580	80	8840	1.7146551724137928	1.0	0.5143418106113673	0.4733765336600194
WIKIPATHWAYS	WP4806:EGFR tyrosine kinase inhibitor resistance	10	0.8912655971479502	0.1626763368047484	PDGFRB, SHC3, AXL, EGF, MYC, ERBB2, STAT3, PDGFB, MET, JAK1	625	84	8487	1.6165714285714285	1.0	1.0	0.9840116279069767
WIKIPATHWAYS	WP3931:Embryonic stem cell pluripotency pathways	9	0.8021390374331552	0.6463170594928771	PDGFRB, FZD5, EGF, STAT3, MDM2, PDGFB, LIF, WNT3, JAK1	625	118	8487	1.0357016949152542	1.0	1.0	0.9840116279069767
Annotation Cluster 34	Enrichment Score: 0.584882384884783
Category	Term	Count	%	PValue	Genes	List Total	Pop Hits	Pop Total	Fold Enrichment	Bonferroni	Benjamini	FDR
KEGG_PATHWAY	hsa04750:Inflammatory mediator regulation of TRP channels	10	0.8912655971479502	0.19928316839659554	MAPK10, ADCY9, PLCB4, ITPR2, PRKCQ, ADCY2, ITPR3, ADCY8, PLCB2, MAPK13	580	99	8840	1.5395332636711947	1.0	0.5696155389891366	0.5242479296891169
KEGG_PATHWAY	hsa01522:Endocrine resistance	10	0.8912655971479502	0.19928316839659554	MAPK10, CDKN1A, ADCY9, SHC3, ERBB2, MDM2, ADCY2, ADCY8, MMP9, MAPK13	580	99	8840	1.5395332636711947	1.0	0.5696155389891366	0.5242479296891169
KEGG_PATHWAY	hsa04914:Progesterone-mediated oocyte maturation	9	0.8021390374331552	0.4430080383231423	MAPK10, STK10, ADCY9, CDC26, RPS6KA1, ADCY2, ADCY8, ANAPC1, MAPK13	580	111	8840	1.2357875116495805	1.0	0.8581698570945442	0.7898200454675451
Annotation Cluster 35	Enrichment Score: 0.5775386788135791
Category	Term	Count	%	PValue	Genes	List Total	Pop Hits	Pop Total	Fold Enrichment	Bonferroni	Benjamini	FDR
GOTERM_BP_DIRECT	GO:0060337~type I interferon-mediated signaling pathway	6	0.53475935828877	0.11471764527997318	IFITM1, IFITM2, STAT2, IKBKE, MYD88, JAK1	1064	48	19734	2.3183740601503757	1.0	1.0	0.9940612151667428
KEGG_PATHWAY	hsa04620:Toll-like receptor signaling pathway	11	0.9803921568627451	0.1758732148751545	MAPK10, CASP8, STAT2, CTSK, SPP1, IKBKE, TLR4, NFKB1, MYD88, MAPK13, JAK1	580	109	8840	1.5381208478329642	1.0	0.5617946946093638	0.5170499844192376
WIKIPATHWAYS	WP4868:Type I interferon induction and signaling during SARS CoV 2 infection	5	0.4456327985739751	0.1903659953935476	STAT2, IKBKE, TLR4, MYD88, JAK1	625	31	8487	2.190193548387097	1.0	1.0	0.9840116279069767
WIKIPATHWAYS	WP4197:Immune response to tuberculosis	4	0.35650623885918004	0.21700488852535135	IFITM1, STAT2, IFIT1, JAK1	625	22	8487	2.4689454545454548	1.0	1.0	0.9840116279069767
WIKIPATHWAYS	WP4880:Host pathogen interaction of human coronaviruses interferon induction	5	0.4456327985739751	0.2217008373152283	STAT2, IKBKE, NFKB1, MYD88, JAK1	625	33	8487	2.0574545454545454	1.0	1.0	0.9840116279069767
WIKIPATHWAYS	WP4912:SARS coronavirus and innate immunity	3	0.267379679144385	0.6762299944480671	STAT2, IKBKE, JAK1	625	31	8487	1.3141161290322578	1.0	1.0	0.9840116279069767
WIKIPATHWAYS	WP5039:SARS CoV 2 innate immunity evasion and cell specific immune response	5	0.4456327985739751	0.7252348529281416	IFITM1, CASP8, STAT2, NFKB1, JAK1	625	66	8487	1.0287272727272727	1.0	1.0	0.9840116279069767
Annotation Cluster 36	Enrichment Score: 0.5702406083492585
Category	Term	Count	%	PValue	Genes	List Total	Pop Hits	Pop Total	Fold Enrichment	Bonferroni	Benjamini	FDR
GOTERM_BP_DIRECT	GO:0006171~cAMP biosynthetic process	3	0.267379679144385	0.09789105391895551	ADCY9, ADCY2, ADCY8	1064	10	19734	5.564097744360902	1.0	1.0	0.9940612151667428
KEGG_PATHWAY	hsa04213:Longevity regulating pathway - multiple species	8	0.7130124777183601	0.10922994170234954	HSPA8, PRKAB2, ADCY9, CLPB, IRS4, ADCY2, ADCY8, CRYAB	580	62	8840	1.9666295884315905	1.0	0.4337274488793588	0.3991827848093214
KEGG_PATHWAY	hsa04971:Gastric acid secretion	9	0.8021390374331552	0.1229604435283251	ADCY9, PLCB4, ITPR2, ADCY2, ATP1A2, ITPR3, ADCY8, EZR, PLCB2	580	76	8840	1.804900181488203	1.0	0.4631510039566912	0.4262628708981937
KEGG_PATHWAY	hsa04923:Regulation of lipolysis in adipocytes	7	0.6238859180035651	0.18748832849883115	ADCY9, NPR1, ADORA1, IRS4, PLAAT3, ADCY2, ADCY8	580	59	8840	1.8082992402104032	1.0	0.5695956670642469	0.5242296404839086
KEGG_PATHWAY	hsa04970:Salivary secretion	9	0.8021390374331552	0.30205928513082875	ADCY9, PLCB4, KCNMA1, ITPR2, ADCY2, ATP1A2, ITPR3, ADCY8, PLCB2	580	97	8840	1.4141485958051903	1.0	0.722027583117648	0.6645209614534106
WIKIPATHWAYS	WP4589:Major receptors targeted by epinephrine and norepinephrine	3	0.267379679144385	0.33119685518978614	ADCY9, ADCY2, ADCY8	625	16	8487	2.5461	1.0	1.0	0.9840116279069767
KEGG_PATHWAY	hsa04727:GABAergic synapse	8	0.7130124777183601	0.3650960867128582	GABRP, GABRA1, ADCY9, GNG4, ABAT, ADCY2, ADCY8, GLUL	580	89	8840	1.370011623401782	1.0	0.8089383882069212	0.744509667022299
KEGG_PATHWAY	hsa04211:Longevity regulating pathway	8	0.7130124777183601	0.37601364297274925	PRKAB2, ADCY9, CREB3L2, IRS4, ADCY2, ADCY8, NFKB1, CREB5	580	90	8840	1.3547892720306514	1.0	0.8223782255984644	0.7568790748870823
WIKIPATHWAYS	WP4535:Envelope proteins and their potential roles in EDMD physiopathology	5	0.4456327985739751	0.44107885219978005	ADCY9, ADCY2, CCN2, ADCY8, YY1AP1	625	46	8487	1.476	1.0	1.0	0.9840116279069767
KEGG_PATHWAY	hsa04976:Bile secretion	7	0.6238859180035651	0.542961614333822	NCEH1, ADCY9, EPHX1, ADCY2, ATP1A2, ADCY8, ABCG2	580	90	8840	1.1854406130268198	1.0	0.9249446595937971	0.8512765008650877
KEGG_PATHWAY	hsa04913:Ovarian steroidogenesis	4	0.35650623885918004	0.65834630917773	ADCY9, AKR1C3, ADCY2, ADCY8	580	51	8840	1.1954022988505746	1.0	1.0	0.9230769230769231
Annotation Cluster 37	Enrichment Score: 0.5632944384777049
Category	Term	Count	%	PValue	Genes	List Total	Pop Hits	Pop Total	Fold Enrichment	Bonferroni	Benjamini	FDR
KEGG_PATHWAY	hsa00020:Citrate cycle (TCA cycle)	5	0.4456327985739751	0.12989151238816443	MDH1, DLST, SDHA, SDHB, PCK2	580	30	8840	2.5402298850574714	1.0	0.4786219858650842	0.44050165070768804
WIKIPATHWAYS	WP2453:TCA cycle and deficiency of pyruvate dehydrogenase complex PDHc	3	0.267379679144385	0.33119685518978614	MDH1, DLST, SDHA	625	16	8487	2.5461	1.0	1.0	0.9840116279069767
GOTERM_BP_DIRECT	GO:0006099~tricarboxylic acid cycle	4	0.35650623885918004	0.33630913537058904	MDH1, DLST, SDHA, SDHB	1064	38	19734	1.952314998021369	1.0	1.0	0.9940612151667428
WIKIPATHWAYS	WP78:TCA cycle aka Krebs or citric acid cycle	3	0.267379679144385	0.38584831115863105	DLST, SDHA, SDHB	625	18	8487	2.2631999999999994	1.0	1.0	0.9840116279069767
Annotation Cluster 38	Enrichment Score: 0.5572206540328336
Category	Term	Count	%	PValue	Genes	List Total	Pop Hits	Pop Total	Fold Enrichment	Bonferroni	Benjamini	FDR
WIKIPATHWAYS	WP4565:Neural crest cell migration in cancer	6	0.53475935828877	0.20630650207824958	TIAM1, NGFR, SORT1, BDNF, STAT3, MMP9	625	43	8487	1.8947720930232557	1.0	1.0	0.9840116279069767
WIKIPATHWAYS	WP4829:mBDNF and proBDNF regulation of GABA neurotransmission	5	0.4456327985739751	0.3046648256481727	NGFR, GABRP, GABRA1, BDNF, STAT3	625	38	8487	1.7867368421052632	1.0	1.0	0.9840116279069767
WIKIPATHWAYS	WP4564:Neural crest cell migration during development	5	0.4456327985739751	0.3388463450839285	TIAM1, NGFR, BDNF, STAT3, MMP9	625	40	8487	1.6974	1.0	1.0	0.9840116279069767
Annotation Cluster 39	Enrichment Score: 0.5521214783679479
Category	Term	Count	%	PValue	Genes	List Total	Pop Hits	Pop Total	Fold Enrichment	Bonferroni	Benjamini	FDR
KEGG_PATHWAY	hsa05140:Leishmaniasis	9	0.8021390374331552	0.1298618871095105	EEF1A1, C3, CR1L, PTPN6, TLR4, NFKB1, MYD88, MAPK13, JAK1	580	77	8840	1.7814599193909537	1.0	0.4786219858650842	0.44050165070768804
KEGG_PATHWAY	hsa05142:Chagas disease	11	0.9803921568627451	0.13621857370393942	MAPK10, C3, PLCB4, CASP8, SERPINE1, PLCB2, TLR4, NFKB1, MYD88, MAPK13, TGFBR2	580	103	8840	1.6277201205222631	1.0	0.4807259651613709	0.4424380564317042
WIKIPATHWAYS	WP4871:Kisspeptin kisspeptin receptor system in the ovary	6	0.53475935828877	0.1554063093503612	PLCB4, PRKCQ, ARRB1, PLCB2, MMP9, NFKB1	625	39	8487	2.089107692307692	1.0	1.0	0.9840116279069767
WIKIPATHWAYS	WP4341:Non genomic actions of 1 25 dihydroxyvitamin D3	9	0.8021390374331552	0.18421725236989378	PLCB4, STAT2, CAV1, PRKCQ, PLCB2, TLR4, NFKB1, MAPK13, JAK1	625	75	8487	1.6295039999999998	1.0	1.0	0.9840116279069767
KEGG_PATHWAY	hsa05133:Pertussis	7	0.6238859180035651	0.40375217768877647	MAPK10, C3, ITGA5, TLR4, NFKB1, MYD88, MAPK13	580	78	8840	1.367816091954023	1.0	0.8495559790201641	0.7818922284787351
WIKIPATHWAYS	WP4481:Resistin as a regulator of inflammation	3	0.267379679144385	0.709445749894882	PLCB4, PLCB2, NFKB1	625	33	8487	1.2344727272727272	1.0	1.0	0.9840116279069767
KEGG_PATHWAY	hsa04613:Neutrophil extracellular trap formation	9	0.8021390374331552	0.9410194433226211	C3, PLCB4, HDAC3, CR1L, PLCB2, TLR4, NFKB1, H3-3A, MAPK13	580	192	8840	0.7144396551724138	1.0	1.0	0.9410194433226211
Annotation Cluster 40	Enrichment Score: 0.5492281574525109
Category	Term	Count	%	PValue	Genes	List Total	Pop Hits	Pop Total	Fold Enrichment	Bonferroni	Benjamini	FDR
GOTERM_BP_DIRECT	GO:0032731~positive regulation of interleukin-1 beta production	7	0.6238859180035651	0.1366501533036136	CASP8, FZD5, STAT3, LPL, TLR4, MYD88, HK1	1064	65	19734	1.9973684210526315	1.0	1.0	0.9940612151667428
GOTERM_BP_DIRECT	GO:1900017~positive regulation of cytokine production involved in inflammatory response	4	0.35650623885918004	0.24684522848126805	STAT3, PLA2G3, TLR4, MYD88	1064	32	19734	2.3183740601503757	1.0	1.0	0.9940612151667428
GOTERM_BP_DIRECT	GO:0031663~lipopolysaccharide-mediated signaling pathway	4	0.35650623885918004	0.2764175378665997	LYN, PTAFR, TLR4, MYD88	1064	34	19734	2.181999115435648	1.0	1.0	0.9940612151667428
GOTERM_BP_DIRECT	GO:0032760~positive regulation of tumor necrosis factor production	8	0.7130124777183601	0.399101910015414	FZD5, STAT3, PTAFR, LPL, THBS1, TLR4, MYD88, HLA-E	1064	112	19734	1.3247851772287862	1.0	1.0	0.9940612151667428
GOTERM_BP_DIRECT	GO:0032755~positive regulation of interleukin-6 production	7	0.6238859180035651	0.48214198578832757	CD74, STAT3, PTAFR, LPL, TLR4, MYD88, MAPK13	1064	103	19734	1.2604752171691362	1.0	1.0	0.9940612151667428
Annotation Cluster 41	Enrichment Score: 0.5435574375513945
Category	Term	Count	%	PValue	Genes	List Total	Pop Hits	Pop Total	Fold Enrichment	Bonferroni	Benjamini	FDR
WIKIPATHWAYS	WP49:IL2 signaling	7	0.6238859180035651	0.05090097880594719	STAT5A, SOCS3, LCK, STAT3, IL2RB, GAB2, JAK1	625	37	8487	2.5690378378378376	0.9999999999999998	0.649458785135141	0.6381474565115971
GOTERM_BP_DIRECT	GO:0072540~T-helper 17 cell lineage commitment	3	0.267379679144385	0.09789105391895551	SOCS3, STAT3, JAK1	1064	10	19734	5.564097744360902	1.0	1.0	0.9940612151667428
WIKIPATHWAYS	WP5347:IL26 signaling	6	0.53475935828877	0.2761922541144515	SOCS3, CTSK, STAT3, MMP9, EPHA3, JAK1	625	48	8487	1.6973999999999998	1.0	1.0	0.9840116279069767
WIKIPATHWAYS	WP364:IL6 signaling	5	0.4456327985739751	0.390260003467478	SOCS3, STAT3, TIMP1, VAV1, JAK1	625	43	8487	1.5789767441860465	1.0	1.0	0.9840116279069767
WIKIPATHWAYS	WP2034:Leptin signaling	7	0.6238859180035651	0.42414596351197636	SOCS3, ERBB2, RPS6KA1, STAT3, NFKB1, ACACA, JAK1	625	71	8487	1.338794366197183	1.0	1.0	0.9840116279069767
WIKIPATHWAYS	WP4538:Regulatory circuits of STAT3 signaling	7	0.6238859180035651	0.5160810764380989	MAPK10, PDGFRB, SOCS3, STAT3, IL2RB, MAPK13, JAK1	625	78	8487	1.2186461538461537	1.0	1.0	0.9840116279069767
WIKIPATHWAYS	WP2374:Oncostatin M signaling	5	0.4456327985739751	0.5979053554677324	SOCS3, PXN, STAT3, NFKB1, JAK1	625	56	8487	1.2124285714285716	1.0	1.0	0.9840116279069767
WIKIPATHWAYS	WP2332:IL11 signaling	4	0.35650623885918004	0.6377347857429716	SOCS3, RPS6KA1, STAT3, JAK1	625	44	8487	1.2344727272727274	1.0	1.0	0.9840116279069767
Annotation Cluster 42	Enrichment Score: 0.5260294579140689
Category	Term	Count	%	PValue	Genes	List Total	Pop Hits	Pop Total	Fold Enrichment	Bonferroni	Benjamini	FDR
WIKIPATHWAYS	WP183:Proteasome degradation	8	0.7130124777183601	0.16842603892901847	PSMB6, PSMC5, PSMB5, RPN2, PSMD4, PSMD13, UBC, HLA-E	625	62	8487	1.7521548387096775	1.0	1.0	0.9840116279069767
KEGG_PATHWAY	hsa03050:Proteasome	6	0.53475935828877	0.18063605224902848	SEM1, PSMB6, PSMC5, PSMB5, PSMD4, PSMD13	580	46	8840	1.9880059970014994	1.0	0.5617946946093638	0.5170499844192376
GOTERM_BP_DIRECT	GO:0043161~proteasome-mediated ubiquitin-dependent protein catabolic process	11	0.9803921568627451	0.868356297042091	SEM1, PSMB6, PSMC5, PSMB5, PSMD4, PSMD13, SIAH2, MDM2, UBR4, ARRB1, DTX4	1064	249	19734	0.819345049370414	1.0	1.0	0.9940612151667428
Annotation Cluster 43	Enrichment Score: 0.515221332774508
Category	Term	Count	%	PValue	Genes	List Total	Pop Hits	Pop Total	Fold Enrichment	Bonferroni	Benjamini	FDR
GOTERM_BP_DIRECT	GO:0006487~protein N-linked glycosylation	8	0.7130124777183601	0.05199057753509613	RPN2, PMM1, GORASP1, MGAT5, MLEC, ALG13, SLC39A8, FUT4	1064	63	19734	2.355173648406731	1.0	1.0	0.9940612151667428
KEGG_PATHWAY	hsa00510:N-Glycan biosynthesis	4	0.35650623885918004	0.6839657092933462	GANAB, RPN2, MGAT5, ALG13	580	53	8840	1.1502927781392323	1.0	1.0	0.9230769230769231
WIKIPATHWAYS	WP5153:N glycan biosynthesis	4	0.35650623885918004	0.8005289294113307	GANAB, RPN2, MGAT5, ALG13	625	57	8487	0.9529263157894737	1.0	1.0	0.9840116279069767
Annotation Cluster 44	Enrichment Score: 0.505584183463283
Category	Term	Count	%	PValue	Genes	List Total	Pop Hits	Pop Total	Fold Enrichment	Bonferroni	Benjamini	FDR
WIKIPATHWAYS	WP534:Glycolysis and gluconeogenesis	6	0.53475935828877	0.23358144398115072	TPI1, MDH1, PGAM1, GOT2, SLC2A3, HK1	625	45	8487	1.8105599999999997	1.0	1.0	0.9840116279069767
KEGG_PATHWAY	hsa01200:Carbon metabolism	10	0.8912655971479502	0.3490823849906674	TPI1, MDH1, PGAM1, GLYCTK, GOT2, ME1, DLST, SDHA, SDHB, HK1	580	116	8840	1.313912009512485	1.0	0.7889261900789083	0.7260913607805882
WIKIPATHWAYS	WP5220:Metabolic reprogramming in pancreatic cancer	5	0.4456327985739751	0.3731480498500983	SLC7A5, MDH1, GOT2, ME1, HK1	625	42	8487	1.6165714285714285	1.0	1.0	0.9840116279069767
Annotation Cluster 45	Enrichment Score: 0.4900563840258461
Category	Term	Count	%	PValue	Genes	List Total	Pop Hits	Pop Total	Fold Enrichment	Bonferroni	Benjamini	FDR
KEGG_PATHWAY	hsa03320:PPAR signaling pathway	8	0.7130124777183601	0.22870214202408568	FABP3, ACOX2, FABP5, UBC, ME1, LPL, DBI, PCK2	580	76	8840	1.6043557168784028	1.0	0.5963848165089619	0.5488851408578056
WIKIPATHWAYS	WP3942:PPAR signaling	7	0.6238859180035651	0.38383450386253337	FABP3, ACOX2, FABP5, ME1, LPL, DBI, PCK2	625	68	8487	1.3978588235294116	1.0	1.0	0.9840116279069767
WIKIPATHWAYS	WP5061:Fatty acid transporters	3	0.267379679144385	0.38584831115863105	FABP3, FABP5, DBI	625	18	8487	2.2631999999999994	1.0	1.0	0.9840116279069767
Annotation Cluster 46	Enrichment Score: 0.46066830889571786
Category	Term	Count	%	PValue	Genes	List Total	Pop Hits	Pop Total	Fold Enrichment	Bonferroni	Benjamini	FDR
WIKIPATHWAYS	WP4313:Ferroptosis	8	0.7130124777183601	0.19890963064245254	DPP4, PRNP, TFRC, CBS, AKR1C3, HMOX1, SLC39A8, FTL	625	65	8487	1.6712861538461539	1.0	1.0	0.9840116279069767
KEGG_PATHWAY	hsa04216:Ferroptosis	5	0.4456327985739751	0.29499432832654243	PRNP, TFRC, HMOX1, SLC39A8, FTL	580	42	8840	1.8144499178981939	1.0	0.7194465992999848	0.66214554271857
GOTERM_BP_DIRECT	GO:0006879~intracellular iron ion homeostasis	4	0.35650623885918004	0.7071728784369926	TFRC, MYC, HMOX1, FTL	1064	67	19734	1.1072831332061497	1.0	1.0	0.9940612151667428
Annotation Cluster 47	Enrichment Score: 0.43640943354806544
Category	Term	Count	%	PValue	Genes	List Total	Pop Hits	Pop Total	Fold Enrichment	Bonferroni	Benjamini	FDR
GOTERM_BP_DIRECT	GO:0070534~protein K63-linked ubiquitination	6	0.53475935828877	0.23091986035270268	RNF213, TRAF3IP2, TRIM5, ARIH2, TRIM21, TRIM22	1064	61	19734	1.8242943424134106	1.0	1.0	0.9940612151667428
GOTERM_BP_DIRECT	GO:0046596~regulation of viral entry into host cell	3	0.267379679144385	0.2933750572976854	TRIM5, TRIM21, TRIM22	1064	20	19734	2.782048872180451	1.0	1.0	0.9940612151667428
GOTERM_BP_DIRECT	GO:0032880~regulation of protein localization	7	0.6238859180035651	0.3857030962577207	ATCAY, KHDC3L, TRIM5, MAP2, RACK1, TRIM21, TRIM22	1064	93	19734	1.3960101867572154	1.0	1.0	0.9940612151667428
GOTERM_BP_DIRECT	GO:0010508~positive regulation of autophagy	5	0.4456327985739751	0.6874239626687839	TRIM5, PLK2, UBR4, TRIM21, TRIM22	1064	86	19734	1.078313516349012	1.0	1.0	0.9940612151667428
Annotation Cluster 48	Enrichment Score: 0.4345246569812991
Category	Term	Count	%	PValue	Genes	List Total	Pop Hits	Pop Total	Fold Enrichment	Bonferroni	Benjamini	FDR
WIKIPATHWAYS	WP111:Electron transport chain OXPHOS system in mitochondria	12	1.06951871657754	0.14785404102730748	NDUFA9, COX8A, COX7B, COX4I1, NDUFA1, ATP5PO, NDUFS2, SDHA, COX6A1, SDHB, ATP5F1E, UQCRH	625	105	8487	1.5519085714285712	1.0	1.0	0.9840116279069767
GOTERM_BP_DIRECT	GO:0042776~proton motive force-driven mitochondrial ATP synthesis	7	0.6238859180035651	0.1513769004298984	NDUFA9, NDUFA1, ATP5PO, NDUFS2, SDHA, SDHB, ATP5F1E	1064	67	19734	1.937745483110762	1.0	1.0	0.9940612151667428
KEGG_PATHWAY	hsa00190:Oxidative phosphorylation	13	1.1586452762923352	0.19256156654854245	NDUFA9, COX8A, COX7B, COX4I1, NDUFA1, SDHA, COX6A1, SDHB, ATP5F1E, UQCRHL, UQCRH, ATP5PO, NDUFS2	580	138	8840	1.4357821089455272	1.0	0.5696155389891366	0.5242479296891169
GOTERM_BP_DIRECT	GO:0009060~aerobic respiration	5	0.4456327985739751	0.5021647908717101	NDUFA9, NDUFA1, NDUFS2, SDHB, UQCRH	1064	68	19734	1.36374944714728	1.0	1.0	0.9940612151667428
GOTERM_BP_DIRECT	GO:0032981~mitochondrial respiratory chain complex I assembly	4	0.35650623885918004	0.7071728784369926	NDUFA9, NDUFAF7, NDUFA1, NDUFS2	1064	67	19734	1.1072831332061497	1.0	1.0	0.9940612151667428
GOTERM_BP_DIRECT	GO:0006120~mitochondrial electron transport, NADH to ubiquinone	3	0.267379679144385	0.7169568584008311	NDUFA9, NDUFA1, NDUFS2	1064	46	19734	1.2095864661654134	1.0	1.0	0.9940612151667428
WIKIPATHWAYS	WP623:Oxidative phosphorylation	4	0.35650623885918004	0.8279423632590118	NDUFA9, ATP5PO, NDUFS2, ATP5F1E	625	60	8487	0.9052800000000001	1.0	1.0	0.9840116279069767
Annotation Cluster 49	Enrichment Score: 0.415396609633757
Category	Term	Count	%	PValue	Genes	List Total	Pop Hits	Pop Total	Fold Enrichment	Bonferroni	Benjamini	FDR
KEGG_PATHWAY	hsa04622:RIG-I-like receptor signaling pathway	9	0.8021390374331552	0.09737362844919255	MAPK10, CYLD, ZNFX1, CASP8, CASP10, ADAR, IKBKE, NFKB1, MAPK13	580	72	8840	1.9051724137931032	0.9999999999999992	0.4078940390160376	0.3754069031652027
WIKIPATHWAYS	WP4655:Cytosolic DNA sensing pathway	7	0.6238859180035651	0.46406999418051675	CYLD, POLR3A, CASP8, CASP10, ADAR, IKBKE, NFKB1	625	74	8487	1.2845189189189188	1.0	1.0	0.9840116279069767
KEGG_PATHWAY	hsa04623:Cytosolic DNA-sensing pathway	6	0.53475935828877	0.641264933484701	POLR3A, CASP8, MLKL, ADAR, IKBKE, NFKB1	580	83	8840	1.1017864561695057	1.0	0.9938673708065137	0.9147097926006851
GOTERM_BP_DIRECT	GO:0098586~cellular response to virus	5	0.4456327985739751	0.7522310005149442	EIF5AL1, ADAR, IKBKE, NFKB1, JAK1	1064	94	19734	0.9865421532554791	1.0	1.0	0.9940612151667428
Annotation Cluster 50	Enrichment Score: 0.39564918356006085
Category	Term	Count	%	PValue	Genes	List Total	Pop Hits	Pop Total	Fold Enrichment	Bonferroni	Benjamini	FDR
GOTERM_BP_DIRECT	GO:0030206~chondroitin sulfate biosynthetic process	3	0.267379679144385	0.27301644535171	DSE, XYLT1, CHST3	1064	19	19734	2.9284724970320535	1.0	1.0	0.9940612151667428
KEGG_PATHWAY	hsa00532:Glycosaminoglycan biosynthesis - chondroitin sulfate / dermatan sulfate	3	0.267379679144385	0.4041821691798224	DSE, XYLT1, CHST3	580	21	8840	2.1773399014778327	1.0	0.8495559790201641	0.7818922284787351
WIKIPATHWAYS	WP5395:Glycosaminoglycan synthesis in fibroblasts	4	0.35650623885918004	0.5892322260559303	DSE, XYLT1, EXTL3, CHST3	625	41	8487	1.3248000000000002	1.0	1.0	0.9840116279069767
Annotation Cluster 51	Enrichment Score: 0.3898432904452872
Category	Term	Count	%	PValue	Genes	List Total	Pop Hits	Pop Total	Fold Enrichment	Bonferroni	Benjamini	FDR
WIKIPATHWAYS	WP534:Glycolysis and gluconeogenesis	6	0.53475935828877	0.23358144398115072	TPI1, MDH1, PGAM1, GOT2, SLC2A3, HK1	625	45	8487	1.8105599999999997	1.0	1.0	0.9840116279069767
GOTERM_BP_DIRECT	GO:0061621~canonical glycolysis	3	0.267379679144385	0.2933750572976854	TPI1, PGAM1, HK1	1064	20	19734	2.782048872180451	1.0	1.0	0.9940612151667428
WIKIPATHWAYS	WP1946:Cori cycle	3	0.267379679144385	0.3587363638957901	TPI1, PGAM1, HK1	625	17	8487	2.3963294117647056	1.0	1.0	0.9840116279069767
WIKIPATHWAYS	WP5355:Metabolic epileptic disorders	9	0.8021390374331552	0.3645045813558276	TPI1, MDH1, CBS, PGAM1, GOT2, SLC2A3, ASS1, AASS, HK1	625	92	8487	1.3284	1.0	1.0	0.9840116279069767
GOTERM_BP_DIRECT	GO:0006096~glycolytic process	4	0.35650623885918004	0.49601834544538814	TPI1, PGAM1, LIPA, HK1	1064	49	19734	1.5140402025471842	1.0	1.0	0.9940612151667428
GOTERM_BP_DIRECT	GO:0006094~gluconeogenesis	4	0.35650623885918004	0.5096552813693362	TPI1, MDH1, PGAM1, PCK2	1064	50	19734	1.4837593984962405	1.0	1.0	0.9940612151667428
KEGG_PATHWAY	hsa00010:Glycolysis / Gluconeogenesis	4	0.35650623885918004	0.8241054365103593	TPI1, PGAM1, PCK2, HK1	580	67	8840	0.9099330931549151	1.0	1.0	0.9230769230769231
Annotation Cluster 52	Enrichment Score: 0.3694381082737596
Category	Term	Count	%	PValue	Genes	List Total	Pop Hits	Pop Total	Fold Enrichment	Bonferroni	Benjamini	FDR
WIKIPATHWAYS	WP127:IL5 signaling	5	0.4456327985739751	0.2877091721882524	LYN, STAT5A, RPS6KA1, STAT3, JAK1	625	37	8487	1.835027027027027	1.0	1.0	0.9840116279069767
WIKIPATHWAYS	WP2032:Thyroid stimulating hormone TSH signaling	6	0.53475935828877	0.4247093881889171	PDE4D, RPS6KA1, STAT3, ADCY2, PLD1, JAK1	625	58	8487	1.404744827586207	1.0	1.0	0.9840116279069767
WIKIPATHWAYS	WP2332:IL11 signaling	4	0.35650623885918004	0.6377347857429716	SOCS3, RPS6KA1, STAT3, JAK1	625	44	8487	1.2344727272727274	1.0	1.0	0.9840116279069767
Annotation Cluster 53	Enrichment Score: 0.3677082939803872
Category	Term	Count	%	PValue	Genes	List Total	Pop Hits	Pop Total	Fold Enrichment	Bonferroni	Benjamini	FDR
WIKIPATHWAYS	WP3863:T cell antigen receptor TCR pathway during Staphylococcus aureus infection	7	0.6238859180035651	0.30371307559762395	LCK, DAG1, PTPN6, PRKCQ, MAP3K14, CARD11, NFKB1	625	62	8487	1.5331354838709677	1.0	1.0	0.9840116279069767
GOTERM_BP_DIRECT	GO:0050853~B cell receptor signaling pathway	5	0.4456327985739751	0.41833819034805453	LYN, LCK, RFTN1, PTPN6, NFKB1	1064	61	19734	1.5202452853445088	1.0	1.0	0.9940612151667428
WIKIPATHWAYS	WP2583:T cell receptor and co stimulatory signaling	3	0.267379679144385	0.6207033865404554	LCK, PTPN6, NFKB1	625	28	8487	1.4549142857142856	1.0	1.0	0.9840116279069767
Annotation Cluster 54	Enrichment Score: 0.34370970895165837
Category	Term	Count	%	PValue	Genes	List Total	Pop Hits	Pop Total	Fold Enrichment	Bonferroni	Benjamini	FDR
WIKIPATHWAYS	WP61:Notch signaling	6	0.53475935828877	0.36497338036378196	PSENEN, LCK, FHL1, STAT3, NUMB, NFKB1	625	54	8487	1.5088	1.0	1.0	0.9840116279069767
WIKIPATHWAYS	WP5362:TAR syndrome	6	0.53475935828877	0.49766711995184143	FARP2, LCK, STAT3, MET, NFKB1, HLA-E	625	63	8487	1.2932571428571427	1.0	1.0	0.9840116279069767
WIKIPATHWAYS	WP4585:Cancer immunotherapy by PD 1 blockade	3	0.267379679144385	0.512472699535108	LCK, STAT3, NFKB1	625	23	8487	1.7711999999999999	1.0	1.0	0.9840116279069767
Annotation Cluster 55	Enrichment Score: 0.3241233520652153
Category	Term	Count	%	PValue	Genes	List Total	Pop Hits	Pop Total	Fold Enrichment	Bonferroni	Benjamini	FDR
WIKIPATHWAYS	WP176:Folate metabolism	7	0.6238859180035651	0.3972904714276938	AHCY, CBS, GPX3, SERPINE1, PLAT, GART, NFKB1	625	69	8487	1.3776	1.0	1.0	0.9840116279069767
WIKIPATHWAYS	WP15:Selenium micronutrient network	8	0.7130124777183601	0.45978139890309544	PRDX4, TXNRD2, CBS, GPX3, SERPINE1, PLAT, GGT1, NFKB1	625	87	8487	1.2486620689655172	1.0	1.0	0.9840116279069767
WIKIPATHWAYS	WP1533:Vitamin B12 metabolism	5	0.4456327985739751	0.5834053365438082	TCN2, CBS, SERPINE1, PLAT, NFKB1	625	55	8487	1.2344727272727274	1.0	1.0	0.9840116279069767
Annotation Cluster 56	Enrichment Score: 0.3191567870597126
Category	Term	Count	%	PValue	Genes	List Total	Pop Hits	Pop Total	Fold Enrichment	Bonferroni	Benjamini	FDR
WIKIPATHWAYS	WP2272:Pathogenic Escherichia coli infection	6	0.53475935828877	0.3799447535616778	TUBA1C, TUBB2B, TUBA1B, TUBB2A, EZR, TLR4	625	55	8487	1.4813672727272726	1.0	1.0	0.9840116279069767
GOTERM_BP_DIRECT	GO:0007017~microtubule-based process	3	0.267379679144385	0.41223805200432556	TUBA1C, TUBB2B, TUBA1B	1064	26	19734	2.140037593984962	1.0	1.0	0.9940612151667428
GOTERM_BP_DIRECT	GO:0000226~microtubule cytoskeleton organization	8	0.7130124777183601	0.7041433945857808	TUBA1C, TUBB2B, TUBA1B, TUBB2A, TTLL4, MAP2, MAP1B, DISC1	1064	150	19734	0.989172932330827	1.0	1.0	0.9940612151667428
Annotation Cluster 57	Enrichment Score: 0.3149430882075628
Category	Term	Count	%	PValue	Genes	List Total	Pop Hits	Pop Total	Fold Enrichment	Bonferroni	Benjamini	FDR
WIKIPATHWAYS	WP3303:RAC1 PAK1 p38 MMP2 pathway	8	0.7130124777183601	0.23135394947012963	STAT5A, MYC, ERBB2, PXN, STAT3, TEK, NFKB1, MAPK13	625	68	8487	1.5975529411764706	1.0	1.0	0.9840116279069767
KEGG_PATHWAY	hsa04917:Prolactin signaling pathway	7	0.6238859180035651	0.32048505274071304	MAPK10, STAT5A, SOCS3, SHC3, STAT3, NFKB1, MAPK13	580	71	8840	1.502671199611462	1.0	0.7544752283270952	0.6943842809382116
KEGG_PATHWAY	hsa05221:Acute myeloid leukemia	4	0.35650623885918004	0.8317140041795654	STAT5A, MYC, STAT3, NFKB1	580	68	8840	0.8965517241379309	1.0	1.0	0.9230769230769231
WIKIPATHWAYS	WP5293:Acute myeloid leukemia	4	0.35650623885918004	0.8915976933441491	STAT5A, MYC, STAT3, NFKB1	625	69	8487	0.7871999999999999	1.0	1.0	0.9840116279069767
Annotation Cluster 58	Enrichment Score: 0.3117815921530262
Category	Term	Count	%	PValue	Genes	List Total	Pop Hits	Pop Total	Fold Enrichment	Bonferroni	Benjamini	FDR
WIKIPATHWAYS	WP1742:TP53 network	4	0.35650623885918004	0.1597617540980929	CDKN1A, MYC, MDM2, OTX2	625	19	8487	2.8587789473684215	1.0	1.0	0.9840116279069767
WIKIPATHWAYS	WP1971:Integrated cancer pathway	6	0.53475935828877	0.23358144398115072	CDKN1A, CASP8, MYC, MDM2, JAK1, MAP3K5	625	45	8487	1.8105599999999997	1.0	1.0	0.9840116279069767
WIKIPATHWAYS	WP45:G1 to S cell cycle control	5	0.4456327985739751	0.7024166406345579	CDKN1A, CDC45, ORC1, MYC, MDM2	625	64	8487	1.060875	1.0	1.0	0.9840116279069767
WIKIPATHWAYS	WP179:Cell cycle	8	0.7130124777183601	0.7888919989914702	CDKN1A, CDC45, PTTG1, ORC1, MYC, MDM2, SFN, ANAPC1	625	120	8487	0.9052800000000001	1.0	1.0	0.9840116279069767
WIKIPATHWAYS	WP2446:Retinoblastoma gene in cancer	6	0.53475935828877	0.7932394519669179	CDKN1A, CDC45, ORC1, MYC, MDM2, MAPK13	625	89	8487	0.9154516853932584	1.0	1.0	0.9840116279069767
KEGG_PATHWAY	hsa04110:Cell cycle	9	0.8021390374331552	0.8210746409125167	CDKN1A, CDC45, PTTG1, ORC1, MYC, CDC26, MDM2, SFN, ANAPC1	580	158	8840	0.8681798341335661	1.0	1.0	0.9230769230769231
Annotation Cluster 59	Enrichment Score: 0.3032655026694811
Category	Term	Count	%	PValue	Genes	List Total	Pop Hits	Pop Total	Fold Enrichment	Bonferroni	Benjamini	FDR
WIKIPATHWAYS	WP428:Wnt signaling	12	1.06951871657754	0.21563081580391258	FOSL1, VANGL1, VANGL2, PLCB4, FZD5, PLAU, RYK, MYC, PRICKLE2, PLCB2, WNT3, CER1	625	114	8487	1.4293894736842103	1.0	1.0	0.9840116279069767
KEGG_PATHWAY	hsa04310:Wnt signaling pathway	13	1.1586452762923352	0.46994651543675103	FZD5, RYK, PRICKLE2, TLE7, MAPK10, VANGL1, FOSL1, VANGL2, PLCB4, MYC, PLCB2, CER1, WNT3	580	174	8840	1.1387237415774871	1.0	0.8755632404453719	0.8058281151001653
WIKIPATHWAYS	WP399:Wnt signaling and pluripotency	8	0.7130124777183601	0.6308641922646135	MAPK10, FOSL1, FZD5, PLAU, MYC, PRKCQ, CD44, WNT3	625	102	8487	1.065035294117647	1.0	1.0	0.9840116279069767
WIKIPATHWAYS	WP4336:ncRNAs involved in Wnt signaling in hepatocellular carcinoma	7	0.6238859180035651	0.6469449727525223	FOSL1, FZD5, PLAU, RYK, MYC, WNT3, CER1	625	89	8487	1.068026966292135	1.0	1.0	0.9840116279069767
WIKIPATHWAYS	WP4258:lncRNA in canonical Wnt signaling and colorectal cancer	7	0.6238859180035651	0.7363936025199598	FOSL1, FZD5, PLAU, RYK, MYC, WNT3, CER1	625	98	8487	0.9699428571428571	1.0	1.0	0.9840116279069767
Annotation Cluster 60	Enrichment Score: 0.29135809288324116
Category	Term	Count	%	PValue	Genes	List Total	Pop Hits	Pop Total	Fold Enrichment	Bonferroni	Benjamini	FDR
KEGG_PATHWAY	hsa04211:Longevity regulating pathway	8	0.7130124777183601	0.37601364297274925	PRKAB2, ADCY9, CREB3L2, IRS4, ADCY2, ADCY8, NFKB1, CREB5	580	90	8840	1.3547892720306514	1.0	0.8223782255984644	0.7568790748870823
KEGG_PATHWAY	hsa04962:Vasopressin-regulated water reabsorption	4	0.35650623885918004	0.5572909775852328	DYNC1H1, ADCY9, CREB3L2, CREB5	580	44	8840	1.3855799373040754	1.0	0.9306484798098223	0.8565260345152347
WIKIPATHWAYS	WP5085:Vasopressin regulated water reabsorption	4	0.35650623885918004	0.6377347857429716	DYNC1H1, ADCY9, CREB3L2, CREB5	625	44	8487	1.2344727272727274	1.0	1.0	0.9840116279069767
Annotation Cluster 61	Enrichment Score: 0.26358281117505483
Category	Term	Count	%	PValue	Genes	List Total	Pop Hits	Pop Total	Fold Enrichment	Bonferroni	Benjamini	FDR
KEGG_PATHWAY	hsa04961:Endocrine and other factor-regulated calcium reabsorption	6	0.53475935828877	0.2653115198620777	SLC8A3, DNM3, ADCY9, PLCB4, ATP1A2, PLCB2	580	53	8840	1.7254391672088483	1.0	0.6662267054314395	0.613164401459024
KEGG_PATHWAY	hsa04973:Carbohydrate digestion and absorption	4	0.35650623885918004	0.6713389829873073	PLCB4, ATP1A2, PLCB2, HK1	580	52	8840	1.1724137931034482	1.0	1.0	0.9230769230769231
KEGG_PATHWAY	hsa04919:Thyroid hormone signaling pathway	6	0.53475935828877	0.9089784615519159	PLCB4, HDAC3, MYC, MDM2, ATP1A2, PLCB2	580	122	8840	0.749576031656303	1.0	1.0	0.9230769230769231
Annotation Cluster 62	Enrichment Score: 0.25517342226801465
Category	Term	Count	%	PValue	Genes	List Total	Pop Hits	Pop Total	Fold Enrichment	Bonferroni	Benjamini	FDR
GOTERM_BP_DIRECT	GO:0042572~retinol metabolic process	5	0.4456327985739751	0.3316643766539189	ALDH1A3, RETSAT, AKR1C3, AKR1B1, DHRS3	1064	54	19734	1.717314118629908	1.0	1.0	0.9940612151667428
WIKIPATHWAYS	WP716:Vitamin A and carotenoid metabolism	4	0.35650623885918004	0.6220236419371669	ALDH1A3, RETSAT, LPL, DHRS3	625	43	8487	1.2631813953488373	1.0	1.0	0.9840116279069767
KEGG_PATHWAY	hsa00830:Retinol metabolism	4	0.35650623885918004	0.8317140041795654	ALDH1A3, RETSAT, CYP2S1, DHRS3	580	68	8840	0.8965517241379309	1.0	1.0	0.9230769230769231
Annotation Cluster 63	Enrichment Score: 0.24135953849744907
Category	Term	Count	%	PValue	Genes	List Total	Pop Hits	Pop Total	Fold Enrichment	Bonferroni	Benjamini	FDR
WIKIPATHWAYS	WP2637:Interleukin 1 IL 1 structural pathway	6	0.53475935828877	0.2907441279902536	MAPK10, MYC, MKNK1, MAP3K14, NFKB1, MYD88	625	49	8487	1.6627591836734692	1.0	1.0	0.9840116279069767
WIKIPATHWAYS	WP4496:Signal transduction through IL1R	3	0.267379679144385	0.709445749894882	MAP3K14, NFKB1, MYD88	625	33	8487	1.2344727272727272	1.0	1.0	0.9840116279069767
WIKIPATHWAYS	WP195:IL1 signaling	3	0.267379679144385	0.9151478019443513	MAP3K14, NFKB1, MYD88	625	54	8487	0.7544	1.0	1.0	0.9840116279069767
Annotation Cluster 64	Enrichment Score: 0.21325408552531172
Category	Term	Count	%	PValue	Genes	List Total	Pop Hits	Pop Total	Fold Enrichment	Bonferroni	Benjamini	FDR
KEGG_PATHWAY	hsa04061:Viral protein interaction with cytokine and cytokine receptor	8	0.7130124777183601	0.4846590391887893	IL2RB, TNFRSF10C, TNFRSF10B, TNFRSF10A, CCL28, CX3CL1, CCL26, TNFRSF10D	580	100	8840	1.2193103448275862	1.0	0.8862726560692268	0.8156845684176954
KEGG_PATHWAY	hsa04060:Cytokine-cytokine receptor interaction	19	1.6934046345811051	0.6755954713600565	NGFR, EDA, IL4R, CD70, LIF, TNFRSF10C, TNFRSF10B, TNFRSF11B, TNFRSF10A, INHBA, CX3CL1, EDA2R, TGFBR2, TNFRSF10D, IL2RB, CCL28, NODAL, TNFRSF21, CCL26	580	298	8840	0.9717657949548717	1.0	1.0	0.9230769230769231
WIKIPATHWAYS	WP5473:Cytokine cytokine receptor interaction	18	1.6042780748663104	0.7000268478604861	NGFR, EDA, IL4R, CD70, LIF, TNFRSF10C, TNFRSF10B, TNFRSF11B, TNFRSF10A, INHBA, CX3CL1, EDA2R, TGFBR2, IL2RB, CCL28, NODAL, TNFRSF21, CCL26	625	255	8487	0.9585317647058823	1.0	1.0	0.9840116279069767
Annotation Cluster 65	Enrichment Score: 0.16077945560384918
Category	Term	Count	%	PValue	Genes	List Total	Pop Hits	Pop Total	Fold Enrichment	Bonferroni	Benjamini	FDR
GOTERM_BP_DIRECT	GO:0048015~phosphatidylinositol-mediated signaling	3	0.267379679144385	0.4858355539332537	PLCB4, PI4KB, PLCB2	1064	30	19734	1.8546992481203008	1.0	1.0	0.9940612151667428
KEGG_PATHWAY	hsa04070:Phosphatidylinositol signaling system	7	0.6238859180035651	0.6273398442315512	PLCB4, DGKA, ITPR2, ITPR3, PI4KB, DGKK, PLCB2	580	98	8840	1.0886699507389161	1.0	0.9938673708065137	0.9147097926006851
WIKIPATHWAYS	WP5411:Phosphatidyl inositol phosphate pathway	3	0.267379679144385	0.8620862678582613	PLCB4, PI4KB, PLCB2	625	46	8487	0.8855999999999999	1.0	1.0	0.9840116279069767
KEGG_PATHWAY	hsa00562:Inositol phosphate metabolism	4	0.35650623885918004	0.8656439235308699	PLCB4, TPI1, PI4KB, PLCB2	580	73	8840	0.8351440717997165	1.0	1.0	0.9230769230769231
Annotation Cluster 66	Enrichment Score: 0.10809861249820887
Category	Term	Count	%	PValue	Genes	List Total	Pop Hits	Pop Total	Fold Enrichment	Bonferroni	Benjamini	FDR
WIKIPATHWAYS	WP399:Wnt signaling and pluripotency	8	0.7130124777183601	0.6308641922646135	MAPK10, FOSL1, FZD5, PLAU, MYC, PRKCQ, CD44, WNT3	625	102	8487	1.065035294117647	1.0	1.0	0.9840116279069767
WIKIPATHWAYS	WP4150:Wnt signaling in kidney disease	3	0.267379679144385	0.7673398724854188	MAPK10, FZD5, WNT3	625	37	8487	1.101016216216216	1.0	1.0	0.9840116279069767
WIKIPATHWAYS	WP4787:Osteoblast differentiation and related diseases	5	0.4456327985739751	0.9789951026755952	MAPK10, FZD5, PRKCQ, WNT3, MAPK13	625	119	8487	0.5705546218487395	1.0	1.0	0.9840116279069767
Annotation Cluster 67	Enrichment Score: 0.0036769147851977704
Category	Term	Count	%	PValue	Genes	List Total	Pop Hits	Pop Total	Fold Enrichment	Bonferroni	Benjamini	FDR
WIKIPATHWAYS	WP4536:Genes related to primary cilium development based on CRISPR	4	0.35650623885918004	0.984235312897675	EVC, BBS9, TULP3, WDR35	625	103	8487	0.527347572815534	1.0	1.0	0.984235312897675
WIKIPATHWAYS	WP5234:Bardet Biedl syndrome	3	0.267379679144385	0.9906207228512176	EVC, BBS9, WDR35	625	88	8487	0.4629272727272727	1.0	1.0	0.9906207228512176
WIKIPATHWAYS	WP4803:Ciliopathies	4	0.35650623885918004	0.9999145870778503	EVC, BBS9, WDR35, GAS8	625	184	8487	0.2952	1.0	1.0	0.9999145870778503

## Sheet: tKOvsWT_Downregulated
Annotation Cluster 1	Enrichment Score: 2.757079948107395
Category	Term	Count	%	PValue	Genes	List Total	Pop Hits	Pop Total	Fold Enrichment	Bonferroni	Benjamini	FDR
KEGG_PATHWAY	hsa05224:Breast cancer	31	1.6120644825793031	6.611906451909112E-6	NOTCH3, SHC2, FLT4, LRP5, FZD10, PIK3R1, BRCA2, DLL1, EGFR, FGF4, DLL3, FRAT1, FGF8, HEY1, HEY2, DVL1, E2F2, TNFSF11, HES1, HES5, JAG2, APC2, JUN, FZD2, WNT5B, WNT7B, WNT5A, FZD9, FZD8, GADD45G, CDK6	760	148	8840	2.4363442389758183	0.002192752596999914	0.0010975764710169126	0.0010777407516611853
WIKIPATHWAYS	WP4262:Breast cancer pathway	32	1.6640665626625066	1.0404409487143667E-4	NOTCH3, SHC2, FLT4, LRP5, FZD10, PIK3R1, BRCA2, DLL1, EGFR, FGF4, DLL3, FRAT1, FGF8, HEY1, HEY2, DVL1, E2F2, TNFSF11, HES1, HES5, JAG2, APC2, JUN, FZD2, WNT5B, WNT7B, WNT5A, FZD9, FZD8, GADD45G, RAD50, CDK6	843	155	8487	2.078475490758811	0.07101905487471338	0.024589087754616202	0.024311636834959034
KEGG_PATHWAY	hsa05225:Hepatocellular carcinoma	27	1.40405616224649	0.002634048813593126	SHC2, SMARCD3, LRP5, KEAP1, FZD10, PIK3R1, EGFR, FRAT1, TERT, DPF1, DVL1, E2F2, PRKCG, APC2, FZD2, TXNRD3, WNT5B, BAD, WNT7B, WNT5A, FZD9, IGF2, FZD8, SMARCA2, GADD45G, CDK6, GSTA2	760	170	8840	1.8473684210526315	0.5834121753085906	0.10931302576411472	0.10733748915391988
WIKIPATHWAYS	WP4258:lncRNA in canonical Wnt signaling and colorectal cancer	20	1.0400416016640666	0.0031519902049619796	TFAP2A, APC2, JUN, FZD2, WNT5B, WNT7B, WNT5A, FZD9, LRP5, FZD8, FZD10, MACROH2A2, NKD1, NKD2, FRAT1, SFRP2, CDK6, DVL1, NOTUM, TCF3	843	98	8487	2.0546154404822428	0.8930221502852724	0.1862300879431703	0.1841287611398623
KEGG_PATHWAY	hsa05226:Gastric cancer	23	1.1960478419136766	0.008869783810529455	APC2, SHC2, CDKN1B, FZD2, WNT5B, WNT7B, WNT5A, FZD9, LRP5, FZD8, FZD10, PIK3R1, EGFR, GADD45G, FGF4, FRAT1, MUC2, FGF8, RXRA, TERT, DVL1, E2F2, CTNNA2	760	150	8840	1.7835087719298248	0.9480724445356993	0.2677062022814345	0.262868138384782
KEGG_PATHWAY	hsa05200:Pathways in cancer	62	3.2241289651586063	0.011451524752112925	RET, CDKN1B, FLT4, KEAP1, FZD10, BRCA2, FGF4, BBC3, FRAT1, EDNRA, RPS6KA5, FGF8, HEY1, MECOM, HEY2, APC2, PRKCG, HSP90AA1, WNT5B, WNT5A, KIF7, TRAF3, CEBPA, LAMA5, NOTCH3, LRP5, PDGFA, LPAR4, PIK3R1, DLL1, EGFR, GNAI1, DLL3, RXRA, GNG5, TERT, GNA11, GNG7, DVL1, E2F2, PMAIP1, HES1, FADD, CTNNA2, HES5, JAG2, EGLN1, JUN, FZD2, TXNRD3, BAD, WNT7B, FZD9, IGF2, VEGFB, FZD8, GADD45G, BMP4, NFKBIA, CDK6,…	760	533	8840	1.3530166880616175	0.9781562985151409	0.31682551814179094	0.31109975576573445
WIKIPATHWAYS	WP5434:Cancer pathways	61	3.172126885075403	0.08647910724091203	RET, CDKN1B, FLT4, KEAP1, FZD10, BRCA2, BBC3, FRAT1, EDNRA, RPS6KA5, HEY1, MECOM, HEY2, APC2, PRKCG, HSP90AA1, WNT5B, MST1, WNT5A, KIF7, TRAF3, CEBPA, LAMA5, NOTCH3, LRP5, PDGFA, LPAR4, PIK3R1, DLL1, EGFR, GNAI1, DLL3, RXRA, GNG5, TERT, GNA11, GNG7, DVL1, E2F2, PMAIP1, HES1, FADD, CTNNA2, HES5, JAG2, EGLN1, JUN, FZD2, TXNRD3, BAD, WNT7B, FZD9, IGF2, VEGFB, FZD8, GADD45G, BMP4, NFKBIA, CDK6, GSTA2…	843	509	8487	1.2065315425543073	1.0	1.0	0.9901129943502824
Annotation Cluster 2	Enrichment Score: 2.1024997346875494	pval	0.00965658
Category	Term	Count	%	PValue	Genes	List Total	Pop Hits	Pop Total	Fold Enrichment	Bonferroni	Benjamini	FDR
KEGG_PATHWAY	hsa04330:Notch signaling pathway	15	0.7800312012480499	0.000620111	JAG2, NOTCH3, NUMBL, TLE1, DTX1, NRARP, DLL1, DLL3, NCOR2, HEY1, HEY2, DVL1, CIR1, HES1, HES5	760	62	8840	2.8140916808149403	0.1861187213646872	0.05146922831732063	0.050539061540501584
WIKIPATHWAYS	WP61:Notch signaling	14	0.7280291211648465	0.00192883	JAG2, HES6, NOTCH3, NUMBL, TLE1, DTX1, PIK3R1, DLL1, DLL3, NCOR2, HEY2, CIR1, HES1, HES5	843	54	8487	2.610122578094108	0.745112210091242	0.15194910967975722	0.1502345922221577
WIKIPATHWAYS	WP268:Notch signaling	10	0.5200208008320333	0.0264208	JAG2, NCOR2, NOTCH3, NUMBL, DVL1, DTX1, HES1, DLL1, HES5, DLL3	843	44	8487	2.2880944678097705	0.9999999941537857	0.691277326072879	0.6834772998266405
WIKIPATHWAYS	WP3845:Canonical and non canonical Notch signaling	6	0.31201248049922	0.123109	JAG2, NOTCH3, HEY1, HES1, DLL1, DLL3	843	27	8487	2.237247924080664	1.0	1.0	0.9901129943502824
Annotation Cluster 3	Enrichment Score: 1.8515361387705942	pval	0.0135962
Category	Term	Count	%	PValue	Genes	List Total	Pop Hits	Pop Total	Fold Enrichment	Bonferroni	Benjamini	FDR
KEGG_PATHWAY	hsa04550:Signaling pathways regulating pluripotency of stem cells	25	1.3000520020800832	0.00116195	ONECUT1, FZD10, PIK3R1, SOX2, DVL1, SKIL, APC2, FZD2, WNT5B, PCGF5, WNT7B, WNT5A, FZD9, FZD8, SMAD9, DUSP9, TBX3, MAPK12, BMP4, ID2, ID1, ID4, LHX5, TCF3, FGFR3	760	144	8840	2.0193713450292394	0.32022342426472594	0.07715336112191186	0.07575902327031103
GOTERM_BP_DIRECT	GO:0035567~non-canonical Wnt signaling pathway	9	0.46801872074883	0.00216944	SFRP2, FZD2, FRZB, WNT5A, DVL1, FZD9, FZD8, IFT80, FZD10	1732	28	19734	3.662281425272187	0.9999864137399139	0.3024897807020466	0.3012584790166923
KEGG_PATHWAY	hsa05225:Hepatocellular carcinoma	27	1.40405616224649	0.00263405	SHC2, SMARCD3, LRP5, KEAP1, FZD10, PIK3R1, EGFR, FRAT1, TERT, DPF1, DVL1, E2F2, PRKCG, APC2, FZD2, TXNRD3, WNT5B, BAD, WNT7B, WNT5A, FZD9, IGF2, FZD8, SMARCA2, GADD45G, CDK6, GSTA2	760	170	8840	1.8473684210526315	0.5834121753085906	0.10931302576411472	0.10733748915391988
WIKIPATHWAYS	WP4258:lncRNA in canonical Wnt signaling and colorectal cancer	20	1.0400416016640666	0.00315199	TFAP2A, APC2, JUN, FZD2, WNT5B, WNT7B, WNT5A, FZD9, LRP5, FZD8, FZD10, MACROH2A2, NKD1, NKD2, FRAT1, SFRP2, CDK6, DVL1, NOTUM, TCF3	843	98	8487	2.0546154404822428	0.8930221502852724	0.1862300879431703	0.1841287611398623
KEGG_PATHWAY	hsa04310:Wnt signaling pathway	27	1.40405616224649	0.00364411	LRP5, PRICKLE3, FZD10, APCDD1, NKD1, NKD2, PPP3CA, FRAT1, FRZB, DVL1, LZTS2, PRKCG, APC2, JUN, FZD2, TLE1, WNT5B, WNT7B, SIAH1, WNT5A, APCDD1L, FZD9, FZD8, NFATC1, NFATC4, SFRP2, NOTUM	760	174	8840	1.8049001814882033	0.7024146143915952	0.1344271457954927	0.13199773954617655
KEGG_PATHWAY	hsa04390:Hippo signaling pathway	24	1.24804992199688	0.00766755	APC2, FZD2, WNT5B, WNT7B, WNT5A, FZD9, FZD8, PARD6G, SCRIB, FZD10, NKD1, NKD2, BBC3, SOX2, BMP4, PARD6B, PARD6A, PPP2R2C, ID2, ID1, DVL1, CTNNA2, AMH, TP73	760	157	8840	1.7780757626550454	0.9223415442839682	0.2545625314807329	0.24996200380337022
GOTERM_BP_DIRECT	GO:0060070~canonical Wnt signaling pathway	19	0.9880395215808632	0.00860686	FZD2, FOXD1, WNT5B, WNT7B, SIAH1, WNT5A, FZD9, LRP5, FZD8, FZD10, PYGO1, FRAT1, EDNRA, SFRP2, ADGRA2, FRZB, COL6A1, DVL1, SOX9	1732	112	19734	1.9328707522269877	1.0	0.6000375196538118	0.597595033142331
KEGG_PATHWAY	hsa05226:Gastric cancer	23	1.1960478419136766	0.00886978	APC2, SHC2, CDKN1B, FZD2, WNT5B, WNT7B, WNT5A, FZD9, LRP5, FZD8, FZD10, PIK3R1, EGFR, GADD45G, FGF4, FRAT1, MUC2, FGF8, RXRA, TERT, DVL1, E2F2, CTNNA2	760	150	8840	1.7835087719298248	0.9480724445356993	0.2677062022814345	0.262868138384782
KEGG_PATHWAY	hsa05217:Basal cell carcinoma	12	0.62402496099844	0.0172372	APC2, BMP4, FZD2, WNT5B, WNT7B, WNT5A, DVL1, FZD9, FZD8, FZD10, KIF7, GADD45G	760	63	8840	2.2155388471177946	0.9968884960911668	0.3839842524109547	0.37704477796979285
WIKIPATHWAYS	WP2571:Polycystic kidney disease pathway	16	0.8320332813312533	0.0190463	SLC12A2, JUN, FZD2, WNT5B, WNT7B, WNT5A, FZD9, VEGFB, FZD8, FZD10, PKD1, GNAI1, STK11, GNA11, DVL1, KDR	843	85	8487	1.8950805945153864	0.9999987777718763	0.6430385624496001	0.6357828381906484
WIKIPATHWAYS	WP399:Wnt signaling and pluripotency	18	0.93603744149766	0.0222701	PRKCG, FOXD3, JUN, FZD2, WNT5B, WNT7B, WNT5A, FZD9, LRP5, FZD8, PPP2R3B, FZD10, NKD1, NKD2, SOX2, FRAT1, PPP2R2C, DVL1	843	102	8487	1.7766380573581746	0.9999998811587589	0.6784969692455098	0.6708411501284941
WIKIPATHWAYS	WP428:Wnt signaling	19	0.9880395215808632	0.0312904	PRKCG, JUN, FZD2, WNT5B, WNT7B, WNT5A, FZD9, LRP5, FZD8, NFATC1, FZD10, NKD1, NKD2, NFATC4, PPP3CA, FRAT1, SFRP2, DVL1, NOTUM	843	114	8487	1.6779359430604983	0.9999999998320906	0.6932776770021756	0.6854550798004585
KEGG_PATHWAY	hsa04934:Cushing syndrome	21	1.0920436817472698	0.0424627	APC2, CDKN1B, FZD2, WNT5B, WNT7B, WNT5A, FZD9, FZD8, AHR, CACNA1C, FZD10, EGFR, CACNA1H, GNAI1, CACNA1G, POMC, CDK6, ARMC5, GNA11, DVL1, E2F2	760	155	8840	1.5758913412563667	0.9999994457660322	0.7419797447404453	0.728570472245136
WIKIPATHWAYS	WP4336:ncRNAs involved in Wnt signaling in hepatocellular carcinoma	15	0.7800312012480499	0.05466	JUN, FZD2, WNT5B, WNT7B, WNT5A, FZD9, LRP5, FZD8, FZD10, NKD1, NKD2, FRAT1, SFRP2, DVL1, NOTUM	843	89	8487	1.6967891559038748	1.0	0.9012544057306899	0.8910851035503717
WIKIPATHWAYS	WP4150:Wnt signaling in kidney disease	8	0.41601664066562666	0.0682699	FZD2, WNT5B, WNT7B, WNT5A, DVL1, FZD9, LRP5, FZD8	843	37	8487	2.1767817639703764	1.0	1.0	0.9901129943502824
KEGG_PATHWAY	hsa04150:mTOR signaling pathway	20	1.0400416016640666	0.0832657	PRKCG, FZD2, WNT5B, WNT7B, NPRL3, WNT5A, FZD9, LRP5, FZD8, FZD10, PIK3R1, WDR24, STK11, DDIT4, AKT1S1, DVL1, ATP6V1H, ULK1, SGK1, TELO2	760	158	8840	1.4723517654896736	0.9999999999997083	1.0	0.9848942598187311
KEGG_PATHWAY	hsa04916:Melanogenesis	12	0.62402496099844	0.247944	POMC, GNAO1, PRKCG, FZD2, WNT5B, WNT7B, WNT5A, DVL1, FZD9, FZD8, FZD10, GNAI1	760	101	8840	1.381969775924961	1.0	1.0	0.9848942598187311
Annotation Cluster 4	Enrichment Score: 1.6619490886199866
Category	Term	Count	%	PValue	Genes	List Total	Pop Hits	Pop Total	Fold Enrichment	Bonferroni	Benjamini	FDR
GOTERM_BP_DIRECT	GO:2000311~regulation of AMPA receptor activity	10	0.5200208008320333	1.2333386358446238E-5	CACNG7, CACNG8, NLGN2, CNIH2, MAPK8IP2, SHISA8, CACNG4, SHANK1, CACNG5, SHISA6	1732	19	19734	5.9967181232527045	0.06165788287433094	0.00883161948442576	0.008795669880011545
GOTERM_BP_DIRECT	GO:0019226~transmission of nerve impulse	9	0.46801872074883	5.085314169409941E-4	SPTBN4, CACNG7, CACNG8, KCNJ8, COL6A1, S1PR1, CACNG4, CACNG5, PLEC	1732	23	19734	4.458429561200924	0.9275377495764314	0.10494054319994355	0.10451337680971311
GOTERM_BP_DIRECT	GO:0098970~postsynaptic neurotransmitter receptor diffusion trapping	5	0.26001040041601664	0.0051845134540508455	CACNG7, CACNG8, CACNG4, CACNG5, SHISA6	1732	9	19734	6.329869130100077	0.9999999999977536	0.47762330195443414	0.4756791094091651
GOTERM_BP_DIRECT	GO:0051968~positive regulation of synaptic transmission, glutamatergic	9	0.46801872074883	0.00653999474175939	CACNG7, CACNG8, NLGN2, GPRIN1, SHANK3, EGFR, CACNG4, CACNG5, GRIN1	1732	33	19734	3.107390300230947	0.999999999999998	0.537501986010226	0.5353140539097773
GOTERM_BP_DIRECT	GO:0099590~neurotransmitter receptor internalization	4	0.20800832033281333	0.01800788432337548	CACNG7, CACNG8, CACNG4, CACNG5	1732	7	19734	6.510722533817222	1.0	0.9178285351339036	0.9140924623993015
GOTERM_BP_DIRECT	GO:0098943~neurotransmitter receptor transport, postsynaptic endosome to lysosome	4	0.20800832033281333	0.01800788432337548	CACNG7, CACNG8, CACNG4, CACNG5	1732	7	19734	6.510722533817222	1.0	0.9178285351339036	0.9140924623993015
KEGG_PATHWAY	hsa05412:Arrhythmogenic right ventricular cardiomyopathy	12	0.62402496099844	0.11712863760178888	CACNG7, CACNG8, CACNB4, ACTN3, ATP2A3, DMD, CACNA1C, CTNNA2, NOS1, CACNG4, CACNG5, SLC8A2	760	86	8840	1.6230110159118727	1.0	1.0	0.9848942598187311
KEGG_PATHWAY	hsa04260:Cardiac muscle contraction	12	0.62402496099844	0.12432151265629324	CACNG7, CACNG8, CACNB4, HRC, ATP2A3, ATP1B2, CACNA1C, COX5B, CACNG4, MYH7, CACNG5, SLC8A2	760	87	8840	1.604355716878403	1.0	1.0	0.9848942598187311
KEGG_PATHWAY	hsa04261:Adrenergic signaling in cardiomyocytes	18	0.93603744149766	0.16940712358478055	ATP2A3, PPP2R3B, ATP1B2, CACNA1C, ATP2B1, GNAI1, MAPK12, SLC8A2, CACNG7, CACNG8, RPS6KA5, CACNB4, PPP2R2C, PPP1R1A, KCNQ1, CACNG4, MYH7, CACNG5	760	154	8840	1.3595352016404647	1.0	1.0	0.9848942598187311
KEGG_PATHWAY	hsa05410:Hypertrophic cardiomyopathy	11	0.5720228809152366	0.3435202225793588	CACNG7, CACNG8, CACNB4, ATP2A3, DMD, CACNA1C, NOS1, CACNG4, MYH7, CACNG5, SLC8A2	760	99	8840	1.2923976608187133	1.0	1.0	0.9848942598187311
KEGG_PATHWAY	hsa05414:Dilated cardiomyopathy	11	0.5720228809152366	0.41454823945039565	CACNG7, CACNG8, CACNB4, ATP2A3, DMD, CACNA1C, NOS1, CACNG4, MYH7, CACNG5, SLC8A2	760	105	8840	1.218546365914787	1.0	1.0	0.9848942598187311
WIKIPATHWAYS	WP2118:Arrhythmogenic right ventricular cardiomyopathy	9	0.46801872074883	0.47025301902120853	CACNG7, CACNG8, CACNB4, ACTN3, DMD, CACNA1C, CTNNA2, CACNG4, CACNG5	843	75	8487	1.2081138790035586	1.0	1.0	0.9901129943502824
Annotation Cluster 5	Enrichment Score: 1.4953226149758296
Category	Term	Count	%	PValue	Genes	List Total	Pop Hits	Pop Total	Fold Enrichment	Bonferroni	Benjamini	FDR
GOTERM_BP_DIRECT	GO:0072049~comma-shaped body morphogenesis	3	0.15600624024961	0.021722770088345535	LHX1, HES1, HES5	1732	3	19734	11.393764434180138	1.0	0.9745023555284749	0.97053558881669
GOTERM_BP_DIRECT	GO:0021537~telencephalon development	5	0.26001040041601664	0.03673709580756601	BMP4, LHX1, SIX3, HES1, HES5	1732	15	19734	3.7979214780600463	1.0	1.0	0.9961225281116712
GOTERM_BP_DIRECT	GO:0072050~S-shaped body morphogenesis	3	0.15600624024961	0.04092720892797773	LHX1, HES1, HES5	1732	4	19734	8.545323325635104	1.0	1.0	0.9961225281116712
Annotation Cluster 6	Enrichment Score: 1.4015176835297902
Category	Term	Count	%	PValue	Genes	List Total	Pop Hits	Pop Total	Fold Enrichment	Bonferroni	Benjamini	FDR
WIKIPATHWAYS	WP4211:Transcriptional cascade regulating adipogenesis	6	0.31201248049922	0.006199463811848237	SREBF1, CEBPA, CEBPB, CEBPD, GATA2, KLF15	843	13	8487	4.64659184232138	0.9877579958653405	0.31395856018574286	0.31041600943611525
WIKIPATHWAYS	WP4844:Influence of laminopathies on Wnt signaling	9	0.46801872074883	0.02602479928793282	SREBF1, CEBPA, CEBPB, TLE1, CDK6, CEBPD, HMGA2, HES1, HES5	843	37	8487	2.4488794844666733	0.9999999922032695	0.691277326072879	0.6834772998266405
WIKIPATHWAYS	WP4149:White fat cell differentiation	7	0.36401456058242326	0.09125601877868944	SREBF1, CEBPA, CEBPB, MECOM, CEBPD, GATA2, KLF15	843	32	8487	2.2022909252669036	1.0	1.0	0.9901129943502824
WIKIPATHWAYS	WP3599:Transcription factor regulation in adipogenesis	5	0.26001040041601664	0.1682388263335687	CEBPA, CEBPB, RXRA, CEBPD, IRS2	843	22	8487	2.2880944678097705	1.0	1.0	0.9901129943502824
Annotation Cluster 7	Enrichment Score: 1.235667157056775
Category	Term	Count	%	PValue	Genes	List Total	Pop Hits	Pop Total	Fold Enrichment	Bonferroni	Benjamini	FDR
WIKIPATHWAYS	WP4788:Autosomal recessive osteopetrosis pathways	5	0.26001040041601664	0.01796732841489083	CLCN7, OSTM1, TNFSF11, SNX10, TCIRG1	843	11	8487	4.576188935619541	0.99999733827491	0.6430385624496001	0.6357828381906484
GOTERM_BP_DIRECT	GO:0030316~osteoclast differentiation	9	0.46801872074883	0.0400058312629895	SBNO2, EFNA2, OSTM1, CSF1, TNFSF11, SNX10, TCIRG1, PIK3R1, JUNB	1732	45	19734	2.2787528868360276	1.0	1.0	0.9961225281116712
GOTERM_BP_DIRECT	GO:0044691~tooth eruption	3	0.15600624024961	0.06428920274841038	TNFSF11, SNX10, TCIRG1	1732	5	19734	6.836258660508084	1.0	1.0	0.9961225281116712
GOTERM_BP_DIRECT	GO:0045453~bone resorption	5	0.26001040041601664	0.2469372041567267	TNFSF11, SNX10, PTH1R, TCIRG1, HNF1A	1732	29	19734	1.964442143824162	1.0	1.0	0.9961225281116712
Annotation Cluster 8	Enrichment Score: 1.2309164995528117
Category	Term	Count	%	PValue	Genes	List Total	Pop Hits	Pop Total	Fold Enrichment	Bonferroni	Benjamini	FDR
GOTERM_BP_DIRECT	GO:0042491~inner ear auditory receptor cell differentiation	5	0.26001040041601664	0.0288967643712477	BMP4, MCOLN3, HES1, DLL1, HES5	1732	14	19734	4.069201583635763	1.0	1.0	0.9961225281116712
GOTERM_BP_DIRECT	GO:0045608~negative regulation of inner ear auditory receptor cell differentiation	3	0.15600624024961	0.04092720892797773	HES1, DLL1, HES5	1732	4	19734	8.545323325635104	1.0	1.0	0.9961225281116712
GOTERM_BP_DIRECT	GO:0097150~neuronal stem cell population maintenance	5	0.26001040041601664	0.17154938133420877	SOX2, ASPM, HES1, DLL1, HES5	1732	25	19734	2.2787528868360276	1.0	1.0	0.9961225281116712
Annotation Cluster 9	Enrichment Score: 1.2283744592594863	pval	0.0350791
Category	Term	Count	%	PValue	Genes	List Total	Pop Hits	Pop Total	Fold Enrichment	Bonferroni	Benjamini	FDR
GOTERM_BP_DIRECT	GO:0060997~dendritic spine morphogenesis	7	0.36401456058242326	0.00332459	DVL1, EPHB2, PAK3, EPHB1, SHANK3, SHANK1, EPHB3	1732	18	19734	4.430908391070054	0.9999999655403572	0.3898084658572228	0.3882217285470848
GOTERM_BP_DIRECT	GO:0060996~dendritic spine development	5	0.26001040041601664	0.0367371	NCK2, EPHB2, EPHB1, EPHB3, PAK4	1732	15	19734	3.7979214780600463	1.0	1.0	0.9961225281116712
GOTERM_BP_DIRECT	GO:0021952~central nervous system projection neuron axonogenesis	4	0.20800832033281333	0.0651757	SPTBN4, EPHB2, EPHB1, EPHB3	1732	11	19734	4.143187066974596	1.0	1.0	0.9961225281116712
GOTERM_BP_DIRECT	GO:0031290~retinal ganglion cell axon guidance	5	0.26001040041601664	0.106392	ROBO2, NRCAM, EPHB2, EPHB1, EPHB3	1732	21	19734	2.712801055757176	1.0	1.0	0.9961225281116712
WIKIPATHWAYS	WP4564:Neural crest cell migration during development	7	0.36401456058242326	0.200816	JUN, CDH11, EPHB2, PAK3, EPHB1, EPHB3, PAK4	843	40	8487	1.761832740213523	1.0	1.0	0.9901129943502824
WIKIPATHWAYS	WP4565:Neural crest cell migration in cancer	7	0.36401456058242326	0.250677	JUN, CDH11, EPHB2, PAK3, EPHB1, EPHB3, PAK4	843	43	8487	1.6389141769428122	1.0	1.0	0.9901129943502824
Annotation Cluster 10	Enrichment Score: 1.1529362258136993
Category	Term	Count	%	PValue	Genes	List Total	Pop Hits	Pop Total	Fold Enrichment	Bonferroni	Benjamini	FDR
GOTERM_BP_DIRECT	GO:0018230~peptidyl-L-cysteine S-palmitoylation	7	0.36401456058242326	0.012372824361762486	CLIP3, ZDHHC12, ZDHHC24, ZDHHC21, ZDHHC8, ZDHHC1, ZDHHC14	1732	23	19734	3.4676674364896076	1.0	0.733694263015318	0.730707719203858
GOTERM_BP_DIRECT	GO:0018345~protein palmitoylation	5	0.26001040041601664	0.13740374656784882	ZDHHC12, ZDHHC21, ZDHHC8, ZDHHC1, ZDHHC14	1732	23	19734	2.476905311778291	1.0	1.0	0.9961225281116712
GOTERM_BP_DIRECT	GO:0006612~protein targeting to membrane	8	0.41601664066562666	0.2045144035255662	ARL6, ZDHHC12, ZDHHC24, VPS37D, ZDHHC21, ZDHHC1, ZDHHC14, YIF1B	1732	55	19734	1.6572748267898383	1.0	1.0	0.9961225281116712
Annotation Cluster 11	Enrichment Score: 1.1323578711525495
Category	Term	Count	%	PValue	Genes	List Total	Pop Hits	Pop Total	Fold Enrichment	Bonferroni	Benjamini	FDR
GOTERM_BP_DIRECT	GO:0098719~sodium ion import across plasma membrane	8	0.41601664066562666	0.004616608885452258	SLC12A2, SCNN1G, SLC9A3, SCNN1D, SCNN1B, SLC5A2, HCN2, TRPM4	1732	25	19734	3.6460046189376443	0.9999999999573016	0.44937896679336226	0.4475497444047868
GOTERM_BP_DIRECT	GO:0050915~sensory perception of sour taste	5	0.26001040041601664	0.0051845134540508455	SCNN1G, SCNN1D, SCNN1B, PKD2L1, ASIC1	1732	9	19734	6.329869130100077	0.9999999999977536	0.47762330195443414	0.4756791094091651
GOTERM_BP_DIRECT	GO:1904045~cellular response to aldosterone	4	0.20800832033281333	0.026956088947987192	SCNN1G, SCNN1D, SCNN1B, SGK1	1732	8	19734	5.696882217090069	1.0	1.0	0.9961225281116712
GOTERM_BP_DIRECT	GO:0071468~cellular response to acidic pH	5	0.26001040041601664	0.03673709580756601	SCNN1G, SCNN1D, SCNN1B, PKD2L1, RAB11B	1732	15	19734	3.7979214780600463	1.0	1.0	0.9961225281116712
GOTERM_BP_DIRECT	GO:0050914~sensory perception of salty taste	3	0.15600624024961	0.04092720892797773	SCNN1G, SCNN1D, SCNN1B	1732	4	19734	8.545323325635104	1.0	1.0	0.9961225281116712
GOTERM_BP_DIRECT	GO:0006883~intracellular sodium ion homeostasis	5	0.26001040041601664	0.13740374656784882	SLC12A2, SCNN1G, SCNN1D, SCNN1B, ATP1B2	1732	23	19734	2.476905311778291	1.0	1.0	0.9961225281116712
GOTERM_BP_DIRECT	GO:1904117~cellular response to vasopressin	3	0.15600624024961	0.1511510276961328	SCNN1G, SCNN1D, SCNN1B	1732	8	19734	4.272661662817552	1.0	1.0	0.9961225281116712
KEGG_PATHWAY	hsa04960:Aldosterone-regulated sodium reabsorption	6	0.31201248049922	0.22404850425579298	PRKCG, SCNN1G, SCNN1B, ATP1B2, PIK3R1, SGK1	760	38	8840	1.8365650969529086	1.0	1.0	0.9848942598187311
GOTERM_BP_DIRECT	GO:0055078~sodium ion homeostasis	4	0.20800832033281333	0.25384907399323386	SLC12A2, SCNN1G, EDNRA, SCNN1B	1732	20	19734	2.2787528868360276	1.0	1.0	0.9961225281116712
GOTERM_BP_DIRECT	GO:0006814~sodium ion transport	8	0.41601664066562666	0.40239413549410635	SLC10A4, SCNN1G, SCNN1D, SCNN1B, FXYD7, SLC5A2, SGK1, ASIC1	1732	69	19734	1.3210161662817552	1.0	1.0	0.9961225281116712
KEGG_PATHWAY	hsa04742:Taste transduction	7	0.36401456058242326	0.7590660088991754	SCNN1G, GRM4, ENTPD2, P2RX2, SCNN1B, PKD2L1, CACNA1C	760	86	8840	0.9467564259485923	1.0	1.0	0.9848942598187311
Annotation Cluster 12	Enrichment Score: 1.0895215691951683
Category	Term	Count	%	PValue	Genes	List Total	Pop Hits	Pop Total	Fold Enrichment	Bonferroni	Benjamini	FDR
WIKIPATHWAYS	WP4830:GDNF RET signaling axis	7	0.36401456058242326	0.021656536469453785	RET, BMP4, ROBO2, FOXC1, EYA1, LHX1, SOX11	843	23	8487	3.064056939501779	0.9999998147005134	0.6784969692455098	0.6708411501284941
GOTERM_BP_DIRECT	GO:0001657~ureteric bud development	8	0.41601664066562666	0.03942704152515124	RET, BMP4, ROBO2, GDF11, FOXC1, LHX1, SMAD6, CRLF1	1732	37	19734	2.4635166344173274	1.0	1.0	0.9961225281116712
WIKIPATHWAYS	WP4823:Genes controlling nephrogenesis	9	0.46801872074883	0.06493375795698325	RET, ROBO2, FOXC1, FOXD1, FGF8, EYA1, LHX1, NCK2, KDR	843	44	8487	2.0592850210287934	1.0	1.0	0.9901129943502824
WIKIPATHWAYS	WP5053:Development of ureteric collection system	9	0.46801872074883	0.24115908063035074	RET, BMP4, ROBO2, GDF11, FOXC1, EYA1, LHX1, CELSR1, FREM1	843	60	8487	1.5101423487544485	1.0	1.0	0.9901129943502824
GOTERM_BP_DIRECT	GO:0001656~metanephros development	5	0.26001040041601664	0.2668300915814972	BMP4, ROBO2, GDF11, FGF8, EYA1	1732	30	19734	1.8989607390300232	1.0	1.0	0.9961225281116712
Annotation Cluster 13	Enrichment Score: 1.0192113083220198	pval	0.00422223
Category	Term	Count	%	PValue	Genes	List Total	Pop Hits	Pop Total	Fold Enrichment	Bonferroni	Benjamini	FDR
GOTERM_BP_DIRECT	GO:0007275~multicellular organism development	16	0.8320332813312533	0.00422223	RET, NTRK3, FLT4, INSRR, KREMEN2, EGFR, FSTL3, CDH7, FSTL5, CDH4, CDH11, KDR, CDHR3, CDH24, DCHS1, FGFR3	1732	81	19734	2.250620135146694	0.9999999996703034	0.44937896679336226	0.4475497444047868
WIKIPATHWAYS	WP4540:Hippo signaling regulation	12	0.62402496099844	0.380045	PRKCG, CDH4, PRKAR1B, FLT4, GNA11, CDH11, MST1, KDR, CDH24, FGFR3, EGFR, CDH7	843	98	8487	1.2327692642893455	1.0	1.0	0.9901129943502824
WIKIPATHWAYS	WP4541:Hippo Merlin signaling dysregulation	13	0.6760270410816432	0.545744	PPP1R14A, FLT4, MST1, EGFR, CDH7, CDH4, PRKAR1B, CDH11, KDR, CDH24, PAK3, FGFR3, PAK4	843	121	8487	1.0816446575100733	1.0	1.0	0.9901129943502824
Annotation Cluster 14	Enrichment Score: 0.9887441956190135
Category	Term	Count	%	PValue	Genes	List Total	Pop Hits	Pop Total	Fold Enrichment	Bonferroni	Benjamini	FDR
GOTERM_BP_DIRECT	GO:0071625~vocalization behavior	5	0.26001040041601664	0.045679184862359355	NRXN3, NRXN2, MYH14, SHANK3, SHANK1	1732	16	19734	3.5605513856812934	1.0	1.0	0.9961225281116712
GOTERM_BP_DIRECT	GO:0030534~adult behavior	7	0.36401456058242326	0.056737042819950664	ZFHX2, NRXN3, SLITRK5, NRXN2, TPGS1, SHANK3, SHANK1	1732	32	19734	2.4923859699769055	1.0	1.0	0.9961225281116712
WIKIPATHWAYS	WP4875:Disruption of postsynaptic signaling by CNV	5	0.26001040041601664	0.4170444744578198	NLGN2, NRXN3, NRXN2, SHANK1, GRIN1	843	33	8487	1.5253963118731801	1.0	1.0	0.9901129943502824
Annotation Cluster 15	Enrichment Score: 0.9648269500597015
Category	Term	Count	%	PValue	Genes	List Total	Pop Hits	Pop Total	Fold Enrichment	Bonferroni	Benjamini	FDR
GOTERM_BP_DIRECT	GO:0035633~maintenance of blood-brain barrier	8	0.41601664066562666	0.025873470984153615	SLC12A2, CLDN3, PECAM1, DMD, CLDN1, JAM2, TJP3, TJP2	1732	34	19734	2.6808857492188563	1.0	1.0	0.9961225281116712
GOTERM_BP_DIRECT	GO:0090557~establishment of endothelial intestinal barrier	4	0.20800832033281333	0.09919788438823611	FASN, CLDN1, TJP3, TJP2	1732	13	19734	3.505773672055427	1.0	1.0	0.9961225281116712
GOTERM_BP_DIRECT	GO:0045216~cell-cell junction organization	4	0.20800832033281333	0.4967776464784074	AJM1, CLDN1, TJP3, TJP2	1732	30	19734	1.5191685912240185	1.0	1.0	0.9961225281116712
Annotation Cluster 16	Enrichment Score: 0.942809196721035
Category	Term	Count	%	PValue	Genes	List Total	Pop Hits	Pop Total	Fold Enrichment	Bonferroni	Benjamini	FDR
GOTERM_BP_DIRECT	GO:0071875~adrenergic receptor signaling pathway	5	0.26001040041601664	0.008045447481000582	KCNQ1, ZDHHC21, ADRA2C, ADRA2B, ADRA2A	1732	10	19734	5.69688221709007	1.0	0.6000375196538118	0.597595033142331
GOTERM_BP_DIRECT	GO:0032148~activation of protein kinase B activity	6	0.31201248049922	0.03201642771287297	NTRK3, WNT5A, ADRA2C, GAS6, ADRA2B, ADRA2A	1732	21	19734	3.2553612669086114	1.0	1.0	0.9961225281116712
GOTERM_BP_DIRECT	GO:0035624~receptor transactivation	3	0.15600624024961	0.04092720892797773	ADRA2C, ADRA2B, ADRA2A	1732	4	19734	8.545323325635104	1.0	1.0	0.9961225281116712
GOTERM_BP_DIRECT	GO:0032811~negative regulation of epinephrine secretion	3	0.15600624024961	0.06428920274841038	ADRA2C, ADRA2B, ADRA2A	1732	5	19734	6.836258660508084	1.0	1.0	0.9961225281116712
GOTERM_BP_DIRECT	GO:0010700~negative regulation of norepinephrine secretion	3	0.15600624024961	0.09093246195431137	ADRA2C, ADRA2B, ADRA2A	1732	6	19734	5.696882217090069	1.0	1.0	0.9961225281116712
GOTERM_BP_DIRECT	GO:0071880~adenylate cyclase-activating adrenergic receptor signaling pathway	4	0.20800832033281333	0.4021896581114245	ADRA2C, ADRA2B, ADRA2A, DRD4	1732	26	19734	1.7528868360277134	1.0	1.0	0.9961225281116712
WIKIPATHWAYS	WP58:Monoamine GPCRs	5	0.26001040041601664	0.4170444744578198	HTR6, ADRA2C, ADRA2B, ADRA2A, DRD4	843	33	8487	1.5253963118731801	1.0	1.0	0.9901129943502824
WIKIPATHWAYS	WP4589:Major receptors targeted by epinephrine and norepinephrine	3	0.15600624024961	0.4810870589286514	ADRA2C, ADRA2B, ADRA2A	843	16	8487	1.8876779359430604	1.0	1.0	0.9901129943502824
GOTERM_BP_DIRECT	GO:0030168~platelet activation	6	0.31201248049922	0.6577912449830429	RAP2B, ENTPD2, DGKQ, ADRA2C, ADRA2B, ADRA2A	1732	63	19734	1.0851204223028705	1.0	1.0	0.9961225281116712
Annotation Cluster 17	Enrichment Score: 0.9394856336589711
Category	Term	Count	%	PValue	Genes	List Total	Pop Hits	Pop Total	Fold Enrichment	Bonferroni	Benjamini	FDR
GOTERM_BP_DIRECT	GO:0001945~lymph vessel development	4	0.20800832033281333	0.05061177492988142	TBX1, FOXC1, FLT4, KDR	1732	10	19734	4.557505773672055	1.0	1.0	0.9961225281116712
GOTERM_BP_DIRECT	GO:0048010~vascular endothelial growth factor receptor signaling pathway	6	0.31201248049922	0.13071010171500297	FOXC1, FLT4, VEGFB, KDR, HSPB1, SULF1	1732	31	19734	2.205244729196156	1.0	1.0	0.9961225281116712
GOTERM_BP_DIRECT	GO:0038084~vascular endothelial growth factor signaling pathway	4	0.20800832033281333	0.22960554829350757	FOXC1, FLT4, VEGFB, KDR	1732	19	19734	2.398687249301082	1.0	1.0	0.9961225281116712
Annotation Cluster 18	Enrichment Score: 0.872583202666097	pval	0.0731567
Category	Term	Count	%	PValue	Genes	List Total	Pop Hits	Pop Total	Fold Enrichment	Bonferroni	Benjamini	FDR
GOTERM_BP_DIRECT	GO:0034332~adherens junction organization	8	0.41601664066562666	0.0569302	EPHA4, NUMBL, CDH4, CDH11, CDHR3, CDH24, PLEC, CDH7	1732	40	19734	2.2787528868360276	1.0	1.0	0.9961225281116712
GOTERM_BP_DIRECT	GO:0016339~calcium-dependent cell-cell adhesion via plasma membrane cell adhesion molecules	9	0.46801872074883	0.0893832	CDH4, PCDHB2, CDH11, PCDHB16, CDHR3, CDH24, DCHS1, PCDHB9, CDH7	1732	53	19734	1.9347901869362496	1.0	1.0	0.9961225281116712
GOTERM_BP_DIRECT	GO:0007043~cell-cell junction assembly	8	0.41601664066562666	0.167733	ARVCF, PARD6B, CDH4, CDH11, FSCN1, CDHR3, CDH24, CDH7	1732	52	19734	1.7528868360277134	1.0	1.0	0.9961225281116712
GOTERM_BP_DIRECT	GO:0000902~cell morphogenesis	13	0.6760270410816432	0.199711	UNC93B1, SHROOM1, CDH7, CDH4, NFIA, BCL6, COL6A1, CDH11, CDHR3, CDH24, ADAM8, SLC39A3, PLEC	1732	104	19734	1.4242205542725173	1.0	1.0	0.9961225281116712
GOTERM_BP_DIRECT	GO:0044331~cell-cell adhesion mediated by cadherin	6	0.31201248049922	0.25437	CDH4, CDH11, CDHR3, CDH24, PLEKHA7, CDH7	1732	39	19734	1.752886836027714	1.0	1.0	0.9961225281116712
Annotation Cluster 19	Enrichment Score: 0.8528622136560298
Category	Term	Count	%	PValue	Genes	List Total	Pop Hits	Pop Total	Fold Enrichment	Bonferroni	Benjamini	FDR
WIKIPATHWAYS	WP5329:Cholesterol biosynthesis pathway in hepatocytes	10	0.5200208008320333	0.022967457351046876	CYP27A1, SREBF1, PLPP6, ACSL1, NR1H2, ELOVL2, CYP51A1, ACOT2, MVD, TM7SF2	843	43	8487	2.3413059670611602	0.9999999282878517	0.6784969692455098	0.6708411501284941
WIKIPATHWAYS	WP4718:Cholesterol metabolism with Bloch and Kandutsch Russell pathways	10	0.5200208008320333	0.03894551237245776	CYP27A1, SREBF1, ACSL1, NR1H2, ELOVL2, FASN, CYP51A1, ACOT2, MVD, TM7SF2	843	47	8487	2.1420458847580828	0.9999999999993896	0.836738432487047	0.82729709615433
GOTERM_BP_DIRECT	GO:0006695~cholesterol biosynthetic process	5	0.26001040041601664	0.4703388390297638	SREBF1, PLPP6, CYP51A1, MVD, TM7SF2	1732	40	19734	1.4242205542725175	1.0	1.0	0.9961225281116712
WIKIPATHWAYS	WP1982:Sterol regulatory element binding proteins SREBP signaling	5	0.26001040041601664	0.9216583501181014	SREBF1, NR1H2, FASN, CYP51A1, MVD	843	69	8487	0.7295373665480426	1.0	1.0	0.9901129943502824
Annotation Cluster 20	Enrichment Score: 0.8177809948069013
Category	Term	Count	%	PValue	Genes	List Total	Pop Hits	Pop Total	Fold Enrichment	Bonferroni	Benjamini	FDR
GOTERM_BP_DIRECT	GO:0006699~bile acid biosynthetic process	7	0.36401456058242326	0.03714426615243213	CYP39A1, CYP27A1, OSBPL6, SCP2, CYP51A1, HNF1A, SLC27A2	1732	29	19734	2.750219001353827	1.0	1.0	0.9961225281116712
GOTERM_BP_DIRECT	GO:0016125~sterol metabolic process	5	0.26001040041601664	0.10639242620134877	CYP39A1, CYP27A1, CYP4V2, CYP51A1, EBPL	1732	21	19734	2.712801055757176	1.0	1.0	0.9961225281116712
WIKIPATHWAYS	WP43:Oxidation by cytochrome P450	5	0.26001040041601664	0.8909524373526722	CYP39A1, CYP27A1, CYP2A13, CYP4V2, CYP51A1	843	64	8487	0.7865324733096085	1.0	1.0	0.9901129943502824
Annotation Cluster 21	Enrichment Score: 0.80345124441572
Category	Term	Count	%	PValue	Genes	List Total	Pop Hits	Pop Total	Fold Enrichment	Bonferroni	Benjamini	FDR
GOTERM_BP_DIRECT	GO:0035235~ionotropic glutamate receptor signaling pathway	7	0.36401456058242326	0.015299782183948566	GRIN3B, GPRIN1, GRIK3, GRIK2, CDK5R1, GRIN1, GRIA4	1732	24	19734	3.3231812933025404	1.0	0.8579519161629419	0.8544595745774753
GOTERM_BP_DIRECT	GO:0099505~regulation of presynaptic membrane potential	7	0.36401456058242326	0.03714426615243213	GRIN3B, KCNJ8, KCNJ11, GRIK3, KCNMB4, GRIK2, GRIA4	1732	29	19734	2.750219001353827	1.0	1.0	0.9961225281116712
GOTERM_BP_DIRECT	GO:0035249~synaptic transmission, glutamatergic	7	0.36401456058242326	0.17156401576746758	GRIN3B, CACNB4, CDHR3, GRIK3, SLC17A7, GRIK2, GRIA4	1732	43	19734	1.8547988613781623	1.0	1.0	0.9961225281116712
GOTERM_BP_DIRECT	GO:0060078~regulation of postsynaptic membrane potential	5	0.26001040041601664	0.3484520383632086	GRIN3B, GRIK3, RGS7BP, GABRG3, GRIA4	1732	34	19734	1.675553593261785	1.0	1.0	0.9961225281116712
GOTERM_BP_DIRECT	GO:0007215~glutamate receptor signaling pathway	3	0.15600624024961	0.5340650326117986	GRIK3, GRIK2, GRIA4	1732	20	19734	1.709064665127021	1.0	1.0	0.9961225281116712
WIKIPATHWAYS	WP5083:Neuroinflammation and glutamatergic signaling	12	0.62402496099844	0.832821918434508	PRKCG, GRIN3B, GRM4, GRIK3, SLC17A7, GRIK2, NOS1, SLC7A10, SLC1A6, GRIN1, TRPM4, GRIA4	843	140	8487	0.8629384850025419	1.0	1.0	0.9901129943502824
Annotation Cluster 22	Enrichment Score: 0.7879100495936519
Category	Term	Count	%	PValue	Genes	List Total	Pop Hits	Pop Total	Fold Enrichment	Bonferroni	Benjamini	FDR
GOTERM_BP_DIRECT	GO:0030071~regulation of mitotic metaphase/anaphase transition	7	0.36401456058242326	0.0726770034309788	CENPE, SMARCD3, BCL7A, BCL7C, DPF1, MAP3K20, SMARCA2	1732	34	19734	2.3457750305664993	1.0	1.0	0.9961225281116712
GOTERM_BP_DIRECT	GO:2000045~regulation of G1/S transition of mitotic cell cycle	9	0.46801872074883	0.0972908555451114	CDKN1B, SMARCD3, BCL7A, ID2, BCL7C, DPF1, TCF3, SMARCA2, PKD1	1732	54	19734	1.898960739030023	1.0	1.0	0.9961225281116712
GOTERM_BP_DIRECT	GO:0070316~regulation of G0 to G1 transition	5	0.26001040041601664	0.17154938133420877	SMARCD3, BCL7A, BCL7C, DPF1, SMARCA2	1732	25	19734	2.2787528868360276	1.0	1.0	0.9961225281116712
GOTERM_BP_DIRECT	GO:2000781~positive regulation of double-strand break repair	7	0.36401456058242326	0.17156401576746758	SMARCD3, BCL7A, BCL7C, DPF1, SIRT6, FMN2, SMARCA2	1732	43	19734	1.8547988613781623	1.0	1.0	0.9961225281116712
GOTERM_BP_DIRECT	GO:2000819~regulation of nucleotide-excision repair	5	0.26001040041601664	0.2082585773946226	SMARCD3, BCL7A, BCL7C, DPF1, SMARCA2	1732	27	19734	2.109956376700026	1.0	1.0	0.9961225281116712
GOTERM_BP_DIRECT	GO:0045597~positive regulation of cell differentiation	7	0.36401456058242326	0.4321678054504182	SOX2, SMARCD3, FGF8, PPP1R13L, DPF1, SMARCA2, JUNB	1732	60	19734	1.3292725173210163	1.0	1.0	0.9961225281116712
Annotation Cluster 23	Enrichment Score: 0.7301640180124791
Category	Term	Count	%	PValue	Genes	List Total	Pop Hits	Pop Total	Fold Enrichment	Bonferroni	Benjamini	FDR
WIKIPATHWAYS	WP4724:Omega 9 fatty acid synthesis	5	0.26001040041601664	0.0429003249728803	ACSL1, ELOVL2, FASN, SCD5, ACOT2	843	14	8487	3.595577020843925	0.999999999999967	0.8643450175991337	0.8545921824217105
KEGG_PATHWAY	hsa01212:Fatty acid metabolism	7	0.36401456058242326	0.36435996060115955	SCP2, ACSL1, ELOVL2, FASN, SCD5, ACADS, ACADSB	760	57	8840	1.4284395198522621	1.0	1.0	0.9848942598187311
KEGG_PATHWAY	hsa01040:Biosynthesis of unsaturated fatty acids	4	0.20800832033281333	0.41258811877027274	SCP2, ELOVL2, SCD5, ACOT2	760	27	8840	1.7231968810916178	1.0	1.0	0.9848942598187311
Annotation Cluster 24	Enrichment Score: 0.7055189155684092
Category	Term	Count	%	PValue	Genes	List Total	Pop Hits	Pop Total	Fold Enrichment	Bonferroni	Benjamini	FDR
KEGG_PATHWAY	hsa04658:Th1 and Th2 cell differentiation	14	0.7280291211648465	0.0498766946511207	JAG2, NOTCH3, JUN, NFATC1, RUNX3, DLL1, MAPK12, DLL3, NFKBIA, PPP3CA, MAF, HLA-DRB1, HLA-DQB1, NFKBIB	760	92	8840	1.7700228832951945	0.9999999580289003	0.7885267916272416	0.774276307441207
KEGG_PATHWAY	hsa05140:Leishmaniasis	9	0.46801872074883	0.3405125821970614	NFKBIA, MARCKSL1, JUN, EEF1A2, CYBA, HLA-DRB1, MAPK12, NFKBIB, HLA-DQB1	760	77	8840	1.3595352016404647	1.0	1.0	0.9848942598187311
KEGG_PATHWAY	hsa04659:Th17 cell differentiation	11	0.5720228809152366	0.45020718768350887	NFKBIA, PPP3CA, HSP90AA1, JUN, RXRA, NFATC1, AHR, HLA-DRB1, MAPK12, NFKBIB, HLA-DQB1	760	108	8840	1.1846978557504872	1.0	1.0	0.9848942598187311
Annotation Cluster 25	Enrichment Score: 0.6914547324834478
Category	Term	Count	%	PValue	Genes	List Total	Pop Hits	Pop Total	Fold Enrichment	Bonferroni	Benjamini	FDR
GOTERM_BP_DIRECT	GO:0016338~calcium-independent cell-cell adhesion via plasma membrane cell-adhesion molecules	5	0.26001040041601664	0.10639242620134877	CLDN10, CLDN4, CLDN3, CLDN23, CLDN1	1732	21	19734	2.712801055757176	1.0	1.0	0.9961225281116712
KEGG_PATHWAY	hsa04670:Leukocyte transendothelial migration	14	0.7280291211648465	0.19448802953509348	PRKCG, CYBA, PIK3R1, CLDN1, GNAI1, MAPK12, CLDN10, CLDN4, CLDN3, CLDN23, PECAM1, CTNNA2, JAM2, SIPA1	760	116	8840	1.4038112522686024	1.0	1.0	0.9848942598187311
GOTERM_BP_DIRECT	GO:0090303~positive regulation of wound healing	5	0.26001040041601664	0.2469372041567267	CLDN4, CLDN3, CLDN1, ADRA2A, MYLK	1732	29	19734	1.964442143824162	1.0	1.0	0.9961225281116712
GOTERM_BP_DIRECT	GO:0070830~bicellular tight junction assembly	7	0.36401456058242326	0.33557604734235846	CLDN10, CLDN4, CLDN3, CLDN23, PECAM1, CLDN1, MPP7	1732	54	19734	1.476969463690018	1.0	1.0	0.9961225281116712
Annotation Cluster 26	Enrichment Score: 0.6586339514360477
Category	Term	Count	%	PValue	Genes	List Total	Pop Hits	Pop Total	Fold Enrichment	Bonferroni	Benjamini	FDR
GOTERM_BP_DIRECT	GO:0060306~regulation of membrane repolarization	4	0.20800832033281333	0.11837091711684393	KCNH2, KCNQ1, AKAP9, AKAP7	1732	14	19734	3.255361266908611	1.0	1.0	0.9961225281116712
GOTERM_BP_DIRECT	GO:0086091~regulation of heart rate by cardiac conduction	7	0.36401456058242326	0.14606194522431784	KCNH2, BIN1, KCNQ1, AKAP9, CACNA1C, CACNA1G, TRPM4	1732	41	19734	1.9452768546161214	1.0	1.0	0.9961225281116712
GOTERM_BP_DIRECT	GO:0060307~regulation of ventricular cardiac muscle cell membrane repolarization	3	0.15600624024961	0.6113867930698322	KCNH2, KCNQ1, AKAP9	1732	23	19734	1.4861431870669746	1.0	1.0	0.9961225281116712
Annotation Cluster 27	Enrichment Score: 0.6403561787493515
Category	Term	Count	%	PValue	Genes	List Total	Pop Hits	Pop Total	Fold Enrichment	Bonferroni	Benjamini	FDR
WIKIPATHWAYS	WP5190:Creatine pathway	3	0.15600624024961	0.08026046277188029	GAMT, GATM, CKB	843	5	8487	6.040569395017793	1.0	1.0	0.9901129943502824
WIKIPATHWAYS	WP497:Urea cycle and metabolism of amino groups	4	0.20800832033281333	0.3468577971415713	GAMT, GATM, CKB, PYCR3	843	21	8487	1.9176410777834265	1.0	1.0	0.9901129943502824
KEGG_PATHWAY	hsa00330:Arginine and proline metabolism	6	0.31201248049922	0.43080262672626324	GAMT, GATM, MAOA, CKB, NOS1, PYCR3	760	50	8840	1.3957894736842107	1.0	1.0	0.9848942598187311
Annotation Cluster 28	Enrichment Score: 0.6298522135993259
Category	Term	Count	%	PValue	Genes	List Total	Pop Hits	Pop Total	Fold Enrichment	Bonferroni	Benjamini	FDR
GOTERM_BP_DIRECT	GO:0050919~negative chemotaxis	7	0.36401456058242326	0.18495966589114798	SEMA6B, SEMA6C, SEMA5B, FLRT2, SEMA3B, PDGFA, SLIT3	1732	44	19734	1.8126443418013858	1.0	1.0	0.9961225281116712
GOTERM_BP_DIRECT	GO:0048843~negative regulation of axon extension involved in axon guidance	5	0.26001040041601664	0.2273889382278697	SEMA6B, SEMA6C, SEMA5B, WNT5A, SEMA3B	1732	28	19734	2.0346007918178817	1.0	1.0	0.9961225281116712
GOTERM_BP_DIRECT	GO:0071526~semaphorin-plexin signaling pathway	6	0.31201248049922	0.3066175387465868	SEMA6B, SEMA6C, SEMA5B, SH3BP1, SEMA3B, KDR	1732	42	19734	1.6276806334543057	1.0	1.0	0.9961225281116712
Annotation Cluster 29	Enrichment Score: 0.6250704594435595
Category	Term	Count	%	PValue	Genes	List Total	Pop Hits	Pop Total	Fold Enrichment	Bonferroni	Benjamini	FDR
WIKIPATHWAYS	WP5395:Glycosaminoglycan synthesis in fibroblasts	7	0.36401456058242326	0.2170276365170731	CHST7, CHPF, B3GAT2, B3GALT6, CHST13, HS6ST2, HS2ST1	843	41	8487	1.7188612099644127	1.0	1.0	0.9901129943502824
GOTERM_BP_DIRECT	GO:0030206~chondroitin sulfate biosynthetic process	4	0.20800832033281333	0.22960554829350757	CHST7, CHPF, B3GALT6, CHST13	1732	19	19734	2.398687249301082	1.0	1.0	0.9961225281116712
KEGG_PATHWAY	hsa00532:Glycosaminoglycan biosynthesis - chondroitin sulfate / dermatan sulfate	4	0.20800832033281333	0.26747993097839773	CHST7, CHPF, B3GALT6, CHST13	760	21	8840	2.2155388471177946	1.0	1.0	0.9848942598187311
Annotation Cluster 30	Enrichment Score: 0.6153490660365125
Category	Term	Count	%	PValue	Genes	List Total	Pop Hits	Pop Total	Fold Enrichment	Bonferroni	Benjamini	FDR
WIKIPATHWAYS	WP4722:Glycerolipids and glycerophospholipids	6	0.31201248049922	0.060170484810725594	DGAT2, DGAT1, ETNK1, PEMT, CRLS1, PNPLA2	843	22	8487	2.7457133613717244	1.0	0.9695653120637374	0.9586252239163328
WIKIPATHWAYS	WP325:Triacylglyceride synthesis	6	0.31201248049922	0.08253872354427311	LIPE, DGAT2, DGAT1, AGPAT2, AGPAT3, PNPLA2	843	24	8487	2.5169039145907472	1.0	1.0	0.9901129943502824
GOTERM_BP_DIRECT	GO:0019432~triglyceride biosynthetic process	4	0.20800832033281333	0.27842518196557664	DGAT2, DGAT1, ACSL1, AGPAT2	1732	21	19734	2.1702408446057406	1.0	1.0	0.9961225281116712
KEGG_PATHWAY	hsa04975:Fat digestion and absorption	6	0.31201248049922	0.3081678107750746	SLC27A1, PLA2G12A, DGAT2, DGAT1, PLA2G2A, AGPAT2	760	43	8840	1.6230110159118727	1.0	1.0	0.9848942598187311
KEGG_PATHWAY	hsa00561:Glycerolipid metabolism	8	0.41601664066562666	0.3232507426204483	TKFC, DGAT2, DGAT1, DGKQ, AGPAT2, AGPAT3, MGLL, PNPLA2	760	65	8840	1.431578947368421	1.0	1.0	0.9848942598187311
GOTERM_BP_DIRECT	GO:0042572~retinol metabolic process	7	0.36401456058242326	0.33557604734235846	LIPE, DHRS7, DGAT2, DGAT1, LRAT, PLB1, PNPLA2	1732	54	19734	1.476969463690018	1.0	1.0	0.9961225281116712
GOTERM_BP_DIRECT	GO:0019915~lipid storage	4	0.20800832033281333	0.473782890998235	DGAT2, DGAT1, B4GALNT1, PNPLA2	1732	29	19734	1.5715537150593295	1.0	1.0	0.9961225281116712
WIKIPATHWAYS	WP5101:Congenital generalized lipodystrophy	3	0.15600624024961	0.5454570610498598	DGAT2, DGAT1, AGPAT2	843	18	8487	1.6779359430604979	1.0	1.0	0.9901129943502824
Annotation Cluster 31	Enrichment Score: 0.5907500043199193	pval	0.398478
Category	Term	Count	%	PValue	Genes	List Total	Pop Hits	Pop Total	Fold Enrichment	Bonferroni	Benjamini	FDR
KEGG_PATHWAY	hsa04014:Ras signaling pathway	28	1.456058242329693	0.0812767	SHC2, CSF1, FLT4, RASGRF1, PDGFA, PIK3R1, PLA2G6, EFNA4, EGFR, FGF4, NTF4, FGF8, GNG5, GNG7, KDR, SHOC2, PAK3, PAK4, PRKCG, PLA2G12A, BAD, PLA2G2A, IGF2, VEGFB, GRIN1, EFNA3, EFNA2, FGFR3	760	238	8840	1.3684210526315788	0.9999999999994011	1.0	0.9848942598187311
KEGG_PATHWAY	hsa04151:PI3K-Akt signaling pathway	36	1.87207488299532	0.250927	RET, LAMA5, CDKN1B, CSF1, FLT4, PDGFA, LPAR4, PIK3R1, EFNA4, EGFR, FGF4, NTF4, STK11, FGF8, RXRA, GNG5, GNG7, KDR, NRTN, HSP90AA1, BAD, IGF2, VEGFB, PPP2R3B, EFNA3, EFNA2, CDK6, PPP2R2C, COL6A2, COL6A1, DDIT4, COL9A1, COL9A3, COL9A2, SGK1, FGFR3	760	362	8840	1.156731608025589	1.0	1.0	0.9848942598187311
WIKIPATHWAYS	WP3932:Focal adhesion PI3K Akt mTOR signaling	33	1.71606864274571	0.369975	LAMA5, CDKN1B, CSF1, FLT4, PDGFA, IRS2, LPAR4, PIK3R1, EFNA4, EGFR, FGF4, LIPE, STK11, FGF8, GNG5, GNG7, KDR, NOS1, SREBF1, HSP90AA1, BAD, VEGFB, RAB11B, EFNA3, EFNA2, COL5A1, PPP2R2C, COL6A2, DDIT4, AKT1S1, ULK1, FGF12, FGFR3	843	302	8487	1.100103697768141	1.0	1.0	0.9901129943502824
WIKIPATHWAYS	WP4172:PI3K Akt signaling	34	1.7680707228289132	0.574533	LAMA5, CDKN1B, CSF1, FLT4, PDGFA, LPAR4, PIK3R1, EFNA4, EGFR, FGF4, NTF4, STK11, FGF8, GNG5, GNG7, KDR, HSP90AA1, BAD, IGF2, VEGFB, PPP2R3B, EFNA3, EFNA2, CDK6, PPP2R2C, COL6A2, COL6A1, DDIT4, COL9A1, COL9A3, COL9A2, SGK1, FGF12, FGFR3	843	339	8487	1.0097313639656096	1.0	1.0	0.9901129943502824
Annotation Cluster 32	Enrichment Score: 0.535570615183686
Category	Term	Count	%	PValue	Genes	List Total	Pop Hits	Pop Total	Fold Enrichment	Bonferroni	Benjamini	FDR
KEGG_PATHWAY	hsa04929:GnRH secretion	11	0.5720228809152366	0.04918560366751851	PRKCG, TRPC5, KCNJ11, GNA11, KISS1R, KCNN1, CACNA1C, PIK3R1, CACNA1H, HCN2, CACNA1G	760	65	8840	1.9684210526315788	0.999999946569579	0.7885267916272416	0.774276307441207
KEGG_PATHWAY	hsa04925:Aldosterone synthesis and secretion	9	0.46801872074883	0.6126348886899005	POMC, PRKCG, LIPE, GNA11, ATP1B2, CACNA1C, ATP2B1, CACNA1H, CACNA1G	760	98	8840	1.0682062298603652	1.0	1.0	0.9848942598187311
KEGG_PATHWAY	hsa04927:Cortisol synthesis and secretion	5	0.26001040041601664	0.8208209317550186	POMC, GNA11, CACNA1C, CACNA1H, CACNA1G	760	65	8840	0.8947368421052632	1.0	1.0	0.9848942598187311
Annotation Cluster 33	Enrichment Score: 0.5013219564670391
Category	Term	Count	%	PValue	Genes	List Total	Pop Hits	Pop Total	Fold Enrichment	Bonferroni	Benjamini	FDR
GOTERM_BP_DIRECT	GO:0006635~fatty acid beta-oxidation	8	0.41601664066562666	0.12384331964601741	AUH, SCP2, ECI1, ECHDC2, ACADS, ABCD1, SLC27A2, ALDH1L2	1732	48	19734	1.898960739030023	1.0	1.0	0.9961225281116712
WIKIPATHWAYS	WP368:Mitochondrial long chain fatty acid beta oxidation	4	0.20800832033281333	0.23441183306927993	SCP2, ACSL1, ECI1, ACADS	843	17	8487	2.368850743144233	1.0	1.0	0.9901129943502824
WIKIPATHWAYS	WP5123:Mitochondrial fatty acid oxidation disorders	4	0.20800832033281333	0.29023845697861783	SCP2, ACSL1, ECI1, ACADS	843	19	8487	2.119498033339577	1.0	1.0	0.9901129943502824
KEGG_PATHWAY	hsa01212:Fatty acid metabolism	7	0.36401456058242326	0.36435996060115955	SCP2, ACSL1, ELOVL2, FASN, SCD5, ACADS, ACADSB	760	57	8840	1.4284395198522621	1.0	1.0	0.9848942598187311
WIKIPATHWAYS	WP143:Fatty acid beta oxidation	5	0.26001040041601664	0.4400964169566901	LIPE, ACSL1, ECI1, ACADS, PNPLA2	843	34	8487	1.4805317144651455	1.0	1.0	0.9901129943502824
KEGG_PATHWAY	hsa00071:Fatty acid degradation	4	0.20800832033281333	0.7267460996019157	ACSL1, ECI1, ACADS, ACADSB	760	43	8840	1.0820073439412485	1.0	1.0	0.9848942598187311
Annotation Cluster 34	Enrichment Score: 0.4729006053363818
Category	Term	Count	%	PValue	Genes	List Total	Pop Hits	Pop Total	Fold Enrichment	Bonferroni	Benjamini	FDR
GOTERM_BP_DIRECT	GO:0060341~regulation of cellular localization	3	0.15600624024961	0.06428920274841038	PARD6B, PARD6A, PARD6G	1732	5	19734	6.836258660508084	1.0	1.0	0.9961225281116712
GOTERM_BP_DIRECT	GO:0045197~establishment or maintenance of epithelial cell apical/basal polarity	6	0.31201248049922	0.3066175387465868	PARD6B, PARD6A, PARD6G, SCRIB, CRB3, DLL3	1732	42	19734	1.6276806334543057	1.0	1.0	0.9961225281116712
GOTERM_BP_DIRECT	GO:0007098~centrosome cycle	6	0.31201248049922	0.4318287487389847	PARD6B, PARD6A, CROCC, PARD6G, CHD3, HAUS5	1732	49	19734	1.395154828675119	1.0	1.0	0.9961225281116712
GOTERM_BP_DIRECT	GO:0007163~establishment or maintenance of cell polarity	5	0.26001040041601664	0.6001569272355634	PARD6B, CARMIL2, PARD6A, FSCN1, PARD6G	1732	47	19734	1.2121025993808658	1.0	1.0	0.9961225281116712
WIKIPATHWAYS	WP5090:Complement system in neuronal development and plasticity	9	0.46801872074883	0.8456400922473388	CFD, PARD6B, PARD6A, ATP8B1, PROS1, PARD6G, SCRIB, ATP10A, GAS6	843	107	8487	0.8468087936940832	1.0	1.0	0.9901129943502824
Annotation Cluster 35	Enrichment Score: 0.46874703357916414
Category	Term	Count	%	PValue	Genes	List Total	Pop Hits	Pop Total	Fold Enrichment	Bonferroni	Benjamini	FDR
GOTERM_BP_DIRECT	GO:0006699~bile acid biosynthetic process	7	0.36401456058242326	0.03714426615243213	CYP39A1, CYP27A1, OSBPL6, SCP2, CYP51A1, HNF1A, SLC27A2	1732	29	19734	2.750219001353827	1.0	1.0	0.9961225281116712
WIKIPATHWAYS	WP5064:7 oxo C and 7 beta HC pathways	5	0.26001040041601664	0.27704492765294486	CYP27A1, DBP, SCP2, ACOT2, SLC27A2	843	27	8487	1.8643732700672202	1.0	1.0	0.9901129943502824
WIKIPATHWAYS	WP4545:Oxysterols derived from cholesterol	7	0.36401456058242326	0.39490205800278244	CYP39A1, CYP27A1, DBP, SCP2, NR1H2, ACOT2, SLC27A2	843	51	8487	1.381829600167469	1.0	1.0	0.9901129943502824
KEGG_PATHWAY	hsa00120:Primary bile acid biosynthesis	3	0.15600624024961	0.4356577331923044	CYP39A1, CYP27A1, SCP2	760	17	8840	2.0526315789473686	1.0	1.0	0.9848942598187311
WIKIPATHWAYS	WP5176:Disorders of bile acid synthesis and biliary transport	4	0.20800832033281333	0.5597565552225495	CYP27A1, SCP2, ATP8B1, SLC27A2	843	29	8487	1.3886366425328263	1.0	1.0	0.9901129943502824
KEGG_PATHWAY	hsa03320:PPAR signaling pathway	7	0.36401456058242326	0.6455121803030612	CYP27A1, SLC27A1, RXRA, SCP2, ACSL1, SCD5, SLC27A2	760	76	8840	1.0713296398891965	1.0	1.0	0.9848942598187311
WIKIPATHWAYS	WP3942:PPAR signaling	6	0.31201248049922	0.8180697332613254	CYP27A1, SLC27A1, RXRA, SCP2, ACSL1, SLC27A2	843	68	8487	0.8883190286790872	1.0	1.0	0.9901129943502824
Annotation Cluster 36	Enrichment Score: 0.4153141499688094
Category	Term	Count	%	PValue	Genes	List Total	Pop Hits	Pop Total	Fold Enrichment	Bonferroni	Benjamini	FDR
WIKIPATHWAYS	WP254:Apoptosis	14	0.7280291211648465	0.09305306456725804	HRK, JUN, BAD, TRADD, IGF2, PIK3R1, BBC3, NFKBIA, TRAF3, IRF7, PMAIP1, FADD, NFKBIB, TP73	843	88	8487	1.6016661274668391	1.0	1.0	0.9901129943502824
KEGG_PATHWAY	hsa04657:IL-17 signaling pathway	13	0.6760270410816432	0.11253943392402971	JUN, HSP90AA1, CEBPB, JUND, TRADD, MUC5B, IL17RC, MUC5AC, MAPK12, NFKBIA, TRAF3, FADD, MAPK4	760	95	8840	1.591689750692521	1.0	1.0	0.9848942598187311
WIKIPATHWAYS	WP3865:Novel intracellular components of RIG I like receptor pathway	10	0.5200208008320333	0.13603927588647607	NFKBIA, TKFC, TRAF3, TRADD, IRF7, PIN1, ISG15, FADD, MAPK12, NFKBIB	843	60	8487	1.677935943060498	1.0	1.0	0.9901129943502824
KEGG_PATHWAY	hsa05169:Epstein-Barr virus infection	23	1.1960478419136766	0.15117999955784722	JUN, CDKN1B, TRADD, HLA-B, ENTPD8, ISG15, PIK3R1, RUNX3, MAPK12, GADD45G, NCOR2, NFKBIA, CDK6, TRAF3, IRF7, E2F2, CIR1, HES1, FADD, MAP2K7, HLA-DRB1, HLA-DQB1, NFKBIB	760	203	8840	1.317863624578688	1.0	1.0	0.9848942598187311
KEGG_PATHWAY	hsa04622:RIG-I-like receptor signaling pathway	10	0.5200208008320333	0.16211928273831067	NFKBIA, TKFC, TRAF3, TRADD, IRF7, PIN1, ISG15, FADD, MAPK12, NFKBIB	760	72	8840	1.6154970760233915	1.0	1.0	0.9848942598187311
KEGG_PATHWAY	hsa04668:TNF signaling pathway	14	0.7280291211648465	0.22008338573063663	JUN, CEBPB, CSF1, TRADD, PIK3R1, MAPK12, NFKBIA, RPS6KA5, TRAF3, BCL3, MAP3K8, FADD, MAP2K7, JUNB	760	119	8840	1.3684210526315788	1.0	1.0	0.9848942598187311
KEGG_PATHWAY	hsa05160:Hepatitis C	17	0.8840353614144566	0.2893606454563548	BAD, TRADD, PIK3R1, CLDN1, EGFR, NFKBIA, CLDN10, CLDN4, RXRA, CLDN3, CDK6, PPP2R2C, TRAF3, CLDN23, IRF7, E2F2, FADD	760	159	8840	1.2436279377689508	1.0	1.0	0.9848942598187311
WIKIPATHWAYS	WP1772:Apoptosis modulation and signaling	12	0.62402496099844	0.3028160658448978	HRK, NFKBIA, PIDD1, JUN, ENDOG, TRAF3, BAD, TOLLIP, TRADD, PMAIP1, FADD, BBC3	843	92	8487	1.3131672597864767	1.0	1.0	0.9901129943502824
KEGG_PATHWAY	hsa04210:Apoptosis	14	0.7280291211648465	0.3849915380991896	HRK, JUN, ENDOG, BAD, TRADD, PIK3R1, LMNB2, GADD45G, BBC3, NFKBIA, PIDD1, PMAIP1, FADD, CTSD	760	136	8840	1.1973684210526314	1.0	1.0	0.9848942598187311
KEGG_PATHWAY	hsa05162:Measles	14	0.7280291211648465	0.4159772237291007	JUN, CDKN1B, BAD, TRADD, PIK3R1, BBC3, NFKBIA, CDK6, TRAF3, IRF7, FADD, HSPA1B, NFKBIB, TP73	760	139	8840	1.1715259371450208	1.0	1.0	0.9848942598187311
KEGG_PATHWAY	hsa05203:Viral carcinogenesis	19	0.9880395215808632	0.4968359760377932	H2BC9, JUN, CDKN1B, GSN, BAD, TRADD, HPN, H2BC4, HLA-B, SCRIB, PIK3R1, NFKBIA, CDK6, TRAF3, H2BC10, IRF7, PMAIP1, H4C1, H4C3	760	205	8840	1.078048780487805	1.0	1.0	0.9848942598187311
WIKIPATHWAYS	WP2036:TNF related weak inducer of apoptosis TWEAK signaling	5	0.26001040041601664	0.5289886695579581	NFKBIA, JUN, TRAF3, FADD, NFKBIB	843	38	8487	1.3246862708372356	1.0	1.0	0.9901129943502824
WIKIPATHWAYS	WP75:Toll like receptor signaling	11	0.5720228809152366	0.5778398804526113	NFKBIA, JUN, TRAF3, TOLLIP, IRF7, MAP3K8, FADD, PIK3R1, MAP2K7, MAPK12, NFKBIB	843	103	8487	1.0751822547766299	1.0	1.0	0.9901129943502824
KEGG_PATHWAY	hsa04620:Toll-like receptor signaling pathway	10	0.5200208008320333	0.5993553020343988	NFKBIA, JUN, TRAF3, TOLLIP, IRF7, MAP3K8, FADD, PIK3R1, MAP2K7, MAPK12	760	109	8840	1.0671173346209561	1.0	1.0	0.9848942598187311
WIKIPATHWAYS	WP4630:Measles virus infection	14	0.7280291211648465	0.5994099905304187	JUN, CDKN1B, BAD, TRADD, PIK3R1, BBC3, NFKBIA, CDK6, TRAF3, IRF7, FADD, HSPA1B, NFKBIB, TP73	843	136	8487	1.0363722001256017	1.0	1.0	0.9901129943502824
KEGG_PATHWAY	hsa05164:Influenza A	14	0.7280291211648465	0.7258853418609567	TRADD, TMPRSS4, PIK3R1, RAB11B, NFKBIA, CDK6, TRAF3, IRF7, KPNA5, FADD, HLA-DRB1, SLC25A6, HLA-DQB1, NFKBIB	760	172	8840	0.9467564259485923	1.0	1.0	0.9848942598187311
KEGG_PATHWAY	hsa05161:Hepatitis B	13	0.6760270410816432	0.7532729515158969	PRKCG, JUN, BAD, NFATC1, PIK3R1, MAPK12, NFATC4, NFKBIA, TRAF3, IRF7, E2F2, FADD, MAP2K7	760	163	8840	0.9276719405876656	1.0	1.0	0.9848942598187311
KEGG_PATHWAY	hsa04623:Cytosolic DNA-sensing pathway	6	0.31201248049922	0.8514047920004574	NFKBIA, PCBP1, IRF7, FADD, ZDHHC1, NFKBIB	760	83	8840	0.8408370323398859	1.0	1.0	0.9848942598187311
WIKIPATHWAYS	WP4655:Cytosolic DNA sensing pathway	6	0.31201248049922	0.8704630348437367	NFKBIA, TRADD, IRF7, ISG15, FADD, NFKBIB	843	74	8487	0.816293161488891	1.0	1.0	0.9901129943502824
KEGG_PATHWAY	hsa04936:Alcoholic liver disease	10	0.5200208008320333	0.8805272979122695	NFKBIA, SREBF1, TRAF3, FASN, TRADD, SCD5, FADD, MAP2K7, IL17RC, MAPK12	760	144	8840	0.8077485380116958	1.0	1.0	0.9848942598187311
WIKIPATHWAYS	WP5039:SARS CoV 2 innate immunity evasion and cell specific immune response	5	0.26001040041601664	0.904321493460223	TFAP2A, TRAF3, TRADD, IRF7, FADD	843	66	8487	0.7626981559365901	1.0	1.0	0.9901129943502824
Annotation Cluster 37	Enrichment Score: 0.4149696586165192
Category	Term	Count	%	PValue	Genes	List Total	Pop Hits	Pop Total	Fold Enrichment	Bonferroni	Benjamini	FDR
KEGG_PATHWAY	hsa05010:Alzheimer disease	38	1.9760790431617263	0.28816883949662253	NDUFB7, CSF1, LRP5, ATP2A3, IRS2, CACNA1C, FZD10, PIK3R1, COX5B, PPP3CA, FRAT1, KLC3, RB1CC1, DVL1, FADD, APOE, NOS1, MAP2K7, SLC39A4, SLC39A3, APC2, FZD2, WNT5B, BAD, WNT7B, WNT5A, FZD9, FZD8, ATP5F1D, TUBB4A, MT-ATP8, GRIN1, NDUFS8, NDUFS7, NDUFS6, ULK1, CDK5R1, SLC25A6	760	391	8840	1.1304347826086956	1.0	1.0	0.9848942598187311
WIKIPATHWAYS	WP5124:Alzheimer 39 s disease	29	1.5080603224128966	0.3749398466341941	CSF1, LRP5, ATP2A3, IRS2, CACNA1C, FZD10, PIK3R1, PPP3CA, FRAT1, KLC3, RB1CC1, DVL1, FADD, APOE, NOS1, MAP2K7, APC2, FZD2, WNT5B, BAD, WNT7B, WNT5A, FZD9, FZD8, TUBB4A, GRIN1, ULK1, CDK5R1, SLC25A6	843	263	8487	1.1101173159411661	1.0	1.0	0.9901129943502824
WIKIPATHWAYS	WP2059:Alzheimer 39 s disease and miRNA effects	29	1.5080603224128966	0.41516528802011493	CSF1, LRP5, ATP2A3, IRS2, CACNA1C, FZD10, PIK3R1, PPP3CA, FRAT1, KLC3, RB1CC1, DVL1, FADD, APOE, NOS1, MAP2K7, APC2, FZD2, WNT5B, BAD, WNT7B, WNT5A, FZD9, FZD8, TUBB4A, GRIN1, ULK1, CDK5R1, SLC25A6	843	268	8487	1.08940617198704	1.0	1.0	0.9901129943502824
KEGG_PATHWAY	hsa05022:Pathways of neurodegeneration - multiple diseases	43	2.236089443577743	0.48785607299538725	NDUFB7, CSF1, LRP5, ATP2A3, CACNA1C, FZD10, UBE2J2, COX5B, C9ORF72, PPP3CA, FRAT1, KLC3, MAP1LC3A, RB1CC1, DVL1, NEFL, NEFM, FADD, NOS1, MAP2K7, GRIA4, PRKCG, APC2, FZD2, GPX1, WNT5B, BAD, WNT7B, WNT5A, FZD9, FZD8, ATP5F1D, TUBB4A, MAPK12, MT-ATP8, GRIN1, NDUFS8, NDUFS7, NDUFS6, MAP3K10, ULK1, CDK5R1, SLC25A6	760	483	8840	1.0355235915876648	1.0	1.0	0.9848942598187311
Annotation Cluster 38	Enrichment Score: 0.41376067088252677
Category	Term	Count	%	PValue	Genes	List Total	Pop Hits	Pop Total	Fold Enrichment	Bonferroni	Benjamini	FDR
KEGG_PATHWAY	hsa04713:Circadian entrainment	13	0.6760270410816432	0.1260327281368337	PRKCG, GUCY1B1, CACNA1C, CACNA1H, GNAI1, CACNA1G, GRIN1, GNAO1, RPS6KA5, GNG5, GNG7, NOS1, GRIA4	760	97	8840	1.5588714053174175	1.0	1.0	0.9848942598187311
KEGG_PATHWAY	hsa04728:Dopaminergic synapse	15	0.7800312012480499	0.2416264806128539	PRKCG, MAOA, PPP2R3B, CACNA1C, COMT, GNAI1, MAPK12, GNAO1, PPP3CA, GNG5, CALY, PPP2R2C, GNG7, DRD4, GRIA4	760	132	8840	1.3217703349282295	1.0	1.0	0.9848942598187311
KEGG_PATHWAY	hsa04723:Retrograde endocannabinoid signaling	15	0.7800312012480499	0.40281499097688284	PRKCG, NDUFB7, CACNA1C, GABRG3, GNAI1, MAPK12, GNAO1, NDUFS8, GNG5, NDUFS7, NDUFS6, GNG7, SLC17A7, MGLL, GRIA4	760	149	8840	1.1709643235605793	1.0	1.0	0.9848942598187311
KEGG_PATHWAY	hsa05032:Morphine addiction	9	0.46801872074883	0.5264659644441269	GNAO1, PRKCG, PDE10A, GNG5, GNG7, PDE3B, PDE4A, GABRG3, GNAI1	760	91	8840	1.150375939849624	1.0	1.0	0.9848942598187311
KEGG_PATHWAY	hsa04727:GABAergic synapse	8	0.41601664066562666	0.6518402349495445	GNAO1, PRKCG, GNG5, GNG7, GAD2, CACNA1C, GABRG3, GNAI1	760	89	8840	1.0455351862803075	1.0	1.0	0.9848942598187311
KEGG_PATHWAY	hsa04726:Serotonergic synapse	9	0.46801872074883	0.7819716730402301	GNAO1, PRKCG, HTR6, GNG5, MAOA, ALOX5, GNG7, CACNA1C, GNAI1	760	115	8840	0.9102974828375285	1.0	1.0	0.9848942598187311
Annotation Cluster 39	Enrichment Score: 0.41179008858846444
Category	Term	Count	%	PValue	Genes	List Total	Pop Hits	Pop Total	Fold Enrichment	Bonferroni	Benjamini	FDR
GOTERM_BP_DIRECT	GO:0030574~collagen catabolic process	7	0.36401456058242326	0.14606194522431784	MMP11, MMP25, ADAMTS3, ADAM15, MMP23B, MMP17, RETREG1	1732	41	19734	1.9452768546161214	1.0	1.0	0.9961225281116712
WIKIPATHWAYS	WP129:Matrix metalloproteinases	4	0.20800832033281333	0.5834049975437381	MMP11, MMP25, MMP23B, MMP17	843	30	8487	1.3423487544483987	1.0	1.0	0.9901129943502824
WIKIPATHWAYS	WP5283:Chronic hyperglycemia impairment of neuron function	5	0.26001040041601664	0.6825312004414769	PRKCG, MMP11, MMP25, MMP23B, MMP17	843	46	8487	1.094306049822064	1.0	1.0	0.9901129943502824
Annotation Cluster 40	Enrichment Score: 0.4059319187191197
Category	Term	Count	%	PValue	Genes	List Total	Pop Hits	Pop Total	Fold Enrichment	Bonferroni	Benjamini	FDR
WIKIPATHWAYS	WP3391:Senescence associated secretory phenotype SASP	16	0.8320332813312533	0.14884475422610616	H2AX, H2BC9, JUN, CEBPB, CDKN1B, H2BC4, UBE2D1, H2AJ, CDK6, H2AC20, H2BC10, H3C12, H3C1, H4C1, H4C3, ANAPC2	843	113	8487	1.425503102069096	1.0	1.0	0.9901129943502824
KEGG_PATHWAY	hsa05034:Alcoholism	20	1.0400416016640666	0.26044460540513636	H2AX, H2BC9, SHC2, MAOA, H2BC4, MACROH2A2, GNAI1, GRIN1, GNAO1, H2AJ, GRIN3B, GNG5, PKIA, GNG7, H2AC20, H2BC10, H3C12, H3C1, H4C1, H4C3	760	188	8840	1.2374020156774914	1.0	1.0	0.9848942598187311
KEGG_PATHWAY	hsa05322:Systemic lupus erythematosus	13	0.6760270410816432	0.5365520267087566	H2AX, H2BC9, H2BC4, MACROH2A2, H2AJ, H2AC20, H2BC10, H3C12, H3C1, H4C1, H4C3, HLA-DRB1, HLA-DQB1	760	139	8840	1.0878455130632336	1.0	1.0	0.9848942598187311
KEGG_PATHWAY	hsa04613:Neutrophil extracellular trap formation	17	0.8840353614144566	0.5885262804547694	H2AX, PRKCG, H2BC9, H2BC4, CYBA, PIK3R1, AZU1, MACROH2A2, MAPK12, H2AJ, H2AC20, H2BC10, H3C12, H3C1, H4C1, H4C3, SLC25A6	760	192	8840	1.0298793859649122	1.0	1.0	0.9848942598187311
GOTERM_BP_DIRECT	GO:0006334~nucleosome assembly	13	0.6760270410816432	0.762981145974218	H2AX, H2BC9, ATRX, H2BC4, RSF1, MACROH2A2, H1-10, H2BC10, H3C12, H3C1, SOX9, H4C1, H4C3	1732	161	19734	0.919993401517651	1.0	1.0	0.9961225281116712
Annotation Cluster 41	Enrichment Score: 0.4019435272074714
Category	Term	Count	%	PValue	Genes	List Total	Pop Hits	Pop Total	Fold Enrichment	Bonferroni	Benjamini	FDR
GOTERM_BP_DIRECT	GO:0010269~response to selenium ion	3	0.15600624024961	0.2504373269716147	SELENOM, GPX1, SELENOP	1732	11	19734	3.107390300230947	1.0	1.0	0.9961225281116712
WIKIPATHWAYS	WP28:Selenium metabolism and selenoproteins	7	0.36401456058242326	0.3215945207705406	SELENOO, SELENOM, JUN, GPX1, TXNRD3, SELENOP, SELENOH	843	47	8487	1.499432119330658	1.0	1.0	0.9901129943502824
WIKIPATHWAYS	WP15:Selenium micronutrient network	8	0.41601664066562666	0.7729683611333666	SELENOO, SELENOM, GPX1, TXNRD3, ALOX5, RFK, SELENOP, SELENOH	843	87	8487	0.9257577616885507	1.0	1.0	0.9901129943502824
Annotation Cluster 42	Enrichment Score: 0.4009863634842289
Category	Term	Count	%	PValue	Genes	List Total	Pop Hits	Pop Total	Fold Enrichment	Bonferroni	Benjamini	FDR
KEGG_PATHWAY	hsa00565:Ether lipid metabolism	7	0.36401456058242326	0.25627442539971945	PLA2G12A, GAL3ST1, PLA2G2A, GDPD1, PLA2G6, PLA2G7, PLB1	760	50	8840	1.6284210526315788	1.0	1.0	0.9848942598187311
WIKIPATHWAYS	WP5149:Lipid metabolism in senescent cells	4	0.20800832033281333	0.31853383140486313	PLA2G12A, ALOX5, PLA2G6, PLA2G7	843	20	8487	2.013523131672598	1.0	1.0	0.9901129943502824
KEGG_PATHWAY	hsa00564:Glycerophospholipid metabolism	11	0.5720228809152366	0.35525739050453453	PLA2G12A, DGKQ, ETNK1, PLA2G2A, PEMT, PNPLA6, PLA2G6, CRLS1, AGPAT2, PLB1, AGPAT3	760	100	8840	1.2794736842105263	1.0	1.0	0.9848942598187311
GOTERM_BP_DIRECT	GO:0006644~phospholipid metabolic process	7	0.36401456058242326	0.36773018814025976	PLA2G12A, PLPPR2, PLPPR3, PLA2G2A, TNFAIP8L3, AGPAT2, PLB1	1732	56	19734	1.4242205542725173	1.0	1.0	0.9961225281116712
KEGG_PATHWAY	hsa00592:alpha-Linolenic acid metabolism	4	0.20800832033281333	0.3886959509517772	PLA2G12A, PLA2G2A, PLA2G6, PLB1	760	26	8840	1.7894736842105263	1.0	1.0	0.9848942598187311
KEGG_PATHWAY	hsa00591:Linoleic acid metabolism	4	0.20800832033281333	0.4822084834000321	PLA2G12A, PLA2G2A, PLA2G6, PLB1	760	30	8840	1.550877192982456	1.0	1.0	0.9848942598187311
KEGG_PATHWAY	hsa00590:Arachidonic acid metabolism	5	0.26001040041601664	0.7804001661386027	PLA2G12A, ALOX5, PLA2G2A, PLA2G6, PLB1	760	61	8840	0.9534081104400345	1.0	1.0	0.9848942598187311
Annotation Cluster 43	Enrichment Score: 0.39258403215629567
Category	Term	Count	%	PValue	Genes	List Total	Pop Hits	Pop Total	Fold Enrichment	Bonferroni	Benjamini	FDR
GOTERM_BP_DIRECT	GO:0030388~fructose 1,6-bisphosphate metabolic process	4	0.20800832033281333	0.026956088947987192	PFKL, ALDOB, ALDOA, FBP1	1732	8	19734	5.696882217090069	1.0	1.0	0.9961225281116712
KEGG_PATHWAY	hsa00051:Fructose and mannose metabolism	6	0.31201248049922	0.16277994788187305	GMPPB, PFKL, TKFC, ALDOB, ALDOA, FBP1	760	34	8840	2.0526315789473686	1.0	1.0	0.9848942598187311
GOTERM_BP_DIRECT	GO:0006000~fructose metabolic process	3	0.15600624024961	0.21675339482361775	ALDOB, ALDOA, FBP1	1732	10	19734	3.418129330254042	1.0	1.0	0.9961225281116712
GOTERM_BP_DIRECT	GO:0006096~glycolytic process	7	0.36401456058242326	0.25724854284821824	PFKL, FKRP, HOOK2, COL6A1, ALDOB, ALDOA, IER3	1732	49	19734	1.6276806334543055	1.0	1.0	0.9961225281116712
KEGG_PATHWAY	hsa00030:Pentose phosphate pathway	5	0.26001040041601664	0.2737263454297592	PFKL, ALDOB, ALDOA, FBP1, DERA	760	31	8840	1.8760611205432935	1.0	1.0	0.9848942598187311
WIKIPATHWAYS	WP5178:Disorders of fructose metabolism	3	0.15600624024961	0.4113956779520813	PFKL, ALDOB, FBP1	843	14	8487	2.1573462125063547	1.0	1.0	0.9901129943502824
WIKIPATHWAYS	WP4018:Clear cell renal cell carcinoma pathways	8	0.41601664066562666	0.7517254401470748	PFKL, FASN, AKT1S1, KDR, ALDOB, ALDOA, CEP290, EGFR	843	85	8487	0.9475402972576932	1.0	1.0	0.9901129943502824
WIKIPATHWAYS	WP5355:Metabolic epileptic disorders	8	0.41601664066562666	0.8201576423006753	SLC25A1, GAMT, GATM, PFKL, GPT, ALDOB, ALDOA, FBP1	843	92	8487	0.8754448398576513	1.0	1.0	0.9901129943502824
KEGG_PATHWAY	hsa04066:HIF-1 signaling pathway	8	0.41601664066562666	0.8376089305048375	EGLN1, PRKCG, PFKL, CDKN1B, ALDOB, PIK3R1, ALDOA, EGFR	760	109	8840	0.8536938676967648	1.0	1.0	0.9848942598187311
WIKIPATHWAYS	WP534:Glycolysis and gluconeogenesis	4	0.20800832033281333	0.8376175383806811	PFKL, ALDOB, ALDOA, FBP1	843	45	8487	0.8948991696322657	1.0	1.0	0.9901129943502824
KEGG_PATHWAY	hsa00010:Glycolysis / Gluconeogenesis	5	0.26001040041601664	0.838613935121711	ALDH3B2, PFKL, ALDOB, ALDOA, FBP1	760	67	8840	0.8680282796543597	1.0	1.0	0.9848942598187311
KEGG_PATHWAY	hsa01200:Carbon metabolism	8	0.41601664066562666	0.8800933504965174	PFKL, TKFC, PGP, GPT, ALDOB, ALDOA, ACADS, FBP1	760	116	8840	0.8021778584392014	1.0	1.0	0.9848942598187311
KEGG_PATHWAY	hsa01230:Biosynthesis of amino acids	5	0.26001040041601664	0.8956125709953975	PFKL, GPT, ALDOB, PYCR3, ALDOA	760	75	8840	0.775438596491228	1.0	1.0	0.9848942598187311
Annotation Cluster 44	Enrichment Score: 0.39227929704027875
Category	Term	Count	%	PValue	Genes	List Total	Pop Hits	Pop Total	Fold Enrichment	Bonferroni	Benjamini	FDR
KEGG_PATHWAY	hsa04012:ErbB signaling pathway	12	0.62402496099844	0.11712863760178888	PRKCG, JUN, SHC2, CDKN1B, NRG3, BAD, NCK2, PIK3R1, PAK3, MAP2K7, EGFR, PAK4	760	86	8840	1.6230110159118727	1.0	1.0	0.9848942598187311
KEGG_PATHWAY	hsa01522:Endocrine resistance	12	0.62402496099844	0.22798578021362567	JAG2, NOTCH3, JUN, SHC2, CDKN1B, BAD, E2F2, PIK3R1, DLL1, EGFR, MAPK12, DLL3	760	99	8840	1.4098883572567784	1.0	1.0	0.9848942598187311
WIKIPATHWAYS	WP673:ErbB signaling	12	0.62402496099844	0.27799607334069887	PRKCG, JUN, SHC2, CDKN1B, NRG3, BAD, NCK2, PIK3R1, PAK3, MAP2K7, EGFR, PAK4	843	90	8487	1.3423487544483985	1.0	1.0	0.9901129943502824
KEGG_PATHWAY	hsa05211:Renal cell carcinoma	6	0.31201248049922	0.7293866558892117	EGLN1, JUN, BAD, PIK3R1, PAK3, PAK4	760	70	8840	0.9969924812030077	1.0	1.0	0.9848942598187311
WIKIPATHWAYS	WP4205:MET in type 1 papillary renal cell carcinoma	5	0.26001040041601664	0.8501930464092408	JUN, BAD, PIK3R1, PAK3, PAK4	843	59	8487	0.8531877676578804	1.0	1.0	0.9901129943502824
WIKIPATHWAYS	WP286:IL3 signaling	3	0.15600624024961	0.9621423736990036	JUN, BAD, PIK3R1	843	49	8487	0.6163846321446728	1.0	1.0	0.9901129943502824
Annotation Cluster 45	Enrichment Score: 0.3899531912574483
Category	Term	Count	%	PValue	Genes	List Total	Pop Hits	Pop Total	Fold Enrichment	Bonferroni	Benjamini	FDR
WIKIPATHWAYS	WP4320:Effect of progerin on genes involved in progeria	6	0.31201248049922	0.3033671805708401	MBD3, SREBF1, MTA1, H3C12, H3C1, CHD3	843	37	8487	1.632586322977782	1.0	1.0	0.9901129943502824
GOTERM_BP_DIRECT	GO:0042659~regulation of cell fate specification	3	0.15600624024961	0.3511382618636649	MBD3, MTA1, CHD3	1732	14	19734	2.441520950181458	1.0	1.0	0.9961225281116712
GOTERM_BP_DIRECT	GO:2000736~regulation of stem cell differentiation	3	0.15600624024961	0.6348829671569618	MBD3, MTA1, CHD3	1732	24	19734	1.4242205542725173	1.0	1.0	0.9961225281116712
Annotation Cluster 46	Enrichment Score: 0.3818123598521042
Category	Term	Count	%	PValue	Genes	List Total	Pop Hits	Pop Total	Fold Enrichment	Bonferroni	Benjamini	FDR
WIKIPATHWAYS	WP4877:Host pathogen interaction of human coronaviruses MAPK signaling	7	0.36401456058242326	0.14107082298095508	BST2, JUN, MAP3K10, MAP2K7, JUNB, MAP3K11, MAPK12	843	36	8487	1.957591933570581	1.0	1.0	0.9901129943502824
WIKIPATHWAYS	WP3611:Photodynamic therapy induced AP 1 survival signaling	7	0.36401456058242326	0.39490205800278244	HSP90AA1, JUN, BCL3, MAP2K7, JUNB, EGFR, MAPK12	843	51	8487	1.381829600167469	1.0	1.0	0.9901129943502824
WIKIPATHWAYS	WP422:MAPK cascade	4	0.20800832033281333	0.6493223313052314	JUN, MAP2K7, MAPK12, SIPA1	843	33	8487	1.2203170494985442	1.0	1.0	0.9901129943502824
KEGG_PATHWAY	hsa04912:GnRH signaling pathway	7	0.36401456058242326	0.8210386926266245	EGR1, JUN, GNA11, CACNA1C, MAP2K7, EGFR, MAPK12	760	93	8840	0.8754951895868702	1.0	1.0	0.9848942598187311
Annotation Cluster 47	Enrichment Score: 0.34522795173893855
Category	Term	Count	%	PValue	Genes	List Total	Pop Hits	Pop Total	Fold Enrichment	Bonferroni	Benjamini	FDR
WIKIPATHWAYS	WP35:G protein signaling	12	0.62402496099844	0.2903304483725871	GNAO1, PRKCG, PPP3CA, GNAZ, GNG5, PRKAR1B, GNG7, GNA11, AKAP9, PDE4A, AKAP7, GNAI1	843	91	8487	1.3275976692346798	1.0	1.0	0.9901129943502824
KEGG_PATHWAY	hsa04725:Cholinergic synapse	12	0.62402496099844	0.40019169260131354	KCNJ4, GNAO1, PRKCG, GNG5, CHRNA4, GNG7, KCNQ1, GNA11, KCNQ2, CACNA1C, PIK3R1, GNAI1	760	115	8840	1.2137299771167047	1.0	1.0	0.9848942598187311
WIKIPATHWAYS	WP536:Calcium regulation in cardiac cells	16	0.8320332813312533	0.5492706272055563	PRKCG, GNAZ, RGS19, ATP2A3, ATP1B2, CACNA1C, ATP2B1, GNAI1, GNAO1, GNG5, PRKAR1B, GJA3, PKIA, GNG7, GNA11, RGS11	843	152	8487	1.0597490166697885	1.0	1.0	0.9901129943502824
KEGG_PATHWAY	hsa04727:GABAergic synapse	8	0.41601664066562666	0.6518402349495445	GNAO1, PRKCG, GNG5, GNG7, GAD2, CACNA1C, GABRG3, GNAI1	760	89	8840	1.0455351862803075	1.0	1.0	0.9848942598187311
Annotation Cluster 48	Enrichment Score: 0.33779745046212445
Category	Term	Count	%	PValue	Genes	List Total	Pop Hits	Pop Total	Fold Enrichment	Bonferroni	Benjamini	FDR
WIKIPATHWAYS	WP4577:Neurodegeneration with brain iron accumulation NBIA subtypes pathway	8	0.41601664066562666	0.14081534002339818	STK11, MAP1LC3A, SCP2, RB1CC1, AKT1S1, C19ORF12, ULK1, PLA2G6	843	44	8487	1.8304755742478165	1.0	1.0	0.9901129943502824
WIKIPATHWAYS	WP4863:Host pathogen interaction of human coronaviruses autophagy	3	0.15600624024961	0.5754827791690089	MAP1LC3A, RB1CC1, ULK1	843	19	8487	1.5896235250046824	1.0	1.0	0.9901129943502824
GOTERM_BP_DIRECT	GO:0000045~autophagosome assembly	7	0.36401456058242326	0.6267516113635496	RAB43, MAP1LC3A, RB1CC1, ULK1, TCIRG1, CTSD, ATG4D	1732	73	19734	1.092552753962479	1.0	1.0	0.9961225281116712
GOTERM_BP_DIRECT	GO:0000422~autophagy of mitochondrion	3	0.15600624024961	0.8770663288903383	MAP1LC3A, RB1CC1, ULK1	1732	40	19734	0.8545323325635105	1.0	1.0	0.9961225281116712
Annotation Cluster 49	Enrichment Score: 0.33666515614860126
Category	Term	Count	%	PValue	Genes	List Total	Pop Hits	Pop Total	Fold Enrichment	Bonferroni	Benjamini	FDR
GOTERM_BP_DIRECT	GO:0032200~telomere organization	5	0.26001040041601664	0.2082585773946226	H3C12, DOT1L, H3C1, H4C1, H4C3	1732	27	19734	2.109956376700026	1.0	1.0	0.9961225281116712
[truncated: 206 more rows]

## Sheet: tKOvsKO_Upregulated
Annotation Cluster 1	Enrichment Score: 2.259462359942725
[truncated: 228 more rows]

## Sheet: tKOvsKO_Downregulated
Annotation Cluster 1	Enrichment Score: 2.101020610937027
[truncated: 245 more rows]
