# Supplementary material for: ETVs dictate hPSC differentiation by tuning biophysical properties
Source: Nat Commun. 2025 Feb 26;16:1999. doi: 10.1038/s41467-025-56591-6 (PMC11865489; doi:10.1038/s41467-025-56591-6)
Supplement: Supplementary file 6 — Source Data [file 41467_2025_56591_MOESM6_ESM.xlsx]

## Sheet: Fig.1-blots
Figure 1
E) ETV1 protein
I) ETV4 and ETV5 protein

## Sheet: Fig.1F
Figure 1
F) ETV4 and ETV5 expression level in ETV1-KO
Relative mRNA expression in ETV1-KO hPSC
ETV4	1.68139	1.552817	2.634556
ETV5	1.824044	1.60346	2.007512

## Sheet: Fig2B-G
Figure 2
B) Confluency
Time (hours)	WT																								KO																								tKO
2	9.28349	8.39591	12.2055	11.1808	12.2648	12.8901	15.0585	16.4112	22.0771	18.4225	25.066	22.4408	19.3215	15.6701	19.4381	21.2534	15.1045	18.1173	15.7242	19.1149	14.4438	10.8	13.4168	13.1677	25.5782	25.9213	27.3247	23.8036	42.0565	30.6977	39.6035	32.7616	25.919	21.9392	29.7756	24.7802	20.4429	21.8184	21.1134	22.6382	25.919	21.9392	29.7756	24.7802	20.4429	21.8184	21.1134	22.6382	49.6454
4	10.4967	9.18775	11.93	11.6726	12.9571	13.617	16.0123	17.398	23.0652	20.5477	25.4857	22.2797	19.9425	16.1588	20.7514	21.6602	17.0469	20.3198	19.3297	22.6452	16.2599	11.9832	16.9287	15.6953	27.6703	29.1469	29.7148	27.4017	45.547	33.4262	41.1413	36.1127	27.111	22.7051	31.7943	26.1741	23.0121	23.0872	23.2326	23.176	27.111	22.7051	31.7943	26.1741	23.0121	23.0872	23.2326	23.176	50.9357
6	11.4476	9.19123	11.5917	13.0157	14.1322	14.5913	18.3988	18.0285	23.5715	20.8409	26.3875	23.4303	20.5919	16.4385	21.0229	22.364	17.8151	21.6632	20.8125	25.0245	17.6019	13.5856	18.9687	17.5361	30.4346	32.1379	34.0531	28.1262	46.4952	34.953	45.5862	39.7639	27.2701	23.3859	32.0751	26.4628	23.082	24.127	23.6588	24.57	27.2701	23.3859	32.0751	26.4628	23.082	24.127	23.6588	24.57	51.3584
8	12.5373	9.63655	12.8284	13.3441	15.8004	16.0543	19.4629	19.2586	23.9392	21.798	27.3718	24.6909	22.2038	17.1161	22.3363	24.1227	19.0865	23.3916	22.2137	26.0554	18.3391	15.2308	20.2512	18.4069	31.6578	34.7787	33.1411	29.437	50.6406	37.0615	48.5465	42.0117	29.1352	23.615	34.048	27.1006	23.6788	24.3557	23.4796	25.6313	29.1352	23.615	34.048	27.1006	23.6788	24.3557	23.4796	25.6313	53.7098
10	12.933	9.89251	13.7621	14.1154	16.224	16.7599	21.3036	21.2965	26.7426	22.8487	28.938	26.5095	22.7999	18.4727	23.6515	24.6715	20.3199	24.9583	23.3862	28.0522	19.4004	15.4571	22.1425	19.2368	31.6869	34.9217	34.2626	31.0016	57.0572	41.7896	54.3689	46.1696	31.8909	25.4901	36.2113	29.0642	24.811	27.4724	26.3219	26.8959	31.8909	25.4901	36.2113	29.0642	24.811	27.4724	26.3219	26.8959	56.997
12	13.9436	10.4991	14.363	15.0604	18.0476	18.2959	21.4051	23.5207	28.4938	24.7606	30.5096	28.6775	24.8257	19.5491	25.2199	26.6754	21.4651	26.2833	24.916	29.9467	20.7625	16.6223	23.1494	20.1984	34.3284	36.6369	38.1342	32.0616	59.5932	45.7985	61.9041	51.3881	32.9213	26.9311	38.78	33.2217	26.8806	29.5049	28.0595	29.5151	32.9213	26.9311	38.78	33.2217	26.8806	29.5049	28.0595	29.5151	60.6275
14	14.1658	11.7371	15.2912	15.0434	18.4172	18.1249	24.8478	22.9924	30.403	26.8887	33.6044	29.7097	25.9488	23.0261	26.8441	27.6261	22.0778	27.4387	25.8737	31.0933	22.2341	17.2911	24.521	21.6325	34.9709	38.1148	39.8913	31.7373	61.1692	50.6822	63.6594	54.0655	34.9182	29.7674	40.2103	35.0365	28.6019	31.7299	29.6956	30.7429	34.9182	29.7674	40.2103	35.0365	28.6019	31.7299	29.6956	30.7429	63.7219
16	14.5334	12.3043	17.0394	16.3639	20.44	19.8158	27.4315	24.9062	31.5914	27.8731	34.1155	30.8176	26.8428	23.14	27.2538	28.9067	22.627	28.5145	26.9286	33.1067	22.5956	17.3365	25.6933	22.5908	36.8909	40.5437	41.7434	33.805	66.3147	50.3167	69.3581	55.5209	37.1448	30.1849	41.4175	36.293	28.4497	32.3931	30.7668	31.6841	37.1448	30.1849	41.4175	36.293	28.4497	32.3931	30.7668	31.6841	66.5365
18	16.8304	13.1899	16.8913	17.6147	21.7048	21.059	27.2159	29.0952	33.1555	30.135	35.5943	32.8175	28.7982	24.5696	28.2961	30.545	25.0642	29.9607	28.6007	34.5657	24.4944	18.9933	27.1873	23.8496	37.9765	40.8309	45.3876	39.4268	64.0066	54.9181	72.5885	60.0219	39.3238	32.5995	42.0551	37.3706	31.2314	35.2999	32.8284	33.5291	39.3238	32.5995	42.0551	37.3706	31.2314	35.2999	32.8284	33.5291	70.1041
20	17.0257	14.0514	19.4173	17.8611	21.7653	22.6088	32.3994	29.7774	35.2673	31.3784	38.5741	35.0411	31.1938	25.5902	29.8047	32.5735	27.0015	32.2275	30.715	37.3064	26.3524	20.9006	28.8229	25.5459	41.4745	42.4704	45.9891	37.5898	66.9931	59.3536	73.5741	62.5002	41.7328	34.5785	44.6604	40.7471	33.4398	37.0728	34.7822	36.1275	41.7328	34.5785	44.6604	40.7471	33.4398	37.0728	34.7822	36.1275	74.3686
22	17.9186	15.0632	20.0596	20.2893	23.8387	23.9331	33.8721	32.1797	36.7668	33.2255	40.7978	37.6313	33.1066	27.0277	31.425	34.9179	29.5641	35.2509	33.3012	40.0091	28.6457	22.562	31.1377	26.9458	43.7057	46.9003	49.0706	41.3432	69.9216	62.8494	75.7468	65.4671	44.6412	36.8573	47.5862	42.3535	35.0122	38.8451	37.0078	38.3923	44.6412	36.8573	47.5862	42.3535	35.0122	38.8451	37.0078	38.3923	77.1344
24	19.8118	15.7636	21.2314	21.2428	23.7434	26.4224	34.612	35.444	37.9509	35.4606	44.0379	39.6447	35.2603	29.8009	33.3199	37.8484	31.5499	37.5075	36.0688	43.2465	31.6574	23.6232	33.9108	29.0532	44.3807	47.4689	53.1193	45.5799	71.3422	64.0405	79.4417	66.9098	47.6696	38.7094	51.2693	44.9663	37.0502	42.3405	40.1922	40.719	47.6696	38.7094	51.2693	44.9663	37.0502	42.3405	40.1922	40.719	80.1491
C) Cell number
Time (hours)	WT																								KO																								tKO
2	288	256	326	356	351	383	430	509	577	521	565	551	478	417	471	500	479	564	491	608	470	346	419	429	616	700	629	644	1003	697	918	781	656	555	721	587	524	539	513	561	656	555	721	587	524	539	513	561	1104
4	324	275	350	375	390	403	469	541	605	546	595	565	493	441	480	533	528	657	602	707	517	415	556	507	669	712	680	655	937	715	830	824	683	583	770	626	552	595	555	589	683	583	770	626	552	595	555	589	1068
6	346	300	347	392	380	437	488	547	612	555	634	558	516	444	501	548	563	716	625	779	528	450	611	547	684	728	773	685	960	718	946	852	695	593	807	641	573	636	578	625	695	593	807	641	573	636	578	625	1074
8	383	301	365	425	415	433	531	557	619	577	661	592	538	457	529	584	570	724	648	802	551	465	635	565	718	746	736	693	935	728	964	890	737	619	864	687	598	672	590	651	737	619	864	687	598	672	590	651	1121
10	394	292	400	423	432	432	566	561	686	625	692	668	577	469	569	625	588	769	673	840	569	482	683	601	691	751	779	700	1092	791	1030	930	804	652	906	749	618	745	643	690	804	652	906	749	618	745	643	690	1197
12	413	296	396	430	460	469	596	612	747	641	752	697	627	530	617	653	629	802	719	921	599	501	741	620	766	773	817	731	1122	819	1111	986	857	711	962	800	678	774	691	744	857	711	962	800	678	774	691	744	1267
14	556	614	592	610	627	747	614	763	770	701	819	766	636	568	652	681	640	853	801	948	650	529	816	666	813	850	905	773	1401	1163	1383	1659	943	763	1018	873	755	833	729	788	943	763	1018	873	755	833	729	788	1412
16	599	655	619	643	663	796	655	801	832	743	826	800	666	610	684	718	679	892	816	1006	676	535	881	701	847	876	929	809	1511	1614	1486	1689	993	783	1063	921	773	859	794	848	993	783	1063	921	773	859	794	848	1470
18	654	668	628	703	700	835	668	861	906	825	915	864	743	673	703	791	766	966	880	1105	748	608	873	764	902	1098	923	839	1661	1734	1884	1849	1081	877	1126	1001	828	959	839	940	1081	877	1126	1001	828	959	839	940	1526
20	714	741	682	765	800	890	741	926	987	887	1035	939	826	695	767	879	871	1051	954	1179	833	660	1001	815	933	1122	939	1002	1715	1916	1875	1885	1200	944	1217	1085	915	1043	933	1001	1200	944	1217	1085	915	1043	933	1001	1722
22	762	765	742	832	826	927	765	1007	1045	945	1088	994	876	749	847	950	947	1196	1079	1285	933	733	1099	880	1071	1561	994	1055	1790	1948	2056	1940	1268	1001	1350	1122	1000	1108	1020	1106	1268	1001	1350	1122	1000	1108	1020	1106	1740
24	800	842	812	854	878	998	842	1077	1096	967	1121	1072	940	803	915	1014	1057	1209	1097	1291	1014	795	1119	984	1086	1608	1016	1104	2110	1976	2177	1980	1368	1056	1454	1249	1025	1212	1090	1172	1368	1056	1454	1249	1025	1212	1090	1172	1802
D) Cell Spreading
Time (hours)	WT																								KO																								tKO
2	0.032234	0.032797	0.03744	0.031407	0.034942	0.033656	0.03502	0.032242	0.038262	0.03536	0.044365	0.040727	0.040422	0.037578	0.04127	0.042507	0.0315334	0.032123	0.032025	0.031439	0.030731	0.031214	0.032021	0.030694	0.041523	0.0370304	0.0434415	0.0369621	0.0419307	0.0440427	0.0431411	0.0419483	0.039511	0.03953	0.041298	0.042215	0.039013	0.040479	0.041157	0.040353	0.039511	0.03953	0.041298	0.042215	0.039013	0.040479	0.041157	0.040353	0.0449686
4	0.032397	0.03341	0.034086	0.031127	0.033223	0.033789	0.034141	0.032159	0.038124	0.037633	0.042833	0.039433	0.040451	0.036641	0.043232	0.040638	0.0322858	0.030928	0.032109	0.03203	0.03145	0.028875	0.030447	0.030957	0.0413607	0.0409367	0.0436983	0.0418346	0.0486094	0.04675	0.0495678	0.0438261	0.039694	0.038945	0.041291	0.041812	0.041689	0.038802	0.041861	0.039348	0.039694	0.038945	0.041291	0.041812	0.041689	0.038802	0.041861	0.039348	0.0476926
6	0.033086	0.030637	0.033406	0.033203	0.03719	0.03339	0.037703	0.032959	0.038516	0.037551	0.041621	0.04199	0.039907	0.037024	0.041962	0.04081	0.0316431	0.030256	0.0333	0.032124	0.033337	0.03019	0.031045	0.032059	0.044495	0.0441455	0.0440531	0.0410602	0.0484325	0.0486811	0.0481884	0.0466713	0.039238	0.039437	0.039746	0.041284	0.040283	0.037936	0.040932	0.039312	0.039238	0.039437	0.039746	0.041284	0.040283	0.037936	0.040932	0.039312	0.0478198
8	0.032734	0.032015	0.035146	0.031398	0.038073	0.037077	0.036653	0.034576	0.038674	0.037778	0.04141	0.041708	0.041271	0.037453	0.042224	0.041306	0.033485	0.032309	0.03428	0.032488	0.033283	0.032754	0.031892	0.032579	0.0440916	0.0466202	0.0450287	0.0424776	0.054161	0.0509087	0.0503594	0.0472042	0.039532	0.03815	0.039407	0.039448	0.039597	0.036244	0.039796	0.039372	0.039532	0.03815	0.039407	0.039448	0.039597	0.036244	0.039796	0.039372	0.0479124
10	0.032825	0.033878	0.034405	0.03337	0.037556	0.038796	0.037639	0.037962	0.038983	0.036558	0.041818	0.039685	0.039515	0.039388	0.041567	0.039474	0.0345576	0.032456	0.034749	0.033395	0.034096	0.032069	0.032419	0.032008	0.0458566	0.0465002	0.0439828	0.0442879	0.0522502	0.0528314	0.0527853	0.0496447	0.039665	0.039095	0.039968	0.038804	0.040147	0.036876	0.040936	0.03898	0.039665	0.039095	0.039968	0.038804	0.040147	0.036876	0.040936	0.03898	0.0476166
12	0.033762	0.03547	0.03627	0.035024	0.039234	0.039011	0.035915	0.038433	0.038144	0.038628	0.040571	0.041144	0.039594	0.036885	0.040875	0.040851	0.0341258	0.032772	0.034654	0.032515	0.034662	0.033178	0.031241	0.032578	0.0448151	0.0473958	0.0466759	0.04386	0.0531134	0.0559201	0.0557193	0.0521177	0.038415	0.037878	0.040312	0.041527	0.039647	0.03812	0.040607	0.039671	0.038415	0.037878	0.040312	0.041527	0.039647	0.03812	0.040607	0.039671	0.0478512
14	0.025478	0.019116	0.02583	0.024661	0.029374	0.024264	0.040469	0.030134	0.039484	0.038358	0.041031	0.038785	0.0408	0.040539	0.041172	0.040567	0.0344965	0.032167	0.032302	0.032799	0.034206	0.032686	0.03005	0.032481	0.043015	0.044841	0.044079	0.041057	0.043661	0.043579	0.04603	0.032589	0.037029	0.039014	0.039499	0.040133	0.037883	0.038091	0.040735	0.039014	0.037029	0.039014	0.039499	0.040133	0.037883	0.038091	0.040735	0.039014	0.0451288
16	0.024263	0.018785	0.027527	0.025449	0.03083	0.024894	0.04188	0.031094	0.03797	0.037514	0.041302	0.038522	0.040304	0.037934	0.039845	0.04026	0.033324	0.031967	0.033001	0.032909	0.033425	0.032405	0.029164	0.032227	0.043555	0.046283	0.044934	0.041786	0.043888	0.031175	0.046674	0.032872	0.037407	0.03855	0.038963	0.039406	0.036804	0.03771	0.038749	0.037363	0.037407	0.03855	0.038963	0.039406	0.036804	0.03771	0.038749	0.037363	0.0452629
18	0.025735	0.019745	0.026897	0.025057	0.031007	0.02522	0.040742	0.033792	0.036595	0.036527	0.038901	0.037983	0.038759	0.036508	0.04025	0.038616	0.0327209	0.031015	0.032501	0.031281	0.032747	0.031239	0.031142	0.031217	0.042103	0.037187	0.049174	0.046993	0.038535	0.031671	0.038529	0.032462	0.036377	0.037172	0.037349	0.037333	0.037719	0.036809	0.039128	0.035669	0.036377	0.037172	0.037349	0.037333	0.037719	0.036809	0.039128	0.035669	0.0459398
20	0.023846	0.018963	0.028471	0.023348	0.027207	0.025403	0.043724	0.032157	0.035732	0.035376	0.03727	0.037317	0.037765	0.03682	0.038859	0.037057	0.0310006	0.030664	0.032196	0.031642	0.031635	0.031668	0.028794	0.031345	0.044453	0.037852	0.048977	0.037515	0.039063	0.030978	0.03924	0.033157	0.034777	0.03663	0.036697	0.037555	0.036546	0.035544	0.03728	0.036091	0.034777	0.03663	0.036697	0.037555	0.036546	0.035544	0.03728	0.036091	0.0431873
22	0.023515	0.019691	0.027035	0.024386	0.02886	0.025818	0.044277	0.031956	0.035184	0.035159	0.037498	0.037858	0.037793	0.036085	0.037101	0.036756	0.0312187	0.029474	0.030863	0.031136	0.030703	0.03078	0.028333	0.03062	0.040808	0.030045	0.049367	0.039188	0.039062	0.032264	0.036842	0.033746	0.035206	0.03682	0.035249	0.037748	0.035012	0.035059	0.036282	0.034713	0.035206	0.03682	0.035249	0.037748	0.035012	0.035059	0.036282	0.034713	0.0443301
24	0.024765	0.018722	0.026147	0.024875	0.027043	0.026475	0.041107	0.03291	0.034627	0.036671	0.039284	0.036982	0.037511	0.037112	0.036415	0.037326	0.0298486	0.028654	0.030907	0.03109	0.03122	0.029715	0.028049	0.029526	0.040866	0.02952	0.052283	0.041286	0.033811	0.032409	0.036491	0.033793	0.034846	0.036657	0.035261	0.036002	0.036146	0.034934	0.036874	0.034743	0.034846	0.036657	0.035261	0.036002	0.036146	0.034934	0.036874	0.034743	0.0444778
E) Confluency at hour 2
Time (hours)	WT																								KO																								tKO
2	9.28349	8.39591	12.2055	11.1808	12.2648	12.8901	15.0585	16.4112	22.0771	18.4225	25.066	22.4408	19.3215	15.6701	19.4381	21.2534	15.1045	18.1173	15.7242	19.1149	14.4438	10.8	13.4168	13.1677	25.5782	25.9213	27.3247	23.8036	42.0565	30.6977	39.6035	32.7616	25.919	21.9392	29.7756	24.7802	20.4429	21.8184	21.1134	22.6382	25.919	21.9392	29.7756	24.7802	20.4429	21.8184	21.1134	22.6382	49.6454
F) Cell number at hour 2
Time (hours)	WT																								KO																								tKO
2	288	256	326	356	351	383	430	509	577	521	565	551	478	417	471	500	479	564	491	608	470	346	419	429	616	700	629	644	1003	697	918	781	656	555	721	587	524	539	513	561	656	555	721	587	524	539	513	561	1104
G) Cell Spreading at hour 2
Time (hours)	WT																								KO																								tKO
2	0.032234	0.032797	0.03744	0.031407	0.034942	0.033656	0.03502	0.032242	0.038262	0.03536	0.044365	0.040727	0.040422	0.037578	0.04127	0.042507	0.0315334	0.032123	0.032025	0.031439	0.030731	0.031214	0.032021	0.030694	0.041523	0.0370304	0.0434415	0.0369621	0.0419307	0.0440427	0.0431411	0.0419483	0.039511	0.03953	0.041298	0.042215	0.039013	0.040479	0.041157	0.040353	0.039511	0.03953	0.041298	0.042215	0.039013	0.040479	0.041157	0.040353	0.0449686
[truncated: 23 more columns]

## Sheet: Fig.2I
Figure 2
I) ROCKi- and ROCKi+
ROCKi-													ROCKi+
Coating	WT				KO				tKO				Coating	WT				KO				tKO
Geltrex	33.856	34.2	28.972	25.196	44.588	42.224	43.756	41.368	46.88	50.916	47.528		Geltrex	30.184	49.912	44.348	47.392	64.4	67.732	64.76	61.804	72	56.036	67.036	67.452
Vitronectin	24.696	24.148	16.124	13.984	31.08	41.1	29.76	32.376	47.096	54.044	57.736		Vitronectin	54.48	52.708	60.4	57.38	74.184	67.648	68.316	65.26	68.092	67.536	65.344	64.816
Laminin V	50.48	56.148	45.344	44.724	66.064	66.12	61.748	63.848	58.724	54.26	55.356		Laminin V	60.84	50.264	58.532	48.556	73.008	54.808	68.984	73.792	68.928	66.368	68.76	69.344
Fibronectin	15.168	10.44	9.52	9.932	18.868	17.44	16.332	14.988	43.38	41.288	39.816		Fibronectin	29.524	44.94	43.756	42.656	43.996	37.948	49.8	50.344	64.9	56.72	66.648	64.348

## Sheet: Fig.2J
Figure 2
J) 3D spheres
Density WT		Density KO		Density tKO
1016.87		1018.76		1018.74
1017.07		1018.86		1018.94
1017.02		1019.16		1019.15
1019.13		1020.36		1019.21
1019.26		1022.2		1020.5
1020.37		1023		1020.5
1020.41		1023		1020.89
				1021.16
				1021.18
				1022.21

## Sheet: Fig.2L
Figure 2
L) CDH1 and ITGA5 in OE
ITGA5 Median Fluorescence Intensity				II antibody control - median
WT	WT_OE	KO_OE		209.831
519.041	443.499	507.253
544.172	454.152	500.234
521.302	428.475	483.664
CDH1 Median Fluorescence Intensity				II antibody control - median
WT	WT_OE	KO_OE		150.384
1290.377	421.928	1047.521
1344.427	524.405	854.668
1421.61	680.77	1031.872
1816.077	583.685	1150.314

## Sheet: Fig.3A
Figure 3
A) Volcano plots for KO vs. WT
Gene	log2 Fold Change	(-)log10 (adjp)
CER1	7.453	2.32514
GCNT4	4.353	27.1152
TAGLN	3.084	51.2388
TXNRD2	3.024	5.36051
VAV1	2.997	2.22841
COL12A1	2.697	3.40121
SEZ6	2.696	1.69037
RIPOR2	2.491	10.757
C6orf32	2.491	10.757
KLHDC8A	2.473	3.19111
RGS5	2.449	11.757
SORBS2	2.331	18.2299
ANXA3	2.252	11.6108
C3	2.219	2.84466
HEL-S-62p	2.219	2.84466
LPL	2.191	1.87615
MYL9	1.993	19.3585
CBSL	1.932	1.97469
MYOF	1.902	1.54821
RBM46	1.833	1.35556
PRUNE2	1.81	2.95078
CCN2	1.796	5.66555
PDGFRB	1.733	3.01189
GABRP	1.626	1.70115
SLC1A1	1.574	5.25964
CYR61	1.573	5.3536
CCN1	1.573	5.3536
KLHDC7A	1.481	6.87289
VLDLR	1.479	6.72584
SHISAL1	1.47	1.92445
TPM1	1.426	7.95078
HEL-S-265	1.426	7.95078
THBS1	1.42	6.284
ZNF37A	1.407	1.60033
STAC ENSG00000144681	1.379	2.48413
LHX4	1.353	2.27737
ADM	1.334	1.85078
SOCS3	1.325	8.60033
ARSJ	1.321	2.3536
SOX3	1.308	2.32514
TIMP3	1.287	2.54212
SYTL2	1.28	1.52288
ADORA1	1.268	1.70774
GDA	1.24	5.22989
ENTREP	1.237	2.14752
FAM189A2	1.237	2.14752
TNFRSF10A ENSG00000104689	1.229	1.83565
HTR7	1.217	1.51286
SMOC2	1.196	1.60033
HEL114	1.194	10.8539
VCL	1.194	10.8539
MAMDC2	1.188	2.07469
PIEZO2	1.179	5.22694
SPOCK1	1.176	4.32975
DTNA	1.169	3.77728
PLAU	1.159	2.09963
PIPOX	1.145	1.3279
CBS	1.143	2.38722
NEBL	1.141	1.8962
TRIM4	1.14	1.39254
FOSL2	1.112	2.05012
ATP1A2	1.101	1.75696
ADCY2	1.076	5.44612
ITGA5	1.074	5.14086
PODXL	1.069	9.82974
CBR1	1.064	2.3536
HEL-S-302	1.042	1.70553
PNPO	1.042	1.70553
DUSP6	1.009	4.64397
CDH2	1.001	2.33819
RAB11FIP5	1	2.57349
TSPAN15	0.996	1.49485
BLACAT1	0.987	1.70996
CAV1	0.985	1.53462
NUAK2	0.983	1.35556
ITPR1	0.965	1.69037
SAMD4A	0.96	2.85698
ZNF391	0.934	2.38722
SPRY4	0.931	2.41341
TTC39C	0.922	1.48413
GFOD1	0.907	1.84164
EOGT	0.904	2.7122
RBMS2	0.887	1.4935
MOV10	0.874	2.26761
PCDH10	0.866	1.68194
OLFML2B	0.858	1.72125
RASGRF2	0.848	1.69037
STARD9	0.847	2.35952
COL9A1	0.837	1.39254
PIWIL2	0.836	1.87943
FAM160A1	0.823	2.19111
AKAP7	0.823	1.60033
PLA2G3	0.823	1.44129
COL4A6	0.822	1.97062
PADI2	0.82	1.39254
ARHGAP23	0.791	1.44491
WFDC2	0.791	2.5544
SLC6A6	0.78	1.48149
AASS	0.77	2.7122
SH2B3	0.77	2.72354
TMEM106C	0.763	1.76955
BACE2	0.762	1.91721
PPP1R3B	0.761	1.85078
ARRB1	0.757	2.66756
MYC	0.742	1.49621
NT5C2	0.729	2.84466
DIAPH2	0.727	1.49757
PPM2C	0.717	1.4318
PDP1	0.717	1.4318
CAPRIN2	0.715	3.57675
ARHGEF17	0.709	1.5376
PTPRJ	0.703	2.56703
GLUL	0.7	3.10846
PIG59	0.7	3.10846
THY1	0.696	2.06854
LRP8	0.695	1.47886
AMOTL2	0.693	1.98297
NRP2	0.692	1.54516
PKP2	0.692	1.40894
SLC2A3	0.676	2.14086
PTPN14	0.672	2.5986
NPR1	0.671	1.4034
PCDHGC3	0.67	1.3439
LMO7	0.667	1.80688
GFPT2	0.661	1.86646
GORASP1 ENSG00000114745	0.629	1.36151
CAVIN1	0.625	1.92445
IGSF9B	0.62	2.20761
DNAPTP6	0.606	1.97062
SPATS2L	0.606	1.97062
COTL1	0.606	1.5376
KIAA0930	0.598	1.6216
NLRP7	-4.657	1.80688
MSX2	-3.988	2.14388
PCDHB12	-3.54	1.52724
BHLHE23	-3.461	1.80134
ADRA2A	-2.974	7.33348
PCDH7	-2.887	3.12436
LRRTM3	-2.709	1.39254
PLA2G2A	-2.47	1.54516
PCDHB5	-2.332	5.34679
DPPA3	-2.299	3.28735
FAM20A	-1.808	1.54821
Fam20A	-1.808	1.54821
KLF4	-1.78	6.65758
EGLN1	-1.743	1.86012
ZNF688	-1.727	1.32698
SKOR2	-1.662	2.09909
GAD2	-1.625	1.39254
B3GNT9	-1.567	1.51286
MAF	-1.558	2.95078
KCNK12	-1.489	2.36051
FZD8	-1.48	1.66154
MCOLN3	-1.46	1.91721
ID4	-1.456	2.56864
LEFTY2	-1.443	1.451
LHX5	-1.439	5.34679
ARRDC3	-1.437	2.66756
TAF10	-1.419	1.59688
FOXC1	-1.411	1.35067
CCDC152	-1.38	1.4698
FRAT1 ENSG00000165879	-1.37	3.04624
SGK3	-1.339	1.34008
ZNF296	-1.336	1.54821
LEFTY1	-1.321	2.09528
ACADSB	-1.282	5.7986
FOXB1	-1.28	1.69037
MCTP1	-1.265	2.21042
P2RX2 ENSG00000187848	-1.258	1.39254
DDIT4	-1.257	2.82974
FZD2	-1.237	1.3439
TOX	-1.216	1.59688
NECAB1	-1.193	1.80967
PPP1R12C	-1.177	1.82681
RESF1	-1.167	2.02641
ABCA1	-1.159	1.87615
DYRK1B	-1.156	1.79049
LDHD	-1.153	1.98716
ZDHHC14	-1.146	2.5544
SOX21	-1.138	2.41341
DERA	-1.108	1.60033
UBALD2	-1.065	2.57512
SPSB2	-1.06	1.96658
PDE3B	-1.057	1.64782
TBX3	-1.044	3.4034
FGF12	-1.029	1.7986
ACOT2	-1.025	1.39254
TMEM158	-1.024	1.69037
MXRA5	-1.001	1.67985
EFNB1	-0.975	2.26761
SMIM10L2A	-0.972	1.71897
ADRA2C	-0.935	1.39254
ISLR2	-0.919	1.42136
KIF26A	-0.91	2.35952
RMI1	-0.909	1.43652
PTBP2	-0.88	2.21825
H2AFY2	-0.867	3.61439
MACROH2A2	-0.867	3.61439
KDM6B ENSG00000132510	-0.845	1.53018
OBI1	-0.833	1.72354
PSMD5	-0.826	3.04672
SPIN4	-0.825	1.49757
SOX15	-0.82	1.50585
TM7SF2	-0.804	1.58838
ARMT1	-0.802	3.61439
HEL-S-87p	-0.798	1.52143
ALDOA	-0.798	1.52143
PLPP1	-0.796	3.04672
PPAP2A	-0.796	3.04672
SRCIN1	-0.785	1.75696
SOX2	-0.76	1.31069
WDR18	-0.753	1.59176
GRM4	-0.75	2.28819
NTN1	-0.749	1.66959
EID1	-0.723	2.9393
TBC1D23	-0.723	2.83863
SLC16A3	-0.706	1.50864
HPDL	-0.7	1.87615
ANP32E	-0.694	1.64207
FOXO1	-0.692	2.21042
TJP3 ENSG00000105289	-0.676	1.4318
GDF3	-0.675	1.59007
TFAP2C	-0.669	2.37059
ZIC3 ENSG00000156925	-0.643	1.42713
LINGO1	-0.629	1.37469
WDHD1	-0.623	1.95861
TMEM167A	-0.589	2.08778

## Sheet: Fig.3B
Figure 3
B) Volcano plots for tKO vs. WT
Gene	log2 Fold Change	(-)log10 (adjp)
MT-TN	11.628	13.3754
CER1	8.739	6.92812
MT-TL1	7.857	5.22568
RPSAP47	7.555	15.758
SFTA1P	7.385	4.35248
ERVK-28	7.152	9.07535
RPL41P1	7.039	21.7103
S100Z	7.003	3.69718
S100Z	7.003	3.6968
FOXE1	6.959	3.63264
VSTM1	6.181	2.45967
LINC02335	6.127	2.36631
SP9	6.029	2.23284
MT-TC	5.92	62.0127
COL12A1	5.894	98.2612
RPL32P16	5.867	2.03299
TEK	5.848	69.4802
LINC01139	5.801	31.2707
LIPH	5.779	5.32606
STON1-GTF2A1L	5.708	1.85699
MT-TR	5.648	1.7844
TREML1	5.629	1.74994
TREML	5.629	1.74958
CRYGB	5.621	1.74232
CLEC4D	5.566	1.68825
LINC02669	5.55	1.66932
LINC02582	5.521	64.5744
LINC02864	5.492	1.60411
MIR302B	5.476	1.59392
IGFBP7	5.393	4.08938
UCN2	5.382	1.49757
LINC00052	5.349	1.46745
RN7SL236P	5.336	1.40203
ENSAP2	5.299	1.40851
DNAJC19P5	5.292	1.38023
MRGPRF-AS1	5.255	1.36192
G2E3-AS1	5.244	1.34284
SEZ6	5.212	45.8268
ANXA1	5.211	64.5045
RAB17	5.182	230.243
SLC30A8	5.129	6.97062
TUBB2BP1	5.042	1.8709
CD70	4.983	1.88273
TNLG8A	4.983	1.88273
EEF1A1P4	4.932	1.74291
CYTOR	4.918	17.5158
GCNT4	4.827	36.8386
DCC	4.805	6.74232
LPL	4.681	30.8665
GREM1	4.663	2.65956
VAV1	4.654	17.9101
SERPINE1	4.381	35.5498
MYOF	4.365	45.6459
SP140	4.296	3.92082
CHODL	4.211	29.5768
MIR4435-2HG	4.208	19.83
AADACL3	4.206	36.4881
OR52K3P	4.2	4.46859
CSDC2	4.163	7.37882
TRPC6	4.157	28.9547
FAM71F1	4.111	11.7747
CDH13	4.077	4.77728
LINC02055	4.052	5.21274
ANXA2P2	4.037	3.17313
RBM46	4.029	8.86646
EMX1	4.015	7.52288
LINP1	4.009	3.35417
CD44	4.008	51.0814
BANCR	3.976	1.61399
FOXL2NB	3.932	42.6904
LINC-ROR	3.928	120.218
GTF2IP1	3.903	16.2912
MEI4	3.9	4.49757
KHDC3L	3.896	1.51492
RPL23P2	3.896	1.51492
KHDC3L	3.896	1.51428
TXNRD2	3.884	14.3215
MYH2	3.862	10.1002
MAGEB2	3.853	4.41005
LINC02474	3.754	11.892
LINC00882	3.745	10.776
ZFP57	3.731	25.9747
C6orf32	3.716	67.2708
RIPOR2	3.716	67.2708
TLR4	3.682	1.41117
MLXP1	3.602	5.18134
UNC5C-AS1	3.587	1.30319
IL2RB	3.572	6.85698
PCAT14	3.563	40.2798
HEL113	3.521	204.91
VIM	3.521	204.91
RPL7AP50	3.52	2.28571
FAM24B	3.517	2.4034
CCDC80	3.516	80.7305
SLC14A2	3.483	3.82102
opn	3.474	284.294
SPP1	3.474	284.294
TM4SF18	3.438	8.92812
SYTL2	3.432	37.7055
ZNF248	3.43	3.94692
GFAP	3.423	3.07779
LINC01508	3.413	40.1344
SLC8A3	3.403	1.80688
ACTA1	3.39	5.27654
FABP5P7	3.369	4.88528
PTAFR	3.364	16.2774
OTX1	3.36	3.06803
PLPPR5	3.285	6.64397
MT-TY	3.262	6.08997
LINC00886	3.261	2.27346
TMC1	3.241	2.59517
ITGBL1	3.204	1.75945
MIR367	3.201	7.4955
RPS27AP5	3.16	1.6925
C7orf29	3.151	3.79317
ZBED6CL	3.151	3.79317
ADAMTS5	3.144	19.2692
LINC02527	3.143	1.60371
EMP3	3.098	30.8069
LINC00989	3.059	3.56343
LRRC61	3.039	2.84164
MGC3036	3.039	2.84164
TNC	3.026	2.47625
RPL10P16	3.005	4.96379
DKFZp686P11128	2.978	84.7011
TAGLN	2.978	84.7011
CAV1	2.973	86.5751
A2ML1-AS2	2.968	1.33883
ANKRD45	2.959	1.34872
LINC01405	2.931	25.9231
CX3CL1	2.91	1.61439
HMGB1P6	2.897	16.4423
KLHDC8A	2.893	13.2262
LINC01116	2.872	1.30345
FLI1	2.787	1.69037
PADI1	2.756	2.45967
DNM3	2.754	9.97469
INHBA	2.754	6.48704
INHBA	2.754	6.48678
SNORD17	2.714	2.2119
RPS10P3	2.705	1.33396
MYOCD	2.69	8.9914
LINC02700	2.654	25.337
CFAP100	2.64	1.59517
ELF4	2.628	14.7122
AFAP1L2	2.625	39.7619
LAMA2	2.589	11.4449
GRIA1	2.585	4.5544
CMKLR1	2.583	4.66354
PDP1	2.581	82.3516
PPM2C	2.581	82.3516
EPHA3	2.573	5.73518
MICE	2.568	1.34171
DGKK	2.554	5.33913
RPS2P46	2.529	20.6805
GALR1	2.493	5.9914
ST8SIA6-AS1	2.492	2.15233
CAV2	2.479	17.4191
QPCT	2.448	26.8386
AFP	2.445	2.69037
RPS27AP16	2.436	11.0047
CR1L	2.433	2.37366
TUBB2A	2.423	114.067
LGALS12	2.419	3.96658
PRUNE2	2.415	20.8539
TUBAP2	2.415	4.54749
LINC00545	2.41	2.1356
LINC02506	2.405	4.91242
ASB9	2.393	1.73283
RPL3P4	2.392	16.1228
FOXJ1	2.392	20.1911
FAT4	2.38	42.3178
S100A14	2.365	2.4698
ANXA3	2.361	28.6968
SLC25A45	2.358	1.54668
RPL12P4	2.357	6.19411
SNRPGP2	2.351	2.17635
NALCN	2.339	7.62782
NALCN	2.339	7.62709
VGCNL1	2.339	7.62709
H3-3A	2.329	133.495
H3F3B	2.329	133.495
PDGFRB	2.316	9.30277
RPL13AP25	2.315	5.7314
LGALS1	2.299	33.9914
SUMO2P1	2.295	1.32944
MMP19	2.295	3.45222
EDN1	2.284	2.79048
COL11A1	2.281	11.5467
WNK4	2.279	9.04048
DDX43	2.27	1.77469
LCTL	2.256	12.0357
LINC01090	2.255	20.824
LINC00877	2.241	1.52867
C3	2.232	15.0947
HEL-S-62p	2.232	15.0947
RGS6	2.22	2.06651
RPS15P4	2.215	5.99468
PIK3AP1	2.215	20.2034
LAMB3	2.213	1.68194
PHLDA1	2.208	50.8297
SPIB	2.207	4.5867
SRP9P1	2.206	1.8617
SHROOM4	2.204	17.5045
LINC02505	2.202	2.62201
TRDN	2.202	2.67572
RPSAP12	2.196	1.39274
COLEC12	2.194	1.79049
ABHD12B	2.184	56.6345
RPL10AP6	2.181	3.64608
RPL39	2.178	113.438
FAAH2	2.173	17.2
RP11-479E16.1	2.173	17.2
RGS5	2.173	12.983
GLIPR1L1	2.172	1.66756
SOCS3-DT	2.171	4.11697
EIF4HP1	2.169	1.30469
NEBL	2.161	31.4202
SCG2	2.154	15.5376
LINC02762	2.148	1.52931
PAG1	2.141	1.64017
STARD8	2.141	19.026
LINC01273	2.139	2.01173
LHX4	2.138	25.8297
FMN1	2.133	19.6402
SYNPO2	2.129	5.20273
CASP10	2.127	10.9208
GJB7	2.127	2.46852
ANXA2	2.124	118.338
ZNF385D-AS1	2.123	5.34885
IKBKE	2.121	7.12378
ICAM3	2.116	8.15677
PRSS21	2.112	2.11126
PAX6	2.107	9.54212
SORBS2	2.105	25.2668
TIMP4	2.103	13.4295
ARHH	2.096	7.05601
RHOH	2.096	7.05601
PIPOX	2.095	9.15119
HC21ORF7	2.088	1.33536
MAP3K7CL	2.088	1.33536
LINC02714	2.087	1.89495
PKDCC	2.085	2.90658
RPL7AP6	2.081	9.42526
SCIRT	2.076	1.39269
CALCR	2.073	1.4318
RPL10P9	2.072	1.94902
SOX14	2.071	3.51428
RPSAP58	2.071	24.6125
GAU1	2.07	3.92192
MEDAG	2.068	2.30364
CRIM1-DT	2.067	3.43515
UNC5C	2.064	5.52724
PLAU	2.06	4.85387
PPP1R14BP3	2.051	2.69806
TRIM22	2.045	46.3575
PRR13P5	2.043	1.74992
RPS7P1	2.032	4.59065
COX6A1P2	2.031	1.84005
LINC01989	2.026	2.20533
ADORA1	2.02	7.89963
LINC00458	2.016	6.33984
PDE4B	2.01	3.20066
UBE2SP1	2.002	4.63229
LHX8	1.998	1.96257
PDGFB	1.987	5.79588
ENTREP	1.986	31.5003
FAM189A2	1.986	31.5003
HPGD	1.976	5.37779
RPL13P12	1.976	8.72037
PROCR	1.971	35.0585
GRPR	1.97	24.2692
RAC1P2	1.966	1.63587
EEF1A1P6	1.962	7.87378
CDH2	1.959	66.2644
TRIM21	1.958	31.6635
NSUN5P2	1.958	1.9411
LCK	1.953	65.6478
DCLK3	1.936	1.41567
MYCT1	1.935	1.66756
TATDN2P2	1.931	4.73
MAPK10	1.926	9.81531
RPS3AP6	1.914	7.88818
MAP3K5	1.912	3.48545
RNASEK	1.905	1.41908
COL7A1	1.902	19.3605
TRBC2	1.898	11.5328
EEF1A1P11	1.897	2.76438
WASH7P	1.889	1.43709
TLE7	1.889	4.97469
LINC00937	1.887	7.97177
NIBAN1	1.882	15.7852
FOSL1	1.879	11.6655
PPP1R3B	1.878	53.4157
RPL37P2	1.877	1.53858
ATP1A2	1.872	25.4609
CSRP1	1.871	34.983
DHRS2	1.864	2.03152
S100A4	1.863	11.2154
LAMC2	1.863	34.0101
HNMT	1.86	3.77211
CRYAB	1.858	4.11407
HEL-S-101	1.858	4.11407
RPL39P3	1.858	4.2742
FLNB-AS1	1.857	3.21242
TNFRSF10C	1.844	2.77989
RPS3AP26	1.834	4.82406
CASQ1	1.834	3.19111
MAEL	1.831	2.20691
YBX1P1	1.831	3.00468
RTL5	1.828	2.78252
SLC1A1	1.821	14.433
RPL7P9	1.816	8.91918
ADGRE5	1.804	6.44977
ITGA5	1.8	32.6198
EEF1A1P13	1.793	3.22637
C7orf57	1.789	5.51145
PGPEP1	1.789	46.4634
AMPD3	1.784	3.7122
RAPGEF3	1.784	13.2133
CCDC141	1.77	1.31695
VAT1L	1.769	38.4776
RPL15P3	1.755	5.65037
MYO1F	1.755	6.06854
SMIM24	1.751	5.70334
EIF4A1P2	1.739	1.40992
LITAF	1.738	61.6716
PLK2	1.738	14.0516
NQO1	1.733	32.1707
STAC	1.733	11.2182
CREB5	1.731	9.16431
CTSF	1.729	18.7399
UQCRHL	1.717	14.821
LINC00857	1.716	1.71534
RPL26P19	1.716	1.7996
DISC1	1.709	5.1986
ADM	1.699	22.6861
GRM1	1.695	1.32698
HMGB1P5	1.695	4.03295
EGF	1.693	3.12148
LIPA	1.691	29.4724
COLGALT2	1.685	1.66555
LIMCH1	1.681	1.92445
LINC01356	1.677	14.2666
RPL6P27	1.673	6.27084
ADAMTS4	1.667	8.5817
PKD1L2	1.664	3.88705
POU5F1P4	1.663	1.66592
NPIPP1	1.653	7.09644
PADI2	1.652	15.7696
EPAS1	1.643	9.29757
TNFRSF10A	1.638	6.36452
ARSL	1.638	20.8665
MIR205HG	1.634	16.6664
MAMDC2	1.634	10.0711
CCL26	1.621	1.64017
MBNL2	1.618	1.34103
RBMS2	1.617	19.4622
TMSB4XP8	1.615	3.26823
RYR2	1.615	24.7167
CCN2	1.615	12.1805
GGT1	1.612	1.5391
KLHDC7A	1.61	13.2774
PLAAT5	1.606	28.383
RPL32P18	1.605	1.90011
SLC6A6	1.597	60.3497
NCALD	1.594	2.08144
HEL-S-265	1.583	48.1018
TPM1	1.583	48.1018
HEL-S-43	1.575	46.4622
S100A11	1.575	46.4622
MMP24	1.574	28.9508
NTS	1.574	19.0851
TENM3-AS1	1.57	9.1733
RFTN1	1.566	4.62893
DOCK2	1.564	7.99568
ACOX2	1.562	1.82102
NRP2	1.551	41.1952
IFIT1	1.549	1.93554
LINC00707	1.549	7.97522
FMO5	1.543	2.6073
FLNC	1.538	24.5513
NPFFR2	1.536	12.6635
LRRC69	1.536	1.33724
TUBA1C	1.535	62.8539
ARHGEF34P	1.534	12.7652
LNCTAM34A	1.529	1.74011
RPL18AP3	1.528	6.22867
SOX3	1.526	12.5045
CHMP1B2P	1.526	3.11961
ANKRD33B	1.521	15.0883
SPAG17	1.519	1.77989
RASGRP4	1.513	3.10127
PLAT	1.511	3.88941
DTNA	1.508	12.9172
COL5A2	1.507	44.6345
CBSL	1.506	2.55129
GHRHR	1.5	1.74715
BBOX1-AS1	1.498	1.96713
HEL114	1.498	58.0283
VCL	1.498	58.0283
AURKC	1.493	3.53313
TMSB4Y	1.491	3.08672
NUAK2	1.49	6.63078
ZNF204P	1.481	11.9373
FOXL2	1.479	1.92445
GABRA1	1.476	1.72584
SP110	1.469	3.60555
PLCB2	1.465	10.4401
TCEA1P2	1.465	1.5292
RPL24P4	1.464	1.41205
LSM12	1.464	23.1979
PEA15	1.463	42.8861
CLMP	1.461	12.0899
RPL14P1	1.449	4.13019
DPPA5	1.446	4.27901
SULT1C2	1.443	2.56384
ZCWPW1	1.441	1.47625
AKAP1	1.44	45.9747
COL13A1	1.44	12.7376
SPARC	1.437	60.3188
LINC01780	1.437	1.56466
BCORL1	1.432	13.3288
SH2B3	1.429	25.4248
ESYT3	1.427	9.56543
JAKMIP2-AS1	1.426	16.7552
PLD1	1.425	1.88606
TEX14	1.423	1.45718
DRAM1	1.42	8.41454
FLJ11259	1.42	8.41454
CDKN1A	1.418	12.6778
PRORSD1P	1.416	1.31876
NRP1	1.416	1.48945
TAGLN2	1.416	43.6271
POMK	1.412	3.11919
GLYCTK	1.411	3.44977
LCAT	1.409	6.11014
EIF5AL1	1.408	1.56543
PTPMT1	1.408	1.64975
GDPD5	1.407	9.16877
MYL9	1.403	16.7352
SHISAL1	1.399	4.51999
RPS23P8	1.399	1.77813
EEF1A1P5	1.398	25.0814
LGALS3	1.396	4.88606
PAMR1	1.396	5.23508
C1orf116	1.395	4.61798
SARG	1.395	4.61798
HSH2D	1.39	1.49757
HAPLN1	1.39	24.1175
TRIM4	1.381	4.00833
CTSK	1.378	6.30016
FGD5	1.376	19.1409
HEYL	1.376	3.05012
NHSL2	1.374	9.15428
SYN2	1.373	7.48149
PNMA2	1.372	5.45718
FRMD4A	1.37	12.5017
C1QTNF6	1.369	6.66154
EDA	1.369	6.40121
TNLG7C	1.369	6.40121
CAPRIN2	1.367	36.2204
OR7E12P	1.355	6.9614
HNRNPA1P7	1.352	3.16617
SLC7A3	1.35	38.433
FRMPD4	1.35	2.41907
S100A10	1.35	36.41
FBN1	1.335	4.31966
MASP1	1.331	2.82102
PGM2L1	1.33	24.0921
CAPN6	1.325	7.55909
CCL28	1.32	2.3098
TTC39C	1.32	21.2343
TCL1A	1.319	2.16622
ARHGAP25	1.318	1.31605
HEL-S-308	1.318	1.31605
AXL	1.315	17.3625
RPL13AP5	1.307	10.3599
FLRT3	1.306	2.17134
RASGRF2	1.305	10.1555
AKR1C3	1.302	1.44612
HECW1	1.302	3.22695
MAP3K14	1.302	3.33161
LINC02575	1.301	2.03118
DACT1	1.299	9.55129
RPL4P4	1.299	4.11421
VLDLR	1.298	10.7986
LINC01108	1.296	49.3534
CDC26	1.293	7.35067
MAP2	1.293	1.38722
SLC17A9	1.292	12.6883
COTL1	1.291	20.9355
PTMAP2	1.291	1.97547
PRNP	1.291	20.2725
TEAD4	1.289	24.7545
ACAP1	1.287	11.9469
TIMP1	1.284	13.1772
ITPR3	1.283	31.5528
SLC7A7	1.282	2.9431
NGFR	1.281	16.585
JTB	1.28	3.82974
CA4	1.277	2.01682
FLNB	1.274	51.9281
POLH	1.274	7.22989
S100A6	1.274	5.22915
FABP5	1.274	32.6799
KCNMA1	1.273	2.15119
SEMA3E	1.272	21.2549
AASS	1.272	42.3169
LIF	1.27	3.59176
DLG2	1.266	3.82681
PODXL	1.265	46.757
GABRP	1.264	3.17457
RASL12	1.254	6.8041
PRKCQ-AS1	1.251	12.9771
LINC01001	1.251	1.38809
NEAT1	1.248	4.30822
LMCD1	1.244	6.32514
COL1A1	1.242	13.7235
MMP9	1.242	4.82391
ZNF391	1.241	7.97062
SOCS3	1.237	13.821
C9orf64	1.235	5.42366
HAS3	1.234	28.9626
ITPR2	1.233	21.4962
NOCT	1.232	13.1163
MME	1.231	9.20551
EIF3C	1.227	5.70334
EIF3S8	1.227	5.70334
PADI3	1.217	1.76955
ST8SIA3	1.216	3.767
HMOX1	1.216	8.09044
MSTO2P	1.215	2.77099
PXN	1.205	19.2479
TNFRSF11B	1.203	1.30627
C9orf135	1.203	9.36856
OTX2	1.201	10.0511
STK10	1.201	17.2111
APOC1	1.198	5.39794
BFSP1	1.197	1.76447
PDE4D	1.195	3.35164
PYGM	1.193	6.04818
DPP4	1.191	7.47237
PRKCQ	1.188	15.1593
C11orf80	1.187	8.30277
TCN2	1.186	20.8761
SEC24D	1.185	24.0052
FAM78B	1.185	1.59517
OLFML2A	1.184	5.90658
SVEP1	1.18	1.75449
CAVIN1	1.18	18.4815
ATP8B3	1.179	1.88273
RAB42	1.179	4.63451
PHLPP2	1.175	19.5986
PKIB	1.175	16.7033
FRY	1.174	4.80687
FAM160A1	1.169	20.4425
C22orf15	1.168	1.46344
RAMP2	1.167	2.80967
TNFRSF10B	1.165	27.8447
AEN	1.161	31.6716
HMOX2	1.159	13.7721
LZTS1	1.157	5.95861
RAB15	1.157	30.3645
ALOX12P2	1.154	1.59652
ICA1L	1.153	5.73049
EDA2R	1.153	6.82974
PIWIL2	1.153	15.1512
LRRK1	1.143	9.19723
SPOCK1	1.143	7.35164
DOCK3	1.142	8.28904
ADCY2	1.142	26.9666
HHIPL1	1.142	2.4698
PCSK9	1.138	34.8697
TAC3	1.138	1.45346
POU5F1P3	1.138	1.82087
DDB2	1.134	17.4622
ALKBH3	1.133	2.9101
LMNA	1.131	14.3458
FAM110C	1.13	4.63451
PPP4R4	1.13	3.46218
CCDC134	1.128	2.52871
SAMD4A	1.127	8.54821
SCPEP1	1.126	16.6271
ITIH5	1.126	5.06098
LSAMP	1.125	3.20761
SH2D4A	1.124	3.89963
PTPN14	1.12	20.4597
DNAH3	1.119	1.37263
CCDC169	1.118	8.13253
GDA	1.115	7.14327
GFOD1	1.114	6.19586
HRASLS3	1.11	16.1675
PLAAT3	1.11	16.1675
CBS	1.11	15.6144
HEL70	1.11	32.4225
MSN	1.11	32.4225
RNF144B	1.11	4.00789
NFKB1	1.107	4.42829
COX6A1	1.106	16.4401
MET	1.106	10.983
ANK1	1.105	8.16685
ADIRF-AS1	1.105	1.3141
PDZD2	1.104	9.04624
NEK6	1.103	10.2013
KCTD7	1.099	6.41229
CABYR	1.096	6.06098
SEMA6A-AS1	1.095	4.19054
CHGA	1.094	2.15366
AMOTL1	1.092	22.2014
SFN	1.091	5.55595
RETSAT	1.091	8.51145
LRFN5	1.09	6.72816
NRAV	1.088	3.21051
MACF1	1.087	25.0297
NAV3	1.085	2.28483
NOMO1	1.084	20.1911
SLC2A14	1.083	7.01637
ADAMTS12	1.08	11.2464
NOMO3	1.075	4.70553
TNFRSF10D	1.072	5.12436
PDPR2P	1.072	1.54546
RAG1	1.071	1.48017
UBR4	1.061	27.1945
GALNT14	1.06	1.75945
RAPH1	1.06	1.8962
KANK1	1.057	13.9066
COL4A1	1.053	29.1739
CASP8	1.052	3.42597
SEPTIN4	1.05	3.7986
BAK1	1.05	11.4123
TUBA1B	1.049	31.4056
TMEM171	1.046	1.8041
SHISA9	1.044	11.9788
STARD13	1.042	2.21968
MYL6	1.041	21.9788
ESRG	1.039	35.1603
NRK	1.036	2.64207
SHC3	1.034	12.4089
PCK2	1.032	11.3449
DSE	1.032	22.4776
BLACAT1	1.029	9.41907
IAH1	1.028	4.5544
TUBB2B	1.028	20.0794
RAPGEF5	1.026	7.82391
TRHDE-AS1	1.024	2.65271
MCF2L2	1.022	2.49757
RPS7	1.022	32.4295
RINL	1.019	4.49757
RASA3	1.017	12.2993
EOGT	1.016	6.4318
FAM169A	1.015	13.6819
PLA2G3	1.014	9.51004
TMEM92	1.014	4.34294
DAG1	1.013	26.9318
FMNL3	1.013	8.87289
FAM86GP	1.012	6.32178
PIFO	1.012	2.25493
SLC12A8	1.012	4.1945
PDLIM2	1.01	4.22403
MRGPRF	1.01	2.13966
ZNF37A	1.009	2.04335
SLC7A5	1.006	17.9031
BDNF	1.006	2.15243
ADAMTS15	1.006	2.05849
SCRN1	1.003	27.1141
GLB1L	1.002	2.11862
PDIA5	1.001	11.1858
NABP1	1	2.33442
JADE1	0.998	19.2933
ADGRL1-AS1	0.998	1.94342
SDC2	0.996	18.2321
FAM157C	0.996	1.58343
PRICKLE2	0.994	1.72584
PMM1	0.991	2.44249
PDE6G	0.988	2.4698
TMBIM1	0.986	7.73755
RGS3	0.985	2.82102
ARHGEF5	0.981	8.45967
THBS1	0.98	6.48017
ZMAT3	0.978	7.68194
HK1	0.977	27.0526
IFITM2	0.977	7.91721
MLKL	0.976	1.6038
ARG2	0.975	5.87943
TOMM40L	0.975	6.38934
SNCAIP	0.974	5.66959
NPC1	0.974	12.3595
USHBP1	0.973	3.92082
PTPRB	0.97	3.15989
PURPL	0.97	5.98626
RPL23A	0.97	24.015
KIAA1671	0.968	9.64589
PDZRN3	0.966	3.66354
RAB11FIP1	0.965	8.4045
YY1AP1	0.964	9.60033
NMNAT2	0.963	6.13549
AHNAK	0.962	10.475
EXOG	0.962	3.07007
RPL41	0.96	24.0182
HERC1	0.96	14.3893
COX7B	0.96	16.041
ERAL1	0.96	14.4724
SHTN1	0.958	7.80967
LMO7	0.955	9.00612
MDN1	0.953	22.1273
FHDC1	0.952	12.4584
SLC48A1	0.952	3.83863
ARFGEF3	0.95	14.5935
NPIPA1	0.95	2.42829
LNCPRESS2	0.949	6.34605
ARSJ	0.949	1.78252
PPP1R16B	0.949	6.22841
CLIC1	0.949	20.5784
CHST3	0.946	4.80967
LINC00678	0.943	21.3035
NETO2	0.942	12.3251
ADCY9	0.938	5.55752
SPR	0.937	2.39794
KLF7	0.937	8.1798
GARNL3	0.935	2.74232
STYXL1	0.934	4.54212
THBS3	0.933	2.51713
MDM2	0.932	13.9706
RGL1	0.931	1.91364
IDO1	0.93	2.67778
ST8SIA6	0.928	2.24718
PHKA1	0.928	6.37366
TOM7	0.927	16.6798
TOMM7	0.927	16.6798
ATG4A	0.925	1.5986
CTDSPL	0.925	9.74473
SYT2	0.923	5.41005
FOSL2	0.923	2.52288
MRPS18B	0.921	10.7376
ARHGAP23	0.92	5.96658
TGFBR2	0.92	4.66354
ADAM19	0.92	11.0904
PARP9	0.919	1.39903
BRINP1	0.919	1.64207
PWP2	0.919	3.40671
SMPD2	0.919	2.10513
ANXA6	0.918	16.6757
DENND5B	0.916	5.75203
NPM1P27	0.915	2.8417
RPL37	0.915	25.2328
OXTR	0.913	1.51999
CDH3	0.913	20.1707
UBA6-AS1	0.912	2.01492
HTR3A	0.912	1.80134
PPCDC	0.912	3.47496
STARD9	0.912	5.89279
MAPKBP1	0.909	4.73283
CADPS	0.908	3.7986
SLC7A6	0.907	4.27165
RYK	0.904	14.8928
SULT1C4	0.903	2.06601
WARS	0.903	12.3279
WARS1	0.903	12.3279
PAPLN	0.903	2.53018
S100A16	0.902	2.55129
SERINC5	0.902	20.4597
PPM1M	0.901	1.59517
IGSF3	0.901	18.5243
PDCD2L	0.9	2.50169
EXOC7	0.9	13.0429
TRIM5	0.898	7.17914
MRPL33	0.897	6.10182
TLL2	0.894	6.01368
FKBP15	0.892	7.77728
ADAMTS1	0.892	9.31426
C1orf21	0.891	9.97469
ZNF731P	0.891	6.90239
DEXI	0.891	1.41567
DGKA	0.89	5.31247
SLC25A44	0.89	10.7799
SFMBT2	0.888	5.39255
EDNRB	0.888	5.30277
AP1G2	0.887	7.15304
PTN	0.885	8.56703
DOCK5	0.882	7.06449
RPL22L1	0.882	7.49485
RAB37	0.881	1.95861
ARHGAP26	0.881	8.90309
ABCG2	0.876	2.27165
TMA7	0.876	4.25727
RAB11FIP5	0.875	4.21824
IKBIP	0.873	2.56703
PDPR	0.873	12.2993
AFAP1	0.872	2.63078
PHC1	0.872	17.6904
MB21D2	0.872	7.17522
DBI	0.871	11.6003
RBFA	0.87	4.9101
SLC15A3	0.87	1.95468
ALDH1A3	0.869	2.42136
TOR4A	0.869	1.84164
UBC	0.868	17.0419
DDX12P	0.867	2.01844
MAFF	0.867	1.39041
TPCN2	0.864	4.65956
ALPK3	0.864	6.55129
NEU3	0.863	6.17457
CCDC136	0.863	6.50864
B1	0.863	7.59688
BBS9	0.863	7.59688
CDCP1	0.863	7.20481
PLXND1	0.862	8.54821
ZNF619	0.862	2.15058
SMS	0.862	20.7619
TDGF1P3	0.859	1.73993
RALB	0.858	8.21467
PVT1	0.858	3.52278
ERBB2	0.855	17.2503
JAK1	0.855	10.9031
CLPB	0.855	4.95861
TUFT1	0.854	2.59517
COX8	0.854	9.86967
COX8A	0.854	9.86967
TM7SF3	0.853	10.5452
EVC	0.853	2.90309
RPL12	0.852	18.9101
RAB20	0.852	2.82681
ZSCAN2	0.851	5.1707
THEM4	0.851	3.04672
ANKLE1	0.849	5.42481
MRNIP	0.848	6.04191
DTX4	0.848	5.87615
NTN4	0.845	1.59517
EXTL3	0.845	18.0209
SVIL	0.845	8.20273
FUT4	0.845	2.90309
SLC12A4	0.844	7.37572
PLCB4	0.844	4.50446
LRRC8A	0.843	12.8665
MGAT5	0.843	11.6861
NOMO2	0.843	3.60555
PRR13	0.84	9.35952
VSIG10	0.838	9.92812
APOL2	0.838	2.7167
XPNPEP1	0.837	10.6038
GLUL	0.837	20.8153
PIG59	0.837	20.8153
TRIM14	0.834	3.92445
CYP2S1	0.833	18.8861
KIAA0100	0.832	14.7852
RPS6KA1	0.831	8.90309
PTPRM	0.83	4.20972
PITRM1	0.83	7.47756
RABEPK	0.828	5.66154
IFFO2	0.827	3.74715
ANO9	0.826	1.7986
DAB2	0.826	2.20273
ZDHHC9	0.826	10.2013
SULF2	0.825	8.37469
GAL3ST4	0.824	1.77728
COMMD7	0.822	6.92445
SMPDL3B	0.821	5.61261
DDX19B	0.821	4.27246
RPL9	0.821	20.6576
FARP2	0.821	6.46725
DENND5A	0.819	13.3251
NUDT15	0.818	9.50724
PARM1	0.817	5.25493
COL4A6	0.816	5.5157
SNHG4	0.816	8.00396
RGP1	0.816	7.58336
COL23A1	0.814	2.13668
SNRPN	0.812	5.90309
DNAJC14	0.812	4.02641
POLR1H	0.812	2.45967
ZNRD1	0.812	2.45967
RNF213	0.811	10.0259
EPHX1	0.811	11.7799
EIF2D	0.811	8.86328
NTAN1	0.811	4.87289
HEL-S-128m	0.811	18.6271
PRDX6	0.811	18.6271
HEL-S-72p	0.811	19.8297
HSPA8	0.811	19.8297
MRPL49	0.81	9.56864
MCAM	0.81	7.54363
NCEH1	0.81	1.42946
HERC5	0.809	6.09583
TNFRSF21	0.808	12.7905
TIAM1	0.808	8.55596
MOV10	0.807	9.04624
MYC	0.806	7.75696
SLC19A3	0.805	1.83565
SUSD6	0.805	2.16877
ESYT1	0.804	15.4179
FAM62A	0.804	15.4179
UPP1	0.804	8.40893
SWI5	0.803	1.86646
PPL	0.802	10.0026
TGIF1	0.801	13.4584
HEL-S-112	0.8	14.7496
PDLIM1	0.8	14.7496
ZNF585B	0.8	1.35952
CYB5R2	0.799	4.98716
PKIG	0.798	4.86012
SERPINE2	0.798	13.5129
EIF4E3	0.798	5.49214
RPL23AP82	0.796	1.75307
HDAC2-AS2	0.796	10.6996
VAV2	0.796	10.2487
LRP8	0.795	13.762
NUAK1	0.795	6.00568
CREB3L2	0.795	9.95078
DLST	0.795	14.7423
APAF1	0.794	4.50169
DTWD2	0.794	4.23657
PAM	0.793	9.48678
FRAS1	0.792	13.1232
C8orf58	0.792	2.76195
HERC6	0.791	2.3947
NR3C1	0.791	3.82974
CCN1	0.79	3.50584
CYR61	0.79	3.50584
GON4L	0.789	7.63264
FDPS	0.788	10.1158
RHPN2	0.788	6.19314
ANXA5	0.788	17.6234
HEL-S-7	0.788	17.6234
AUNIP	0.787	3.42829
ACP6	0.786	5.04
ITM2C	0.785	14.3468
TANGO6	0.784	3.7986
C9orf32	0.783	2.83863
NTMT1	0.783	2.83863
MAP1B	0.782	10.8182
BEX5	0.781	1.67572
PLEKHO2	0.78	6.38616
EIF3I	0.779	15.0057
EIF3S2	0.779	15.0057
FYCO1	0.779	4.07988
SERINC3	0.778	10.7773
CDC42EP3	0.777	4.79317
DTX3L	0.776	2.4318
SSR2	0.775	11.3757
ARHGEF35	0.774	2.4045
ZNF18	0.773	2.76195
SIAH2	0.773	3.56384
RPS27	0.772	15.6615
EIF3D	0.771	12.7905
TBC1D2B	0.771	5.48946
DNAPTP6	0.77	10.3363
SPATS2L	0.77	10.3363
RORA	0.769	2.44491
TEX2	0.767	5.75203
PDE4DIP	0.765	4.69465
TFRC	0.764	8.86646
TAF4B	0.763	6.01592
MRPL27	0.763	5.75945
SLC26A6	0.762	5.48812
CYLD	0.762	4.62893
RRAGD	0.761	7.26761
SRPX	0.761	2.65758
TRIM52	0.761	1.5376
TXNDC17	0.761	5.08884
RFC2	0.759	8.02091
HEL-S-69p	0.759	17.5986
PPIA	0.759	17.5986
ANXA4	0.759	1.61261
DLG5	0.758	11.3675
PHC1P1	0.758	3.33057
LOC102724159	0.758	1.91364
CD74	0.756	4.08778
FXYD5	0.755	6.02826
VPS13D	0.755	7.53611
SSH2	0.753	4.70115
KXD1	0.753	8.38934
MGC2749	0.753	8.38934
DYNC1H1	0.749	14.1373
RPL26	0.748	6.76955
SIPA1L2	0.748	2.96257
NDUFA9	0.746	2.42022
RPS15A	0.746	12.5513
SLC39A8	0.745	6.33161
NFS1	0.744	2.84771
PPIC	0.744	1.93554
TNFAIP2	0.742	2.80134
RPLP0P6	0.742	2.53289
WDR91	0.742	2.84466
FTL	0.741	14.1494
PDE8A	0.741	2.32975
LYN	0.74	8.04479
RPL7A	0.74	16.8894
HEL112	0.738	16.8327
RPS27A	0.738	16.8327
NDUFA1	0.737	6.49621
ZNF183	0.737	6.49621
AFF2	0.736	2.96658
LOH11CR2A	0.736	5.21325
VWA5A	0.736	5.21325
PCDHAC2	0.736	1.59517
LUZP1	0.736	9.8041
NEDD9	0.734	1.99568
SPRY4	0.734	13.8894
PSMB6	0.734	10
RPS4Y1	0.733	13.4737
DHRS7B	0.732	2.01144
ABCD4	0.732	7.80967
CADM1	0.731	3.05948
REXO2	0.731	6.29757
RANGAP1	0.731	11.6234
LARS2	0.729	9.65956
POLR1E	0.729	4.75203
RAB13	0.729	3.80687
MEA1	0.727	7.08725
PSMB5	0.727	11.6946
ZNF669	0.726	2.24336
DPCD	0.725	2.82102
MYD88	0.725	5.11407
NLE1	0.725	6.11014
TANC1	0.725	3.88273
ANKRD6	0.724	2.26281
TMEM41A	0.724	3.01457
CRIM1	0.724	5.79317
GOT2	0.723	13.8539
IMPDH	0.722	14.3372
IMPDH2	0.722	14.3372
ZFYVE26	0.722	5.40782
NDUFAF7	0.722	6.97062
PI4KB	0.721	6.44129
TRAM2	0.721	5.56067
GORASP1	0.72	5.08831
EDEM2	0.719	4.95078
MYO18A	0.717	8.74958
UROD	0.717	7.30277
ACER2	0.717	1.65561
GAB2	0.716	3.86012
ITGA9	0.716	1.95468
SORT1	0.716	10.2182
MKNK1	0.716	2.9914
SAMM50	0.715	8.54975
RPL39L	0.713	5.16368
NDUFS2	0.713	9.38405
SORL1	0.713	12.6716
ARHGEF35-AS1	0.712	2.03067
ADAMTS16	0.712	5.36452
RGS16	0.711	2.03953
ITGB5	0.711	10.6055
MIR124-1HG	0.711	8.06875
ATCAY	0.71	6.48413
VAMP1	0.709	2.12784
LETMD1	0.709	4.65365
IRS4	0.708	1.67366
SDHA	0.708	1.61261
COX14	0.707	2.00305
MPZL1	0.707	9.64016
CEBPZOS	0.707	4.93554
PRKAB2	0.707	7.18709
MRPS27	0.707	10.9318
MSTO1	0.706	2.92082
PECR	0.706	1.88941
PRKAR2B	0.705	8.01368
PSENEN	0.705	2.1209
AIG1	0.705	3.5867
BCL9	0.705	8.27491
POLR2G	0.703	6.45718
DFFB	0.702	1.9393
CTSC	0.702	12.1785
GALNT2	0.702	9.16941
ABAT	0.702	2.68613
STAT3	0.7	10.9281
CENATAC	0.7	3.12321
ARHGAP10	0.699	1.95861
ZNF552	0.699	2.10237
FZD5	0.698	10.4737
ME1	0.698	1.5986
SLCO3A1	0.698	1.53165
STAT6	0.698	7.79588
MBOAT1	0.698	4.45967
P3H1	0.698	5.35458
ZNF215	0.698	2.46344
SDHB	0.697	6.47756
YEATS2	0.694	9.52724
NDE1	0.694	3.56864
GLMP	0.693	5.17199
RPS18	0.693	14.3316
KSR1	0.691	4.39686
BAG2	0.691	3.4389
GSTO2	0.69	4.20831
XYLT1	0.69	5.13608
TRAFD1	0.689	6.65758
PGAM1	0.689	11.6946
HAX1	0.689	6.35655
TCEA1	0.688	12.1891
PTTG1	0.688	8.75449
SEM1	0.687	9.11351
SHFM1	0.687	9.11351
DPYSL3	0.687	15.8962
CYSTM1	0.687	2.89963
ALS2CL	0.685	2.00922
MIR34AHG	0.685	2.51032
NPR1	0.685	3.12436
TRAF3IP2	0.685	4.45346
RNF41	0.685	7.03953
ATOX1	0.684	3.59517
EPHA2	0.683	4.32698
HEL-S-32	0.683	11.8097
MDH1	0.683	11.8097
PLEKHM3	0.682	2.02045
FLJ12886	0.682	2.78252
SMG9	0.682	2.78252
MGC10911	0.681	1.59688
PSMG3	0.681	1.59688
ZFYVE19	0.681	1.98297
IFI27L1	0.68	2.11351
CDV3	0.679	11
IGSF9B	0.678	9.28067
FBN2	0.678	8.66154
TMEM47	0.678	5.34775
CIB1	0.678	2.45842
TMSB10	0.677	11.1878
ABHD14B	0.676	1.55129
HEL-S-299	0.676	1.55129
EEF1A1	0.675	16.8297
MOB3A	0.675	1.67778
TRIB3	0.674	1.33442
VPS25	0.674	7.56543
MT-TP	0.673	5.04564
MLX	0.673	4.59346
SCN5A	0.673	3.50031
ZNF589	0.672	11.0926
OIP5	0.672	1.30364
DIAPH2	0.671	3.78516
MFAP3	0.671	2.39577
ARFIP2	0.67	5.02733
PISD	0.67	5.42022
ADCY8	0.669	3.33068
HEL-S-172mP	0.669	3.33068
NODAL	0.669	4.52288
RPUSD4	0.669	6.04191
GART	0.669	11.5751
HAUS4	0.668	2.24642
EARS2	0.668	7.15615
FAM174B	0.668	2.33724
HHLA1	0.668	8.9914
ZNHIT3	0.668	4.87615
PPIAP22	0.667	4.8171
DHRS3	0.666	3.04431
CARD11	0.666	5.37572
NDRG3	0.666	5.72816
HEL-S-97n	0.665	8.16178
PRDX4	0.665	8.16178
GAS8	0.665	2.50031
RCL1	0.665	3.46218
CARS	0.665	5.7167
CARS1	0.665	5.7167
DKFZp667O1614	0.664	1.49894
SLC25A19	0.664	1.49894
RAP80	0.664	4.18709
UIMC1	0.664	4.18709
TMED3	0.664	5.07728
EZR	0.664	12.8894
TEX261	0.663	3.20761
UNC5D	0.663	4.67162
SNHG15	0.661	3.63129
ITGA3	0.66	4.96658
AP3B2	0.66	1.83863
ASCC3	0.66	7.66959
RFWD3	0.659	10.5544
ARRB1	0.659	8.59176
EEF2K	0.659	4.5986
CNTNAP2	0.658	8.27819
IFITM1	0.658	6.9914
OTULIN	0.658	3.21896
COX4I1	0.658	11.4168
CAPNS1	0.657	8.07935
WDR59	0.657	7.284
SLC2A3	0.656	10.0883
SHPRH	0.655	3.37986
CDK5RAP1	0.655	4.67366
FHL1	0.654	5.44249
ITGA1	0.654	1.85078
RAPGEF2	0.653	6.14146
TSSC2	0.653	6.74693
C1orf57	0.653	5.71444
NTPCR	0.653	5.71444
INTS7	0.652	3.10073
NEDD8	0.651	4.90309
ATP5PO	0.651	3.80687
PSMD13	0.651	8.82974
EFTUD2	0.65	10.7144
UBIAD1	0.65	4.22989
NHS	0.65	2.1707
HDAC3	0.649	6.60555
SEC13	0.649	8.12321
UQCRH	0.649	11.6234
ABHD4	0.648	4.34679
METTL17	0.648	5.02595
MTX1	0.647	3.07624
GATB	0.647	2.88273
CSNK1G1	0.646	2.24336
MRPL54	0.646	2.76447
ATXN1L	0.646	6.32422
PHF19	0.646	4.11577
GEMIN4	0.646	6.767
APOBEC3C	0.646	3.25259
MRPL37	0.645	8.02228
FLVCR1-DT	0.645	2.33601
ZNFX1	0.644	2.95468
NOP10	0.644	7.67985
MIA2	0.643	2.30452
DHCR24	0.643	8.54061
STMN2	0.643	2.35458
DUS2	0.643	2.82391
DUS2L	0.643	2.82391
C6orf106	0.643	10.1469
ILRUN	0.643	10.1469
NUMB	0.642	5.89963
PSMC5	0.642	7.03668
VANGL2	0.642	9.97881
MLEC	0.642	13.4089
PKP2	0.642	4.05552
PIGL	0.641	1.83863
TMEM177	0.641	4.34679
C1orf54	0.641	1.4023
NOP16	0.641	4.1079
METTL3	0.641	7.52143
SLC7A1	0.641	8.14388
ALG13	0.641	5.45469
ERLIN2	0.64	6.45346
SLC41A1	0.64	5.66555
CELF1	0.64	9.23657
KIF1C	0.64	9.59688
CORO2A	0.639	5.31695
HEL-S-156an	0.639	9.5376
PNP	0.639	9.5376
RPL23	0.639	12.4001
GDPD2	0.639	2.09474
ZNF587B	0.637	3.13253
HEL-S-49	0.637	9.5376
TPI1	0.637	9.5376
SH2D3A	0.637	2.64782
SLC35F2	0.636	4.00044
VANGL1	0.636	3.88606
CWF19L1	0.635	3.88606
RPS3A	0.635	13.1273
PFDN5	0.634	7.72584
MICB	0.634	3.61439
CENPO	0.634	3.29757
EDIL3-DT	0.633	1.7033
TTLL4	0.633	7.50169
PSMD4	0.633	6.31158
RPL10	0.633	11.8827
SNRNP200	0.632	12.762
NOB1	0.632	5.20066
B3GALT5-AS1	0.632	2.6476
B4GALT4	0.632	6.63827
RNF19B	0.632	2.64207
TRIP4	0.631	1.9393
MARCHF3	0.63	1.68613
ACOT9	0.63	4.67366
SLC16A12	0.63	2.29243
HEL-S-95	0.63	8.03953
STK24	0.63	8.03953
PTPN6	0.628	2.96257
POLR3A	0.628	7.20273
GNE	0.628	1.33913
GPX3	0.628	2.21042
NUDT2	0.627	1.90309
PPFIA4	0.627	1.74715
ZBTB5	0.627	3.31966
FAM168A	0.627	4.68825
MANBAL	0.627	4.73518
DDX24	0.627	9.39794
FAXC	0.626	2.02045
ACACA	0.626	10.227
MYO19	0.625	7.5817
MYOHD1	0.625	7.5817
RPL32	0.625	11.7305
CAP1	0.625	9.52871
PDCD11	0.625	9.39255
PEF1	0.625	4.34775
TLN1	0.625	9.46725
C14orf119	0.623	5.56384
KLHL18	0.623	4.11351
RPS3	0.623	11.2933
PFKFB4	0.623	1.7986
TULP3	0.623	3.8729
THY1	0.623	6.40561
PHB	0.623	8.55596
EGLN3	0.621	3.30364
GANAB	0.62	11.9747
HEL-S-164nA	0.62	11.9747
PCDH18	0.62	2.62525
AHCY	0.619	9.34199
MINDY1	0.619	1.85387
RTCB	0.619	8.43415
FABP3	0.619	1.47886
ASS	0.619	6.50307
ASS1	0.619	6.50307
STAG3	0.619	1.73993
GGA2	0.619	8.73049
GPR176	0.618	7.01637
DIP2B	0.617	5.97469
BLVRA	0.616	3.28988
ALKBH1	0.616	2.1707
SALL2	0.616	11.2749
ZFAS1	0.615	2.75796
ADAMTS8	0.615	1.5157
CDC45	0.614	4.28567
NUP85	0.614	6.3363
PQBP1	0.614	3.75696
A2ML1	0.614	1.72354
ECE1	0.614	5.95861
AAR2	0.614	4.36552
PLEKHG3	0.614	5.10458
EIF6	0.614	4.78516
SEC24C	0.613	5.99568
GNG4	0.612	4.98716
WDR35	0.612	3.15366
RPN2	0.612	10.1605
PRPF8	0.612	11.8013
ADAR	0.612	10.1074
ARIH2	0.61	7.86328
DHX8	0.61	6.35754
ADA	0.609	2.25026
TMEM147-AS1	0.609	2.18022
LAMB2	0.608	6.3279
PLD2	0.608	5.8041
PARVB	0.608	1.73518
GCN1	0.607	9.99568
MAGED2	0.607	8.17914
GORASP2	0.607	6.72125
ERVMER34-1	0.606	2.34008
FRMD5	0.606	2.49757
GLB1	0.606	5.00701
LMX1B	0.605	3.79048
ARMH4	0.605	2.383
ZNF875	0.605	4.5544
EXOSC7	0.604	4.77728
RACK1	0.603	11.0467
MARS1	0.603	9.8962
PPM1G	0.603	9.17393
UBN2	0.602	5.49214
CCDC51	0.602	2.45222
HUS1	0.601	2.48017
CPPED1	0.601	2.17393
RPL4	0.601	12.2865
LIN28A	0.6	10.5654
CENPW	0.6	4.00568
ATG16L2	0.6	1.31966
STAT5A	0.6	1.42481
IL4R	0.6	4.21325
CABP1	0.6	2.13847
DENND2A	0.599	2.67778
LAS1L	0.599	6.66154
TRAK1	0.599	5.95468
ARHGAP31	0.599	2.57349
MAPK13	0.599	2.14569
LRCH1	0.599	1.74473
SMG5	0.598	9.59346
SOWAHC	0.597	2.78252
HLA-E	0.597	4.23433
VPS33A	0.596	2.24109
ANAPC1	0.596	6.17718
CDR2	0.595	4.36351
AMIGO2	0.593	2.03058
GPAT4	0.593	5.22768
KDM4A	0.593	4.32331
RPL19	0.592	9.95078
ZSCAN32	0.592	2.25414
STAT2	0.592	3.91722
SPC24	0.592	2.49214
GRB10	0.592	8.17914
RAP1GAP2	0.591	5.52433
ORC1	0.59	5.84466
STOM	0.59	7.52143
GLG1	0.59	9.42481
WNT3	0.59	3.02091
MCM3AP	0.59	6.69897
AKR1B1	0.59	7
CTSL	0.589	2.48149
RNF169	0.589	1.70115
ATP5F1E	0.589	4.34294
MYO1E	0.589	5.77469
RPS23	0.588	8.59517
BAZ2A	0.588	7.84771
RPS29	0.588	7.47756
PTPN13	0.586	4.97062
TMED8	0.586	3.8041
TOE1	0.586	1.64017
LARGE	0.586	6.31695
LARGE1	0.586	6.31695
INO80D	0.586	3.61261
HELZ	0.585	3.69897
SAFB	-0.585	7.30016
CHCHD5	-0.586	1.33724
CHTM1	-0.586	1.33724
RAP2B	-0.587	4.67572
CCDC18	-0.588	1.95078
R3HDM2	-0.588	2.21825
CFL2	-0.589	1.72816
NTN1	-0.589	3.02365
ZNF513	-0.589	1.95078
METTL26	-0.59	2.95078
MIS18A	-0.59	4.01278
GSN	-0.59	3.80134
ARKL2	-0.593	1.39686
RNF165	-0.593	1.39686
INTS6L	-0.594	1.59517
C14orf129	-0.594	3.70334
GSKIP	-0.594	3.70334
C16orf58	-0.595	1.62525
RUSF1	-0.595	1.62525
MPND	-0.595	1.51713
SH2D5	-0.595	2.25806
PRKAR1B	-0.596	3.07779
PREX1	-0.596	2.61979
SMAD6	-0.597	1.92445
MAPK12	-0.598	2.05208
MSANTD2	-0.599	2.2426
MPHOSPH10	-0.599	3.767
EFNA4	-0.599	1.52433
MTSS2	-0.599	1.35067
EID2	-0.599	1.86328
RNF6	-0.6	1.72125
PI4K2B	-0.6	2.72354
KCTD15	-0.6	4.98716
CCDC130	-0.601	1.77469
PXYLP1	-0.602	2.74958
LRP12	-0.602	1.80134
FAM3A	-0.602	2.01502
HEL164	-0.602	1.38405
PBK	-0.602	1.38405
NPIPB13	-0.603	1.64589
BST2	-0.603	2.34872
GALC	-0.603	2.0752
TSPAN6	-0.604	5.7986
CBWD2	-0.604	1.63451
CCDC61	-0.604	1.37779
IFT80	-0.604	1.96658
HIC2	-0.605	5.2204
C9orf72	-0.606	2.60206
ZNF517	-0.608	1.34103
PPP2R2C	-0.608	1.46092
CPNE7	-0.608	1.62709
NUMBL	-0.608	1.92082
DHX34	-0.609	3.61798
HAUS5	-0.61	2.68194
REPIN1	-0.61	6.27901
HS2ST1	-0.61	4.34199
PLEKHA7	-0.61	2.34008
DRAP1	-0.611	4.12378
FBXO3	-0.611	2.31876
VPS13C	-0.611	3.05257
PIGM	-0.611	1.74232
MNT	-0.612	2.05948
TOLLIP	-0.612	2.96257
NCLN	-0.612	5.64206
AP2A2	-0.612	5.68194
SLC25A6	-0.613	6.48946
UBE2J2	-0.614	4.7986
PEMT	-0.614	1.4698
BRMS1L	-0.614	1.65365
SCP2	-0.617	4.63451
TMEM132A	-0.617	3.98716
TIMM13	-0.618	4.42829
EBPL	-0.618	5.73049
MROH1	-0.619	2.31515
H2AFJ	-0.619	2.74473
H2AJ	-0.619	2.74473
BAZ2B	-0.62	2.767
PHF3	-0.621	5.54363
TRIM26	-0.621	5.28819
CLCN7	-0.621	3.22841
NFKBIA	-0.622	2.49894
QTRT1	-0.622	3.40782
MGRN1	-0.623	6.54821
CLDN10	-0.623	1.40121
SETD1A	-0.623	5.44733
RB1CC1	-0.623	5.98297
CEP70	-0.624	3.17587
PTPN23	-0.624	6.50446
DNAJB11	-0.624	3.98297
MBD6	-0.624	2.78252
ADAM15	-0.625	3.08407
NUDCD1	-0.626	4.55129
SNX21	-0.626	1.6216
LMNB2	-0.626	7.86012
ZNF367	-0.626	1.81531
MDFI	-0.626	4.5376
SMTN	-0.627	1.8041
BCAM	-0.627	3.43771
TRMT6	-0.628	3.09205
ADAM23	-0.628	2.52288
ZDHHC21	-0.63	1.98716
TSPAN33	-0.63	2.53462
TMEM203	-0.63	3.85387
ADAMTS3	-0.631	1.69037
SMC4	-0.631	6.42022
EMC9	-0.631	1.86012
ZNF354C	-0.632	1.55595
NFKBIB	-0.633	2.66756
YIPF4	-0.633	3.6517
ITM2A	-0.634	3.50307
FAM76B	-0.634	3.065
SLC12A7	-0.634	4.22185
ACTN3	-0.634	1.48149
CHRNA5	-0.634	1.4023
UBXN6	-0.634	3.70334
FCGRT	-0.634	3.25964
GPRIN1	-0.636	1.78516
MFSD12	-0.637	3.57349
GLRX5	-0.638	4.67162
ANKRD13B	-0.638	2.43297
TKFC	-0.639	3.73283
RNF166	-0.639	1.79588
PKIA	-0.639	2.49621
ACOT2	-0.64	1.41567
C14orf132	-0.641	4.03621
TRUB1	-0.641	4.54061
RPGR	-0.641	1.44612
SEPTIN8	-0.641	5.48149
SGK1	-0.641	2.45469
ISG15	-0.641	1.33255
ROBO2	-0.642	2.14026
RAB21	-0.642	4.5376
CENPF	-0.643	6.64397
TRIM23	-0.643	1.66959
HMGA2	-0.643	8.49757
CEP170B	-0.644	5.27327
TTF1	-0.644	3.40012
CDK5R1	-0.644	1.82681
KCNMB4	-0.646	4.73518
LIG4	-0.646	1.64782
KRT8	-0.646	8.5986
ZNF580	-0.646	1.68613
NIPA1	-0.649	3.76955
PGAP6	-0.649	5.17783
GIPC1	-0.649	6.29757
TTC38	-0.65	2.56067
BCAS2	-0.65	4.49894
SLC12A2	-0.652	1.67366
LRP5	-0.653	4.10568
PFKL	-0.653	5.18112
COX5B	-0.653	7.41117
CREG1	-0.654	3.4045
ZNF711	-0.655	4.20972
CDR2L	-0.655	5.32057
ARL13B	-0.655	1.59007
TRIQK	-0.656	2.4908
RPS15	-0.656	8.95468
RSBN1L	-0.656	3.5544
NPRL3	-0.656	4.82681
VPS26A	-0.657	4.96658
MAP3K20	-0.657	2.30803
pk	-0.657	2.30803
PEX16	-0.657	2.05159
TRIP11	-0.657	2.77211
ISOC1	-0.658	3.44612
DNAJB9	-0.658	1.34294
IGLON5	-0.658	4.47366
NEMF	-0.658	3.82102
KIAA1542	-0.659	4.28067
PHRF1	-0.659	4.28067
SLC25A1	-0.659	8.79588
PQLC2	-0.66	1.79049
SLC66A1	-0.66	1.79049
ACAP3	-0.66	3.10018
ATP8	-0.66	9.64397
MT-ATP8	-0.66	9.64397
MGC3121	-0.661	1.73993
PRR14	-0.661	1.73993
NPEPL1	-0.661	1.71444
ZNF829	-0.662	1.43297
AUH	-0.663	3.47366
EL52	-0.663	13.2358
HSP90AA1	-0.663	13.2358
TMEM123	-0.663	9.65758
THOC3	-0.663	3.01909
LRRC14	-0.664	2.62525
NKD1	-0.665	1.86646
CASP8AP2	-0.666	4.27819
SMARCA2	-0.666	1.51856
APBA3	-0.667	1.7986
DCHS1	-0.667	3.75945
WDR90	-0.668	2.38722
P3H3	-0.668	3.54975
IL17RC	-0.669	1.50031
SIPA1	-0.669	3.42251
TCEAL9	-0.67	3.94692
TYW3	-0.67	3.29328
CDK6	-0.67	5.99568
GNG7	-0.671	2.55284
SPRY3	-0.671	1.45593
MARK4	-0.671	4.80967
TSNARE1	-0.672	2.43063
D4S234E	-0.672	5.51856
NSG1	-0.672	5.51856
SLAIN1	-0.672	3.50307
GMPPB	-0.672	2.71444
RHOB	-0.673	2.99568
SHOC2	-0.673	3.9431
CST3	-0.673	1.88941
HEL-S-2	-0.673	1.88941
ACSL1	-0.674	1.49485
PEX10	-0.674	2.70334
MAP3K6	-0.675	1.6038
AURKAIP1	-0.675	5.14691
PHIP	-0.676	8.84466
C16orf87	-0.676	3.25337
TLE1	-0.677	6.99568
FCHO1	-0.678	2.82391
SIVA1	-0.678	3.48545
ZNF43	-0.679	4.451
ZNF615	-0.679	1.6925
LRRC4	-0.679	2.07417
MCOLN1	-0.68	1.93554
TTC3	-0.68	5.3363
ABCD1	-0.681	1.7986
MMP24OS	-0.682	2.767
MEIS3	-0.682	3.007
TACC1	-0.683	4.00656
SRD5A3	-0.683	4.24033
ODF2L	-0.683	2.09854
TMEM45A	-0.684	1.42829
ZNF681	-0.684	3.39577
MYLK	-0.684	3.13906
SOX21-AS1	-0.684	2.15586
SRP46	-0.684	3.22915
SRSF8	-0.684	3.22915
GNAO1	-0.686	3.97881
KEAP1	-0.686	6.21325
RIPK4	-0.686	3.90309
RPP25	-0.687	5.01368
TWSG1	-0.687	5.31158
TRAF3	-0.687	3.46725
MYH14	-0.688	4.82681
ANP32E	-0.688	10.5186
FGFR3	-0.688	5.64206
KCNG3	-0.688	1.85699
ASPM	-0.688	5.78781
WBP4	-0.689	3.46092
DBN1	-0.689	8.24413
THAP7	-0.69	1.55909
HNRNPA0	-0.691	12.4962
ANKRD18CP	-0.691	2.90792
BAIAP3	-0.692	2.17198
GPSM2	-0.692	2.04818
RECQL4	-0.692	4.94692
GPR137B	-0.692	1.32057
MAGEF1	-0.692	6.55909
REXO1	-0.693	4.37263
SLC25A22	-0.695	3.49894
CAPN10	-0.696	3.50446
MARCKSL1	-0.697	13.1209
RAB25	-0.697	3.31158
CDH11	-0.698	1.78781
GOLGB1	-0.699	5.13018
GAREM2	-0.699	4.32698
CABLES2	-0.699	2.10624
ELMOD2	-0.701	4.64975
QPRT	-0.701	11.3307
PCBP4	-0.703	3.30892
YIF1B	-0.703	4.90309
BRI3	-0.704	5.47756
AKT1S1	-0.704	5.6517
SLC35F1	-0.704	2.93554
BRD1	-0.705	5.58503
SLC45A4	-0.706	4.32422
TENM4	-0.706	2.75449
ZNF518B	-0.707	2.41567
DNAJB4	-0.707	2.53611
LMO6	-0.707	1.83268
PRICKLE3	-0.707	1.83268
HEL-203	-0.707	4.47495
ZNF92	-0.707	4.47495
TOB1	-0.707	3.23882
BRF1	-0.707	2.93554
HEL-S-76p	-0.707	2.93554
RHOT2	-0.707	5.93554
COL25A1	-0.708	1.51999
DUS3L	-0.71	2.61261
COL5A1	-0.71	4.59517
UBTD1	-0.711	2.61979
ZNF514	-0.711	2.96658
RNF122	-0.712	3.16115
MIIP	-0.712	3.8962
PBX3	-0.712	6.6216
UBE2D2	-0.712	10.6038
AYP1	-0.713	2.39577
RNASEH2C	-0.713	2.39577
DMD	-0.713	2.60206
POLD1	-0.714	5.46725
C1orf35	-0.715	3.35655
MMTAG2	-0.715	3.35655
CDHR3	-0.716	1.90309
PPP1R13B	-0.716	2.19179
SENP3	-0.716	3.4908
CYP27A1	-0.716	1.64397
SCD5	-0.716	1.38934
SH3BP1	-0.717	1.40561
OGFR	-0.717	4.22185
CYHR1	-0.717	4.63639
PARD6G	-0.717	3.83268
HEY2	-0.718	2.75945
ST6GALNAC3	-0.718	2.78516
ATP6V1H	-0.719	5.84466
SHARPIN	-0.719	3.85387
TM4SF13	-0.72	6.51145
TSPAN13	-0.72	6.51145
SMC2	-0.72	7.36653
SMC2L1	-0.72	7.36653
KIAA0895L	-0.721	2.61979
RFK	-0.722	2.36151
BLVRB	-0.723	2.6925
HEL-S-10	-0.723	2.6925
FGF4	-0.724	2.36452
NR2B1	-0.725	6.10128
RXRA	-0.725	6.10128
C22orf18	-0.726	2.56225
CENPM	-0.726	2.56225
FLYWCH1	-0.726	2.26201
ORAI2	-0.726	2.40012
ZNF420	-0.727	1.45593
NDUFS8	-0.727	5.2644
CELSR1	-0.727	6.66154
SRRM3	-0.728	2.92812
KCNT2	-0.728	1.74473
DCK	-0.729	3.70334
KLF15	-0.73	1.84466
SLC1A6	-0.73	2.31158
CDH24	-0.73	4.34294
ZFP36	-0.73	1.93554
TBC1D24	-0.73	3.49214
GMIP	-0.731	4.30277
IPMK	-0.731	5.30715
UNKL	-0.732	3.39362
KIF7	-0.732	3.6925
ANAPC2	-0.732	4.04721
SHF	-0.733	3.82391
POU6F1	-0.733	1.72125
LRWD1	-0.734	3.15058
NELFA	-0.735	5.16749
SNRNP70	-0.736	10.6345
SNRP70	-0.736	10.6345
UBE2D1	-0.737	7.18509
ZNF516	-0.737	8.69465
TRIR	-0.737	8.23359
ARID4B	-0.737	6.56067
MYCL	-0.738	5.20901
HMCN1	-0.738	4.3536
ATP2A3	-0.739	5.47237
CBLC	-0.74	1.95468
SPIN4	-0.741	4.42251
SYNE4	-0.741	1.48945
PARD6B	-0.741	2.18776
DCUN1D4	-0.742	4.97469
SEC62	-0.743	9.04048
DIRAS1	-0.743	4.52724
MFSD13A	-0.743	2.40121
SKIL	-0.744	12.8508
GAS6	-0.744	3.44491
SOX15	-0.745	3.57512
LPAR4	-0.746	1.78781
CDK2AP2	-0.746	4.52578
DOC-1R	-0.746	4.52578
DLL3	-0.747	2.68403
MMD	-0.748	5.5544
DUSP23	-0.748	2.81248
CKAP2	-0.748	8.08672
CNTLN	-0.748	4.41341
HINT3	-0.749	2.39794
XRCC3	-0.749	3.42829
MZT1	-0.75	6.34008
EFR3B	-0.751	4.34969
TRIM36	-0.752	3.27003
IGSF8	-0.752	6.21538
HMCN2	-0.756	3.02733
NDUFS6	-0.756	7.01637
SMG8	-0.756	3.51856
MAPK8IP3	-0.757	4.63827
CDKN1B	-0.758	5.74232
CMAS	-0.758	9.0942
GDF11	-0.759	3.20621
CTDP1	-0.759	6.33348
ABCA7	-0.76	3.1463
ZNF429	-0.761	2.57349
ZNF107	-0.761	6.19586
ZNF588	-0.761	6.19586
C1orf156	-0.761	1.62893
METTL18	-0.761	1.62893
CDYL2	-0.761	1.3054
DEK	-0.762	15.8794
FLYWCH2	-0.762	1.69897
FDX1	-0.764	3.30892
BMP4	-0.764	2.50169
KIF21A	-0.764	7.95078
SORCS2	-0.766	2.15614
RIMS4	-0.766	5.15058
GCNT1	-0.766	3.11577
C19orf12	-0.766	2.86646
SLC27A1	-0.766	1.80967
ADGRL3	-0.767	4.60907
NECAB3	-0.767	2.42713
CEROX1	-0.769	1.84604
OSBPL6	-0.77	2.4034
RAB6B	-0.77	2.93181
LCORL	-0.771	3.37263
FKBP8	-0.771	2.47108
TBL3	-0.772	6.75696
CTNNA2	-0.772	1.40894
ECHDC2	-0.773	5.03152
BRD3	-0.773	11.1273
FKRP	-0.774	3.82974
MYORG	-0.774	4.03058
MMP25	-0.775	7.89963
ZBTB22	-0.775	1.80134
FLJ23436	-0.776	3.9101
ZNF768	-0.776	3.9101
ATL1-alpha	-0.776	3.37059
ATL1-gamma	-0.776	3.37059
BCL11B	-0.776	3.37059
ARL6IP6	-0.777	7.73049
TNK2	-0.777	6.09745
ARL5B	-0.778	11.5391
MPG	-0.778	2.65561
OXLD1	-0.779	3.33914
ARID5A	-0.78	2.96658
KCNQ2	-0.78	6.28735
GDPD1	-0.781	1.32422
FASTK	-0.782	4.56067
CACTIN	-0.782	4.34582
SH3KBP1	-0.783	4.13906
TRNP1	-0.783	6.51145
ZNF672	-0.784	4.8962
HELZ2	-0.784	4.10237
OBI1	-0.784	3.3363
PLA2G12A	-0.784	3.25727
BCL6	-0.785	2.00524
SLC52A2	-0.785	5.82102
BBC3	-0.785	2.72354
ZNF253	-0.785	3.41567
NIPBL-DT	-0.786	1.56281
RBMS3	-0.787	1.86012
TESMIN	-0.787	7.4034
GAA	-0.787	4.86646
TMEM143	-0.788	2.47756
PPP2R3B	-0.789	6.69897
PIN1	-0.789	6.76955
SELENOO	-0.791	3.5157
ZNF251	-0.793	3.13018
MTARC2	-0.794	2.04335
MON1A	-0.795	2.451
EFEMP1	-0.796	6.16241
ZNF100	-0.796	5.04096
HDX	-0.797	1.73283
RABL3	-0.797	3.70553
WHRN	-0.798	4.11805
SIAH1	-0.798	2.66154
MAN1A1	-0.798	3.16494
TMSB15A	-0.798	4.03527
PCDHA4	-0.799	1.74958
ATG4D	-0.799	3.74715
CADM4	-0.799	2.36856
CCDC186	-0.799	4.20481
GNPDA2	-0.8	2.11014
AP1AR	-0.8	4.65758
C4orf16	-0.8	4.65758
C20orf27	-0.802	6.08991
PDCD4	-0.802	4.04672
OTUD1	-0.803	1.86012
CASKIN2	-0.804	4.95078
ZDHHC12	-0.806	1.94692
SACM1L	-0.807	9.41454
STK11	-0.808	9.07572
CBFB	-0.809	6.69465
LINC00467	-0.81	1.79153
ARHGEF10L	-0.811	8.21896
SGO2	-0.811	5.31966
MT1F	-0.812	3.93554
C14orf172	-0.813	3.31966
TRMT61A	-0.813	3.31966
ANKRD18B	-0.815	1.30804
EGR1	-0.815	1.5376
FAR2P2	-0.815	1.30416
ATAD3A	-0.815	6.20204
ZBTB46	-0.815	4.48413
ARID4A	-0.816	3.2426
CIR1	-0.817	4.68194
WASF3	-0.817	3.94692
CSF1	-0.818	1.64207
TCF3	-0.818	13.0044
NR1H2	-0.819	5.7986
PCNX3	-0.819	9.21753
MXRA8	-0.82	2.23958
ZFP37	-0.82	1.34872
KIF18A	-0.82	4.24795
BTBD8	-0.821	1.4023
KIAA1107	-0.821	1.4023
SCAMP4	-0.821	8.10846
RGL3	-0.821	5.5817
WFS1	-0.822	4.70115
SMIM10L2B	-0.822	1.63078
BIN1	-0.823	6.7986
KIF3A	-0.824	3.86328
PNPLA2	-0.824	4.63451
ZMYM6	-0.825	2.39577
SPSB2	-0.826	2.39794
PCBP3	-0.827	1.44855
SLC2A8	-0.827	3.86646
INTS1	-0.827	11.4134
USF2	-0.828	8.9393
MCTP1	-0.829	2.61979
RHBDD3	-0.829	5.28819
DHRS7	-0.829	5.63078
TSPAN2	-0.83	2.30539
DYNC2I2	-0.83	4.68825
AHR	-0.832	1.6073
GTPBP3	-0.832	7.30539
FJX1	-0.832	1.47496
GPC6	-0.832	5.97469
DDX60	-0.833	1.6216
BICDL2	-0.833	4.01909
FRZB	-0.833	1.33255
WDR13	-0.834	3.28735
KTN1	-0.835	15.5171
FBRS	-0.835	4
GCA	-0.835	6.33724
SLC22A17	-0.835	4.87615
ATP6V0E2	-0.836	3.11521
BOD1L1	-0.836	8.21467
PLA2G6	-0.837	2.54061
FSTL3	-0.837	1.86967
TEDC2	-0.838	5.22768
RSF1	-0.838	10.0872
SPSB1	-0.839	2.40121
CSPP1	-0.839	4.67162
ALDH1L2	-0.84	1.95468
LRRC45	-0.841	5.23508
TRIOBP	-0.841	6.48413
RAI1	-0.842	4.6517
JPH4	-0.843	4.27901
YPEL3	-0.843	4.82681
SCCPDH	-0.843	2.46725
SKIDA1	-0.845	3.52433
PCDHGB7	-0.846	2.05948
BRCA2	-0.846	4.07058
HSF1	-0.847	9.50307
SLC38A10	-0.848	7.11014
TONSL	-0.848	9.69037
PLPP6	-0.848	2.63451
PRELID3A	-0.849	1.63827
TRABD2B	-0.85	3.47366
EIF5B	-0.851	17.6883
TMEM201	-0.852	5.89963
ZNF267	-0.852	4.57025
CEP162	-0.852	2.45842
NRG3	-0.853	2.28819
ARHGEF19	-0.853	8.36251
GRIA4	-0.854	2.47886
AMPH	-0.854	1.74473
ZNF777	-0.854	4.20621
TOX	-0.854	2.2668
SMC3	-0.855	12.4353
JUN	-0.858	5.06905
TIMM29	-0.859	4.21325
LMF1	-0.86	1.54212
GNA11	-0.861	5.34775
ANKRD24	-0.861	3.81531
BCL7C	-0.861	2.03152
NEK7	-0.862	3.41005
ATP2B1	-0.862	7.89279
UPF3B	-0.862	8.25964
MRP63	-0.864	6.8962
MRPL57	-0.864	6.8962
BDH1	-0.865	3.86012
SETBP1	-0.865	1.65365
CPE	-0.866	3.31876
BCL7A	-0.867	4.46597
PDGFA	-0.867	13.9431
C2orf69	-0.867	5.8041
PDE4A	-0.868	2.5544
TMEM35A	-0.87	1.94692
DZIP1	-0.87	5.21396
USP51	-0.87	2.09474
TSC22D2	-0.87	6.6968
RMST	-0.87	5.6168
TCIRG1	-0.871	4.16241
MSRB2	-0.871	2.53462
DNTTIP2	-0.871	8.17914
MANEA	-0.872	3.66555
ZNF730	-0.872	3.61439
ZGPAT	-0.873	1.34008
ZNF521	-0.874	3.58004
PTH1R	-0.874	6.39255
PTHR1	-0.874	6.39255
HPN	-0.874	2.66154
FAAP100	-0.874	7.34294
GPSM1	-0.875	2.50584
PRRG3	-0.875	1.74715
C5orf21	-0.876	2.81816
[truncated: 14,897 more rows]

## Sheet: Fig3.C
Figure 3
C) Volcano plots for tKO vs. KO
Gene	log2 Fold Change	(-)log10(adjp)
CER1	8.739	6.928
S100Z	7.003	3.697
FOXE1	6.959	3.633
VSTM1	6.181	2.46
SP9	6.029	2.233
COL12A1	5.894	98.261
TEK	5.848	69.48
LIPH	5.779	5.326
STON1-GTF2A1L	5.708	1.857
TREML	5.629	1.75
CRYGB	5.621	1.742
CLEC4D	5.566	1.688
IGFBP7	5.393	4.089
UCN2	5.382	1.498
SEZ6	5.212	45.827
ANXA1	5.211	64.504
RAB17	5.182	230.243
SLC30A8	5.129	6.971
CD70	4.983	1.883
TNLG8A	4.983	1.883
GCNT4	4.827	36.839
DCC	4.805	6.742
LPL	4.681	30.866
GREM1	4.663	2.66
VAV1	4.654	17.91
SERPINE1	4.381	35.55
MYOF	4.365	45.646
SP140	4.296	3.921
CHODL	4.211	29.577
AADACL3	4.206	36.488
CSDC2	4.163	7.379
TRPC6	4.157	28.955
FAM71F1	4.111	11.775
CDH13	4.077	4.777
RBM46	4.029	8.866
EMX1	4.015	7.523
CD44	4.008	51.081
FOXL2NB	3.932	42.69
MEI4	3.9	4.498
KHDC3L	3.896	1.514
TXNRD2	3.884	14.321
MYH2	3.862	10.1
MAGEB2	3.853	4.41
ZFP57	3.731	25.975
C6orf32	3.716	67.271
RIPOR2	3.716	67.271
TLR4	3.682	1.411
IL2RB	3.572	6.857
HEL113	3.521	204.91
VIM	3.521	204.91
FAM24B	3.517	2.403
CCDC80	3.516	80.73
SLC14A2	3.483	3.821
opn	3.474	284.294
SPP1	3.474	284.294
TM4SF18	3.438	8.928
SYTL2	3.432	37.706
ZNF248	3.43	3.947
GFAP	3.423	3.078
SLC8A3	3.403	1.807
ACTA1	3.39	5.277
PTAFR	3.364	16.277
OTX1	3.36	3.068
PLPPR5	3.285	6.644
TMC1	3.241	2.595
ITGBL1	3.204	1.759
RPS27AP5	3.16	1.693
ZBED6CL	3.151	3.793
C7orf29	3.151	3.793
ADAMTS5	3.144	19.269
EMP3	3.098	30.807
LRRC61	3.039	2.842
MGC3036	3.039	2.842
TNC	3.026	2.476
TAGLN	2.978	84.701
DKFZp686P11128	2.978	84.701
CAV1	2.973	86.575
ANKRD45	2.959	1.349
CX3CL1	2.91	1.614
KLHDC8A	2.893	13.226
FLI1	2.787	1.69
PADI1	2.756	2.46
DNM3	2.754	9.975
INHBA	2.754	6.487
MYOCD	2.69	8.991
CFAP100	2.64	1.595
ELF4	2.628	14.712
AFAP1L2	2.625	39.762
LAMA2	2.589	11.445
GRIA1	2.585	4.554
CMKLR1	2.583	4.664
PPM2C	2.581	82.352
PDP1	2.581	82.352
EPHA3	2.573	5.735
DGKK	2.554	5.339
GALR1	2.493	5.991
CAV2	2.479	17.419
QPCT	2.448	26.839
AFP	2.445	2.69
CR1L	2.433	2.374
TUBB2A	2.423	114.067
LGALS12	2.419	3.967
PRUNE2	2.415	20.854
ASB9	2.393	1.733
FOXJ1	2.392	20.191
FAT4	2.38	42.318
S100A14	2.365	2.47
ANXA3	2.361	28.697
SLC25A45	2.358	1.547
VGCNL1	2.339	7.627
NALCN	2.339	7.627
H3F3B	2.329	133.495
H3-3A	2.329	133.495
PDGFRB	2.316	9.303
LGALS1	2.299	33.991
MMP19	2.295	3.452
EDN1	2.284	2.79
COL11A1	2.281	11.547
WNK4	2.279	9.04
DDX43	2.27	1.775
LCTL	2.256	12.036
C3	2.232	15.095
HEL-S-62p	2.232	15.095
RGS6	2.22	2.067
PIK3AP1	2.215	20.203
LAMB3	2.213	1.682
PHLDA1	2.208	50.83
SPIB	2.207	4.587
SHROOM4	2.204	17.504
TRDN	2.202	2.676
COLEC12	2.194	1.79
ABHD12B	2.184	56.635
RPL39	2.178	113.438
RP11-479E16.1	2.173	17.2
FAAH2	2.173	17.2
RGS5	2.173	12.983
GLIPR1L1	2.172	1.668
NEBL	2.161	31.42
SCG2	2.154	15.538
PAG1	2.141	1.64
STARD8	2.141	19.026
LHX4	2.138	25.83
FMN1	2.133	19.64
SYNPO2	2.129	5.203
CASP10	2.127	10.921
GJB7	2.127	2.469
ANXA2	2.124	118.338
IKBKE	2.121	7.124
ICAM3	2.116	8.157
PRSS21	2.112	2.111
PAX6	2.107	9.542
SORBS2	2.105	25.267
TIMP4	2.103	13.429
RHOH	2.096	7.056
ARHH	2.096	7.056
PIPOX	2.095	9.151
MAP3K7CL	2.088	1.335
HC21ORF7	2.088	1.335
PKDCC	2.085	2.907
CALCR	2.073	1.432
SOX14	2.071	3.514
MEDAG	2.068	2.304
UNC5C	2.064	5.527
PLAU	2.06	4.854
TRIM22	2.045	46.358
ADORA1	2.02	7.9
PDE4B	2.01	3.201
LHX8	1.998	1.963
PDGFB	1.987	5.796
ENTREP	1.986	31.5
FAM189A2	1.986	31.5
HPGD	1.976	5.378
PROCR	1.971	35.058
GRPR	1.97	24.269
CDH2	1.959	66.264
TRIM21	1.958	31.664
LCK	1.953	65.648
DCLK3	1.936	1.416
MYCT1	1.935	1.668
MAPK10	1.926	9.815
MAP3K5	1.912	3.485
RNASEK	1.905	1.419
COL7A1	1.902	19.361
TLE7	1.889	4.975
NIBAN1	1.882	15.785
FOSL1	1.879	11.666
PPP1R3B	1.878	53.416
ATP1A2	1.872	25.461
CSRP1	1.871	34.983
DHRS2	1.864	2.032
S100A4	1.863	11.215
LAMC2	1.863	34.01
HNMT	1.86	3.772
HEL-S-101	1.858	4.114
CRYAB	1.858	4.114
TNFRSF10C	1.844	2.78
CASQ1	1.834	3.191
MAEL	1.831	2.207
RTL5	1.828	2.783
SLC1A1	1.821	14.433
ADGRE5	1.804	6.45
ITGA5	1.8	32.62
C7orf57	1.789	5.511
PGPEP1	1.789	46.463
AMPD3	1.784	3.712
RAPGEF3	1.784	13.213
CCDC141	1.77	1.317
VAT1L	1.769	38.478
MYO1F	1.755	6.069
SMIM24	1.751	5.703
LITAF	1.738	61.672
PLK2	1.738	14.052
NQO1	1.733	32.171
STAC	1.733	11.218
CREB5	1.731	9.164
CTSF	1.729	18.74
UQCRHL	1.717	14.821
DISC1	1.709	5.199
ADM	1.699	22.686
GRM1	1.695	1.327
EGF	1.693	3.121
LIPA	1.691	29.472
COLGALT2	1.685	1.666
LIMCH1	1.681	1.924
ADAMTS4	1.667	8.582
PADI2	1.652	15.77
EPAS1	1.643	9.298
TNFRSF10A	1.638	6.365
ARSL	1.638	20.866
MAMDC2	1.634	10.071
CCL26	1.621	1.64
MBNL2	1.618	1.341
RBMS2	1.617	19.462
RYR2	1.615	24.717
CCN2	1.615	12.18
GGT1	1.612	1.539
KLHDC7A	1.61	13.277
PLAAT5	1.606	28.383
SLC6A6	1.597	60.35
NCALD	1.594	2.081
HEL-S-265	1.583	48.102
TPM1	1.583	48.102
S100A11	1.575	46.462
HEL-S-43	1.575	46.462
MMP24	1.574	28.951
NTS	1.574	19.085
RFTN1	1.566	4.629
DOCK2	1.564	7.996
ACOX2	1.562	1.821
NRP2	1.551	41.195
IFIT1	1.549	1.936
FMO5	1.543	2.607
FLNC	1.538	24.551
NPFFR2	1.536	12.664
LRRC69	1.536	1.337
TUBA1C	1.535	62.854
SOX3	1.526	12.504
ANKRD33B	1.521	15.088
SPAG17	1.519	1.78
RASGRP4	1.513	3.101
PLAT	1.511	3.889
DTNA	1.508	12.917
COL5A2	1.507	44.635
CBSL	1.506	2.551
GHRHR	1.5	1.747
HEL114	1.498	58.028
VCL	1.498	58.028
AURKC	1.493	3.533
TMSB4Y	1.491	3.087
NUAK2	1.49	6.631
FOXL2	1.479	1.924
GABRA1	1.476	1.726
SP110	1.469	3.606
PLCB2	1.465	10.44
LSM12	1.464	23.198
PEA15	1.463	42.886
CLMP	1.461	12.09
DPPA5	1.446	4.279
SULT1C2	1.443	2.564
ZCWPW1	1.441	1.476
AKAP1	1.44	45.975
COL13A1	1.44	12.738
SPARC	1.437	60.319
BCORL1	1.432	13.329
SH2B3	1.429	25.425
ESYT3	1.427	9.565
PLD1	1.425	1.886
TEX14	1.423	1.457
FLJ11259	1.42	8.415
DRAM1	1.42	8.415
CDKN1A	1.418	12.678
NRP1	1.416	1.489
TAGLN2	1.416	43.627
POMK	1.412	3.119
GLYCTK	1.411	3.45
LCAT	1.409	6.11
EIF5AL1	1.408	1.565
PTPMT1	1.408	1.65
GDPD5	1.407	9.169
MYL9	1.403	16.735
SHISAL1	1.399	4.52
LGALS3	1.396	4.886
PAMR1	1.396	5.235
SARG	1.395	4.618
C1orf116	1.395	4.618
HSH2D	1.39	1.498
HAPLN1	1.39	24.117
TRIM4	1.381	4.008
CTSK	1.378	6.3
FGD5	1.376	19.141
HEYL	1.376	3.05
NHSL2	1.374	9.154
SYN2	1.373	7.481
PNMA2	1.372	5.457
FRMD4A	1.37	12.502
C1QTNF6	1.369	6.662
EDA	1.369	6.401
TNLG7C	1.369	6.401
CAPRIN2	1.367	36.22
SLC7A3	1.35	38.433
FRMPD4	1.35	2.419
S100A10	1.35	36.41
FBN1	1.335	4.32
MASP1	1.331	2.821
PGM2L1	1.33	24.092
CAPN6	1.325	7.559
CCL28	1.32	2.31
TTC39C	1.32	21.234
TCL1A	1.319	2.166
ARHGAP25	1.318	1.316
HEL-S-308	1.318	1.316
AXL	1.315	17.363
FLRT3	1.306	2.171
RASGRF2	1.305	10.156
AKR1C3	1.302	1.446
HECW1	1.302	3.227
MAP3K14	1.302	3.332
DACT1	1.299	9.551
VLDLR	1.298	10.799
CDC26	1.293	7.351
MAP2	1.293	1.387
SLC17A9	1.292	12.688
COTL1	1.291	20.936
PRNP	1.291	20.272
TEAD4	1.289	24.754
ACAP1	1.287	11.947
TIMP1	1.284	13.177
ITPR3	1.283	31.553
SLC7A7	1.282	2.943
NGFR	1.281	16.585
JTB	1.28	3.83
CA4	1.277	2.017
FLNB	1.274	51.928
POLH	1.274	7.23
S100A6	1.274	5.229
FABP5	1.274	32.68
KCNMA1	1.273	2.151
SEMA3E	1.272	21.255
AASS	1.272	42.317
LIF	1.27	3.592
DLG2	1.266	3.827
PODXL	1.265	46.757
GABRP	1.264	3.175
RASL12	1.254	6.804
LMCD1	1.244	6.325
COL1A1	1.242	13.724
MMP9	1.242	4.824
ZNF391	1.241	7.971
SOCS3	1.237	13.821
C9orf64	1.235	5.424
HAS3	1.234	28.963
ITPR2	1.233	21.496
NOCT	1.232	13.116
MME	1.231	9.206
EIF3C	1.227	5.703
EIF3S8	1.227	5.703
PADI3	1.217	1.77
ST8SIA3	1.216	3.767
HMOX1	1.216	8.09
PXN	1.205	19.248
TNFRSF11B	1.203	1.306
C9orf135	1.203	9.369
OTX2	1.201	10.051
STK10	1.201	17.211
APOC1	1.198	5.398
BFSP1	1.197	1.764
PDE4D	1.195	3.352
PYGM	1.193	6.048
DPP4	1.191	7.472
PRKCQ	1.188	15.159
C11orf80	1.187	8.303
TCN2	1.186	20.876
SEC24D	1.185	24.005
FAM78B	1.185	1.595
OLFML2A	1.184	5.907
SVEP1	1.18	1.754
CAVIN1	1.18	18.481
ATP8B3	1.179	1.883
RAB42	1.179	4.635
PHLPP2	1.175	19.599
PKIB	1.175	16.703
FRY	1.174	4.807
FAM160A1	1.169	20.442
C22orf15	1.168	1.463
RAMP2	1.167	2.81
TNFRSF10B	1.165	27.845
AEN	1.161	31.672
HMOX2	1.159	13.772
LZTS1	1.157	5.959
RAB15	1.157	30.365
ICA1L	1.153	5.73
EDA2R	1.153	6.83
PIWIL2	1.153	15.151
LRRK1	1.143	9.197
SPOCK1	1.143	7.352
DOCK3	1.142	8.289
ADCY2	1.142	26.967
HHIPL1	1.142	2.47
PCSK9	1.138	34.87
TAC3	1.138	1.453
DDB2	1.134	17.462
ALKBH3	1.133	2.91
LMNA	1.131	14.346
FAM110C	1.13	4.635
PPP4R4	1.13	3.462
CCDC134	1.128	2.529
SAMD4A	1.127	8.548
SCPEP1	1.126	16.627
ITIH5	1.126	5.061
LSAMP	1.125	3.208
SH2D4A	1.124	3.9
PTPN14	1.12	20.46
DNAH3	1.119	1.373
CCDC169	1.118	8.133
GDA	1.115	7.143
GFOD1	1.114	6.196
HRASLS3	1.11	16.167
PLAAT3	1.11	16.167
CBS	1.11	15.614
HEL70	1.11	32.423
MSN	1.11	32.423
RNF144B	1.11	4.008
NFKB1	1.107	4.428
COX6A1	1.106	16.44
MET	1.106	10.983
ANK1	1.105	8.167
PDZD2	1.104	9.046
NEK6	1.103	10.201
KCTD7	1.099	6.412
CABYR	1.096	6.061
CHGA	1.094	2.154
AMOTL1	1.092	22.201
SFN	1.091	5.556
RETSAT	1.091	8.511
LRFN5	1.09	6.728
MACF1	1.087	25.03
NAV3	1.085	2.285
NOMO1	1.084	20.191
SLC2A14	1.083	7.016
ADAMTS12	1.08	11.246
NOMO3	1.075	4.706
TNFRSF10D	1.072	5.124
RAG1	1.071	1.48
UBR4	1.061	27.194
GALNT14	1.06	1.759
RAPH1	1.06	1.896
KANK1	1.057	13.907
COL4A1	1.053	29.174
CASP8	1.052	3.426
SEPTIN4	1.05	3.799
BAK1	1.05	11.412
TUBA1B	1.049	31.406
TMEM171	1.046	1.804
SHISA9	1.044	11.979
STARD13	1.042	2.22
MYL6	1.041	21.979
NRK	1.036	2.642
SHC3	1.034	12.409
PCK2	1.032	11.345
DSE	1.032	22.478
BLACAT1	1.029	9.419
IAH1	1.028	4.554
TUBB2B	1.028	20.079
RAPGEF5	1.026	7.824
MCF2L2	1.022	2.498
RPS7	1.022	32.429
RINL	1.019	4.498
RASA3	1.017	12.299
EOGT	1.016	6.432
FAM169A	1.015	13.682
PLA2G3	1.014	9.51
TMEM92	1.014	4.343
DAG1	1.013	26.932
FMNL3	1.013	8.873
PIFO	1.012	2.255
SLC12A8	1.012	4.194
PDLIM2	1.01	4.224
MRGPRF	1.01	2.14
ZNF37A	1.009	2.043
SLC7A5	1.006	17.903
BDNF	1.006	2.152
ADAMTS15	1.006	2.058
SCRN1	1.003	27.114
GLB1L	1.002	2.119
PDIA5	1.001	11.186
NABP1	1	2.334
JADE1	0.998	19.293
SDC2	0.996	18.232
PRICKLE2	0.994	1.726
PMM1	0.991	2.442
PDE6G	0.988	2.47
TMBIM1	0.986	7.738
RGS3	0.985	2.821
ARHGEF5	0.981	8.46
THBS1	0.98	6.48
ZMAT3	0.978	7.682
HK1	0.977	27.053
IFITM2	0.977	7.917
MLKL	0.976	1.604
ARG2	0.975	5.879
TOMM40L	0.975	6.389
SNCAIP	0.974	5.67
NPC1	0.974	12.36
USHBP1	0.973	3.921
PTPRB	0.97	3.16
RPL23A	0.97	24.015
KIAA1671	0.968	9.646
PDZRN3	0.966	3.664
RAB11FIP1	0.965	8.405
YY1AP1	0.964	9.6
NMNAT2	0.963	6.135
AHNAK	0.962	10.475
EXOG	0.962	3.07
RPL41	0.96	24.018
HERC1	0.96	14.389
COX7B	0.96	16.041
ERAL1	0.96	14.472
SHTN1	0.958	7.81
LMO7	0.955	9.006
MDN1	0.953	22.127
FHDC1	0.952	12.458
SLC48A1	0.952	3.839
ARFGEF3	0.95	14.593
NPIPA1	0.95	2.428
ARSJ	0.949	1.783
PPP1R16B	0.949	6.228
CLIC1	0.949	20.578
CHST3	0.946	4.81
NETO2	0.942	12.325
ADCY9	0.938	5.558
SPR	0.937	2.398
KLF7	0.937	8.18
GARNL3	0.935	2.742
STYXL1	0.934	4.542
THBS3	0.933	2.517
MDM2	0.932	13.971
RGL1	0.931	1.914
IDO1	0.93	2.678
ST8SIA6	0.928	2.247
PHKA1	0.928	6.374
TOMM7	0.927	16.68
TOM7	0.927	16.68
ATG4A	0.925	1.599
CTDSPL	0.925	9.745
SYT2	0.923	5.41
FOSL2	0.923	2.523
MRPS18B	0.921	10.738
ARHGAP23	0.92	5.967
TGFBR2	0.92	4.664
ADAM19	0.92	11.09
PARP9	0.919	1.399
BRINP1	0.919	1.642
PWP2	0.919	3.407
SMPD2	0.919	2.105
ANXA6	0.918	16.676
DENND5B	0.916	5.752
RPL37	0.915	25.233
OXTR	0.913	1.52
CDH3	0.913	20.171
HTR3A	0.912	1.801
PPCDC	0.912	3.475
STARD9	0.912	5.893
MAPKBP1	0.909	4.733
CADPS	0.908	3.799
SLC7A6	0.907	4.272
RYK	0.904	14.893
SULT1C4	0.903	2.066
WARS	0.903	12.328
WARS1	0.903	12.328
PAPLN	0.903	2.53
S100A16	0.902	2.551
SERINC5	0.902	20.46
PPM1M	0.901	1.595
IGSF3	0.901	18.524
PDCD2L	0.9	2.502
EXOC7	0.9	13.043
TRIM5	0.898	7.179
MRPL33	0.897	6.102
TLL2	0.894	6.014
FKBP15	0.892	7.777
ADAMTS1	0.892	9.314
C1orf21	0.891	9.975
DEXI	0.891	1.416
DGKA	0.89	5.312
SLC25A44	0.89	10.78
SFMBT2	0.888	5.393
EDNRB	0.888	5.303
AP1G2	0.887	7.153
PTN	0.885	8.567
DOCK5	0.882	7.064
RPL22L1	0.882	7.495
RAB37	0.881	1.959
ARHGAP26	0.881	8.903
ABCG2	0.876	2.272
TMA7	0.876	4.257
RAB11FIP5	0.875	4.218
IKBIP	0.873	2.567
PDPR	0.873	12.299
AFAP1	0.872	2.631
PHC1	0.872	17.69
MB21D2	0.872	7.175
DBI	0.871	11.6
RBFA	0.87	4.91
SLC15A3	0.87	1.955
ALDH1A3	0.869	2.421
TOR4A	0.869	1.842
UBC	0.868	17.042
MAFF	0.867	1.39
TPCN2	0.864	4.66
ALPK3	0.864	6.551
NEU3	0.863	6.175
CCDC136	0.863	6.509
B1	0.863	7.597
BBS9	0.863	7.597
CDCP1	0.863	7.205
PLXND1	0.862	8.548
ZNF619	0.862	2.151
SMS	0.862	20.762
TDGF1P3	0.859	1.74
RALB	0.858	8.215
ERBB2	0.855	17.25
JAK1	0.855	10.903
CLPB	0.855	4.959
TUFT1	0.854	2.595
COX8A	0.854	9.87
COX8	0.854	9.87
TM7SF3	0.853	10.545
EVC	0.853	2.903
RPL12	0.852	18.91
RAB20	0.852	2.827
ZSCAN2	0.851	5.171
THEM4	0.851	3.047
ANKLE1	0.849	5.425
MRNIP	0.848	6.042
DTX4	0.848	5.876
NTN4	0.845	1.595
EXTL3	0.845	18.021
SVIL	0.845	8.203
FUT4	0.845	2.903
SLC12A4	0.844	7.376
PLCB4	0.844	4.504
LRRC8A	0.843	12.866
MGAT5	0.843	11.686
NOMO2	0.843	3.606
PRR13	0.84	9.36
VSIG10	0.838	9.928
APOL2	0.838	2.717
XPNPEP1	0.837	10.604
PIG59	0.837	20.815
GLUL	0.837	20.815
TRIM14	0.834	3.924
CYP2S1	0.833	18.886
KIAA0100	0.832	14.785
RPS6KA1	0.831	8.903
PTPRM	0.83	4.21
PITRM1	0.83	7.478
RABEPK	0.828	5.662
IFFO2	0.827	3.747
ANO9	0.826	1.799
DAB2	0.826	2.203
ZDHHC9	0.826	10.201
SULF2	0.825	8.375
GAL3ST4	0.824	1.777
COMMD7	0.822	6.924
SMPDL3B	0.821	5.613
DDX19B	0.821	4.272
RPL9	0.821	20.658
FARP2	0.821	6.467
DENND5A	0.819	13.325
NUDT15	0.818	9.507
PARM1	0.817	5.255
COL4A6	0.816	5.516
RGP1	0.816	7.583
COL23A1	0.814	2.137
SNRPN	0.812	5.903
DNAJC14	0.812	4.026
POLR1H	0.812	2.46
ZNRD1	0.812	2.46
RNF213	0.811	10.026
EPHX1	0.811	11.78
EIF2D	0.811	8.863
NTAN1	0.811	4.873
PRDX6	0.811	18.627
HEL-S-128m	0.811	18.627
HSPA8	0.811	19.83
HEL-S-72p	0.811	19.83
MRPL49	0.81	9.569
MCAM	0.81	7.544
NCEH1	0.81	1.429
HERC5	0.809	6.096
TNFRSF21	0.808	12.79
TIAM1	0.808	8.556
MOV10	0.807	9.046
MYC	0.806	7.757
SLC19A3	0.805	1.836
SUSD6	0.805	2.169
FAM62A	0.804	15.418
ESYT1	0.804	15.418
UPP1	0.804	8.409
SWI5	0.803	1.866
PPL	0.802	10.003
TGIF1	0.801	13.458
HEL-S-112	0.8	14.75
PDLIM1	0.8	14.75
ZNF585B	0.8	1.36
CYB5R2	0.799	4.987
PKIG	0.798	4.86
SERPINE2	0.798	13.513
EIF4E3	0.798	5.492
VAV2	0.796	10.249
LRP8	0.795	13.762
NUAK1	0.795	6.006
CREB3L2	0.795	9.951
DLST	0.795	14.742
APAF1	0.794	4.502
DTWD2	0.794	4.237
PAM	0.793	9.487
FRAS1	0.792	13.123
C8orf58	0.792	2.762
HERC6	0.791	2.395
NR3C1	0.791	3.83
CYR61	0.79	3.506
CCN1	0.79	3.506
GON4L	0.789	7.633
FDPS	0.788	10.116
RHPN2	0.788	6.193
ANXA5	0.788	17.623
HEL-S-7	0.788	17.623
AUNIP	0.787	3.428
ACP6	0.786	5.04
ITM2C	0.785	14.347
TANGO6	0.784	3.799
NTMT1	0.783	2.839
C9orf32	0.783	2.839
MAP1B	0.782	10.818
BEX5	0.781	1.676
PLEKHO2	0.78	6.386
EIF3S2	0.779	15.006
EIF3I	0.779	15.006
FYCO1	0.779	4.08
SERINC3	0.778	10.777
CDC42EP3	0.777	4.793
DTX3L	0.776	2.432
SSR2	0.775	11.376
ARHGEF35	0.774	2.405
ZNF18	0.773	2.762
SIAH2	0.773	3.564
RPS27	0.772	15.662
EIF3D	0.771	12.79
TBC1D2B	0.771	5.489
SPATS2L	0.77	10.336
DNAPTP6	0.77	10.336
RORA	0.769	2.445
TEX2	0.767	5.752
PDE4DIP	0.765	4.695
TFRC	0.764	8.866
TAF4B	0.763	6.016
MRPL27	0.763	5.759
SLC26A6	0.762	5.488
CYLD	0.762	4.629
RRAGD	0.761	7.268
SRPX	0.761	2.658
TRIM52	0.761	1.538
TXNDC17	0.761	5.089
RFC2	0.759	8.021
PPIA	0.759	17.599
HEL-S-69p	0.759	17.599
ANXA4	0.759	1.613
DLG5	0.758	11.368
LOC102724159	0.758	1.914
CD74	0.756	4.088
FXYD5	0.755	6.028
VPS13D	0.755	7.536
SSH2	0.753	4.701
KXD1	0.753	8.389
MGC2749	0.753	8.389
DYNC1H1	0.749	14.137
RPL26	0.748	6.77
SIPA1L2	0.748	2.963
NDUFA9	0.746	2.42
RPS15A	0.746	12.551
SLC39A8	0.745	6.332
NFS1	0.744	2.848
PPIC	0.744	1.936
TNFAIP2	0.742	2.801
WDR91	0.742	2.845
FTL	0.741	14.149
PDE8A	0.741	2.33
LYN	0.74	8.045
RPL7A	0.74	16.889
HEL112	0.738	16.833
RPS27A	0.738	16.833
ZNF183	0.737	6.496
NDUFA1	0.737	6.496
AFF2	0.736	2.967
LOH11CR2A	0.736	5.213
VWA5A	0.736	5.213
PCDHAC2	0.736	1.595
LUZP1	0.736	9.804
NEDD9	0.734	1.996
SPRY4	0.734	13.889
PSMB6	0.734	10
RPS4Y1	0.733	13.474
DHRS7B	0.732	2.011
ABCD4	0.732	7.81
CADM1	0.731	3.059
REXO2	0.731	6.298
RANGAP1	0.731	11.623
LARS2	0.729	9.66
POLR1E	0.729	4.752
RAB13	0.729	3.807
MEA1	0.727	7.087
PSMB5	0.727	11.695
ZNF669	0.726	2.243
DPCD	0.725	2.821
MYD88	0.725	5.114
NLE1	0.725	6.11
TANC1	0.725	3.883
ANKRD6	0.724	2.263
TMEM41A	0.724	3.015
CRIM1	0.724	5.793
GOT2	0.723	13.854
IMPDH2	0.722	14.337
IMPDH	0.722	14.337
ZFYVE26	0.722	5.408
NDUFAF7	0.722	6.971
PI4KB	0.721	6.441
TRAM2	0.721	5.561
GORASP1	0.72	5.088
EDEM2	0.719	4.951
MYO18A	0.717	8.75
UROD	0.717	7.303
ACER2	0.717	1.656
GAB2	0.716	3.86
ITGA9	0.716	1.955
SORT1	0.716	10.218
MKNK1	0.716	2.991
SAMM50	0.715	8.55
RPL39L	0.713	5.164
NDUFS2	0.713	9.384
SORL1	0.713	12.672
ADAMTS16	0.712	5.365
RGS16	0.711	2.04
ITGB5	0.711	10.606
ATCAY	0.71	6.484
VAMP1	0.709	2.128
LETMD1	0.709	4.654
IRS4	0.708	1.674
SDHA	0.708	1.613
COX14	0.707	2.003
MPZL1	0.707	9.64
CEBPZOS	0.707	4.936
PRKAB2	0.707	7.187
MRPS27	0.707	10.932
MSTO1	0.706	2.921
PECR	0.706	1.889
PRKAR2B	0.705	8.014
PSENEN	0.705	2.121
AIG1	0.705	3.587
BCL9	0.705	8.275
POLR2G	0.703	6.457
DFFB	0.702	1.939
CTSC	0.702	12.178
GALNT2	0.702	9.169
ABAT	0.702	2.686
STAT3	0.7	10.928
CENATAC	0.7	3.123
ARHGAP10	0.699	1.959
ZNF552	0.699	2.102
FZD5	0.698	10.474
ME1	0.698	1.599
SLCO3A1	0.698	1.532
STAT6	0.698	7.796
MBOAT1	0.698	4.46
P3H1	0.698	5.355
ZNF215	0.698	2.463
SDHB	0.697	6.478
YEATS2	0.694	9.527
NDE1	0.694	3.569
GLMP	0.693	5.172
RPS18	0.693	14.332
KSR1	0.691	4.397
BAG2	0.691	3.439
GSTO2	0.69	4.208
XYLT1	0.69	5.136
TRAFD1	0.689	6.658
PGAM1	0.689	11.695
HAX1	0.689	6.357
TCEA1	0.688	12.189
PTTG1	0.688	8.754
SHFM1	0.687	9.114
SEM1	0.687	9.114
DPYSL3	0.687	15.896
CYSTM1	0.687	2.9
ALS2CL	0.685	2.009
NPR1	0.685	3.124
TRAF3IP2	0.685	4.453
RNF41	0.685	7.04
ATOX1	0.684	3.595
EPHA2	0.683	4.327
HEL-S-32	0.683	11.81
MDH1	0.683	11.81
PLEKHM3	0.682	2.02
SMG9	0.682	2.783
FLJ12886	0.682	2.783
PSMG3	0.681	1.597
MGC10911	0.681	1.597
ZFYVE19	0.681	1.983
IFI27L1	0.68	2.114
CDV3	0.679	11
IGSF9B	0.678	9.281
FBN2	0.678	8.662
TMEM47	0.678	5.348
CIB1	0.678	2.458
TMSB10	0.677	11.188
ABHD14B	0.676	1.551
HEL-S-299	0.676	1.551
EEF1A1	0.675	16.83
MOB3A	0.675	1.678
TRIB3	0.674	1.334
VPS25	0.674	7.565
MLX	0.673	4.593
SCN5A	0.673	3.5
ZNF589	0.672	11.093
OIP5	0.672	1.304
DIAPH2	0.671	3.785
MFAP3	0.671	2.396
ARFIP2	0.67	5.027
PISD	0.67	5.42
ADCY8	0.669	3.331
HEL-S-172mP	0.669	3.331
NODAL	0.669	4.523
RPUSD4	0.669	6.042
GART	0.669	11.575
HAUS4	0.668	2.246
EARS2	0.668	7.156
FAM174B	0.668	2.337
HHLA1	0.668	8.991
ZNHIT3	0.668	4.876
DHRS3	0.666	3.044
CARD11	0.666	5.376
NDRG3	0.666	5.728
HEL-S-97n	0.665	8.162
PRDX4	0.665	8.162
GAS8	0.665	2.5
RCL1	0.665	3.462
CARS1	0.665	5.717
CARS	0.665	5.717
SLC25A19	0.664	1.499
DKFZp667O1614	0.664	1.499
RAP80	0.664	4.187
UIMC1	0.664	4.187
TMED3	0.664	5.077
EZR	0.664	12.889
TEX261	0.663	3.208
UNC5D	0.663	4.672
ITGA3	0.66	4.967
AP3B2	0.66	1.839
ASCC3	0.66	7.67
RFWD3	0.659	10.554
ARRB1	0.659	8.592
EEF2K	0.659	4.599
CNTNAP2	0.658	8.278
IFITM1	0.658	6.991
OTULIN	0.658	3.219
COX4I1	0.658	11.417
CAPNS1	0.657	8.079
WDR59	0.657	7.284
SLC2A3	0.656	10.088
SHPRH	0.655	3.38
CDK5RAP1	0.655	4.674
FHL1	0.654	5.442
ITGA1	0.654	1.851
RAPGEF2	0.653	6.141
NTPCR	0.653	5.714
C1orf57	0.653	5.714
INTS7	0.652	3.101
NEDD8	0.651	4.903
ATP5PO	0.651	3.807
PSMD13	0.651	8.83
EFTUD2	0.65	10.714
UBIAD1	0.65	4.23
NHS	0.65	2.171
HDAC3	0.649	6.606
SEC13	0.649	8.123
UQCRH	0.649	11.623
ABHD4	0.648	4.347
METTL17	0.648	5.026
MTX1	0.647	3.076
GATB	0.647	2.883
CSNK1G1	0.646	2.243
MRPL54	0.646	2.764
ATXN1L	0.646	6.324
PHF19	0.646	4.116
GEMIN4	0.646	6.767
APOBEC3C	0.646	3.253
MRPL37	0.645	8.022
ZNFX1	0.644	2.955
NOP10	0.644	7.68
MIA2	0.643	2.305
DHCR24	0.643	8.541
STMN2	0.643	2.355
DUS2L	0.643	2.824
DUS2	0.643	2.824
ILRUN	0.643	10.147
C6orf106	0.643	10.147
NUMB	0.642	5.9
PSMC5	0.642	7.037
VANGL2	0.642	9.979
MLEC	0.642	13.409
PKP2	0.642	4.056
PIGL	0.641	1.839
TMEM177	0.641	4.347
C1orf54	0.641	1.402
NOP16	0.641	4.108
METTL3	0.641	7.521
SLC7A1	0.641	8.144
ALG13	0.641	5.455
ERLIN2	0.64	6.453
SLC41A1	0.64	5.666
CELF1	0.64	9.237
KIF1C	0.64	9.597
CORO2A	0.639	5.317
HEL-S-156an	0.639	9.538
PNP	0.639	9.538
RPL23	0.639	12.4
GDPD2	0.639	2.095
ZNF587B	0.637	3.133
HEL-S-49	0.637	9.538
TPI1	0.637	9.538
SH2D3A	0.637	2.648
SLC35F2	0.636	4
VANGL1	0.636	3.886
CWF19L1	0.635	3.886
RPS3A	0.635	13.127
PFDN5	0.634	7.726
MICB	0.634	3.614
CENPO	0.634	3.298
TTLL4	0.633	7.502
PSMD4	0.633	6.312
RPL10	0.633	11.883
SNRNP200	0.632	12.762
NOB1	0.632	5.201
B4GALT4	0.632	6.638
RNF19B	0.632	2.642
TRIP4	0.631	1.939
MARCHF3	0.63	1.686
ACOT9	0.63	4.674
SLC16A12	0.63	2.292
STK24	0.63	8.04
HEL-S-95	0.63	8.04
PTPN6	0.628	2.963
POLR3A	0.628	7.203
GNE	0.628	1.339
GPX3	0.628	2.21
NUDT2	0.627	1.903
PPFIA4	0.627	1.747
ZBTB5	0.627	3.32
FAM168A	0.627	4.688
MANBAL	0.627	4.735
DDX24	0.627	9.398
FAXC	0.626	2.02
ACACA	0.626	10.227
MYOHD1	0.625	7.582
MYO19	0.625	7.582
RPL32	0.625	11.73
CAP1	0.625	9.529
PDCD11	0.625	9.393
PEF1	0.625	4.348
TLN1	0.625	9.467
C14orf119	0.623	5.564
KLHL18	0.623	4.114
RPS3	0.623	11.293
PFKFB4	0.623	1.799
TULP3	0.623	3.873
THY1	0.623	6.406
PHB	0.623	8.556
EGLN3	0.621	3.304
HEL-S-164nA	0.62	11.975
GANAB	0.62	11.975
PCDH18	0.62	2.625
AHCY	0.619	9.342
MINDY1	0.619	1.854
RTCB	0.619	8.434
FABP3	0.619	1.479
ASS1	0.619	6.503
ASS	0.619	6.503
STAG3	0.619	1.74
GGA2	0.619	8.73
GPR176	0.618	7.016
DIP2B	0.617	5.975
BLVRA	0.616	3.29
ALKBH1	0.616	2.171
SALL2	0.616	11.275
ADAMTS8	0.615	1.516
CDC45	0.614	4.286
NUP85	0.614	6.336
PQBP1	0.614	3.757
A2ML1	0.614	1.724
ECE1	0.614	5.959
AAR2	0.614	4.366
PLEKHG3	0.614	5.105
EIF6	0.614	4.785
SEC24C	0.613	5.996
GNG4	0.612	4.987
WDR35	0.612	3.154
RPN2	0.612	10.161
PRPF8	0.612	11.801
ADAR	0.612	10.107
ARIH2	0.61	7.863
DHX8	0.61	6.358
ADA	0.609	2.25
LAMB2	0.608	6.328
PLD2	0.608	5.804
PARVB	0.608	1.735
GCN1	0.607	9.996
MAGED2	0.607	8.179
GORASP2	0.607	6.721
ERVMER34-1	0.606	2.34
FRMD5	0.606	2.498
GLB1	0.606	5.007
LMX1B	0.605	3.79
ARMH4	0.605	2.383
ZNF875	0.605	4.554
EXOSC7	0.604	4.777
RACK1	0.603	11.047
MARS1	0.603	9.896
PPM1G	0.603	9.174
UBN2	0.602	5.492
CCDC51	0.602	2.452
HUS1	0.601	2.48
CPPED1	0.601	2.174
RPL4	0.601	12.287
LIN28A	0.6	10.565
CENPW	0.6	4.006
ATG16L2	0.6	1.32
STAT5A	0.6	1.425
IL4R	0.6	4.213
CABP1	0.6	2.138
DENND2A	0.599	2.678
LAS1L	0.599	6.662
TRAK1	0.599	5.955
ARHGAP31	0.599	2.573
MAPK13	0.599	2.146
LRCH1	0.599	1.745
SMG5	0.598	9.593
SOWAHC	0.597	2.783
HLA-E	0.597	4.234
VPS33A	0.596	2.241
ANAPC1	0.596	6.177
CDR2	0.595	4.364
AMIGO2	0.593	2.031
GPAT4	0.593	5.228
KDM4A	0.593	4.323
RPL19	0.592	9.951
ZSCAN32	0.592	2.254
STAT2	0.592	3.917
SPC24	0.592	2.492
GRB10	0.592	8.179
RAP1GAP2	0.591	5.524
ORC1	0.59	5.845
STOM	0.59	7.521
GLG1	0.59	9.425
WNT3	0.59	3.021
MCM3AP	0.59	6.699
AKR1B1	0.59	7
CTSL	0.589	2.481
RNF169	0.589	1.701
ATP5F1E	0.589	4.343
MYO1E	0.589	5.775
RPS23	0.588	8.595
BAZ2A	0.588	7.848
RPS29	0.588	7.478
PTPN13	0.586	4.971
TMED8	0.586	3.804
TOE1	0.586	1.64
LARGE	0.586	6.317
LARGE1	0.586	6.317
INO80D	0.586	3.613
HELZ	0.585	3.699
MTMR11	0.585	1.752
SAFB	-0.585	7.3
CHCHD5	-0.586	1.337
CHTM1	-0.586	1.337
RAP2B	-0.587	4.676
CCDC18	-0.588	1.951
R3HDM2	-0.588	2.218
CFL2	-0.589	1.728
NTN1	-0.589	3.024
ZNF513	-0.589	1.951
METTL26	-0.59	2.951
MIS18A	-0.59	4.013
GSN	-0.59	3.801
ARKL2	-0.593	1.397
RNF165	-0.593	1.397
INTS6L	-0.594	1.595
C14orf129	-0.594	3.703
GSKIP	-0.594	3.703
RUSF1	-0.595	1.625
C16orf58	-0.595	1.625
MPND	-0.595	1.517
SH2D5	-0.595	2.258
PRKAR1B	-0.596	3.078
PREX1	-0.596	2.62
SMAD6	-0.597	1.924
MAPK12	-0.598	2.052
MSANTD2	-0.599	2.243
MPHOSPH10	-0.599	3.767
EFNA4	-0.599	1.524
MTSS2	-0.599	1.351
EID2	-0.599	1.863
RNF6	-0.6	1.721
PI4K2B	-0.6	2.724
KCTD15	-0.6	4.987
CCDC130	-0.601	1.775
PXYLP1	-0.602	2.75
LRP12	-0.602	1.801
FAM3A	-0.602	2.015
PBK	-0.602	1.384
HEL164	-0.602	1.384
NPIPB13	-0.603	1.646
BST2	-0.603	2.349
GALC	-0.603	2.075
TSPAN6	-0.604	5.799
CBWD2	-0.604	1.635
CCDC61	-0.604	1.378
IFT80	-0.604	1.967
HIC2	-0.605	5.22
C9orf72	-0.606	2.602
ZNF517	-0.608	1.341
PPP2R2C	-0.608	1.461
CPNE7	-0.608	1.627
NUMBL	-0.608	1.921
DHX34	-0.609	3.618
HAUS5	-0.61	2.682
REPIN1	-0.61	6.279
HS2ST1	-0.61	4.342
PLEKHA7	-0.61	2.34
DRAP1	-0.611	4.124
FBXO3	-0.611	2.319
VPS13C	-0.611	3.053
PIGM	-0.611	1.742
MNT	-0.612	2.059
TOLLIP	-0.612	2.963
NCLN	-0.612	5.642
AP2A2	-0.612	5.682
SLC25A6	-0.613	6.489
UBE2J2	-0.614	4.799
PEMT	-0.614	1.47
BRMS1L	-0.614	1.654
SCP2	-0.617	4.635
TMEM132A	-0.617	3.987
TIMM13	-0.618	4.428
EBPL	-0.618	5.73
MROH1	-0.619	2.315
H2AFJ	-0.619	2.745
H2AJ	-0.619	2.745
BAZ2B	-0.62	2.767
PHF3	-0.621	5.544
TRIM26	-0.621	5.288
CLCN7	-0.621	3.228
NFKBIA	-0.622	2.499
QTRT1	-0.622	3.408
MGRN1	-0.623	6.548
CLDN10	-0.623	1.401
SETD1A	-0.623	5.447
RB1CC1	-0.623	5.983
CEP70	-0.624	3.176
PTPN23	-0.624	6.504
DNAJB11	-0.624	3.983
MBD6	-0.624	2.783
ADAM15	-0.625	3.084
NUDCD1	-0.626	4.551
SNX21	-0.626	1.622
LMNB2	-0.626	7.86
ZNF367	-0.626	1.815
MDFI	-0.626	4.538
SMTN	-0.627	1.804
BCAM	-0.627	3.438
TRMT6	-0.628	3.092
ADAM23	-0.628	2.523
ZDHHC21	-0.63	1.987
TSPAN33	-0.63	2.535
TMEM203	-0.63	3.854
ADAMTS3	-0.631	1.69
SMC4	-0.631	6.42
EMC9	-0.631	1.86
ZNF354C	-0.632	1.556
NFKBIB	-0.633	2.668
YIPF4	-0.633	3.652
ITM2A	-0.634	3.503
FAM76B	-0.634	3.065
SLC12A7	-0.634	4.222
ACTN3	-0.634	1.481
CHRNA5	-0.634	1.402
UBXN6	-0.634	3.703
FCGRT	-0.634	3.26
GPRIN1	-0.636	1.785
MFSD12	-0.637	3.573
GLRX5	-0.638	4.672
ANKRD13B	-0.638	2.433
TKFC	-0.639	3.733
RNF166	-0.639	1.796
PKIA	-0.639	2.496
ACOT2	-0.64	1.416
C14orf132	-0.641	4.036
TRUB1	-0.641	4.541
RPGR	-0.641	1.446
SEPTIN8	-0.641	5.481
SGK1	-0.641	2.455
ISG15	-0.641	1.333
ROBO2	-0.642	2.14
RAB21	-0.642	4.538
CENPF	-0.643	6.644
TRIM23	-0.643	1.67
HMGA2	-0.643	8.498
CEP170B	-0.644	5.273
TTF1	-0.644	3.4
CDK5R1	-0.644	1.827
KCNMB4	-0.646	4.735
LIG4	-0.646	1.648
KRT8	-0.646	8.599
ZNF580	-0.646	1.686
NIPA1	-0.649	3.77
PGAP6	-0.649	5.178
GIPC1	-0.649	6.298
TTC38	-0.65	2.561
BCAS2	-0.65	4.499
SLC12A2	-0.652	1.674
LRP5	-0.653	4.106
PFKL	-0.653	5.181
COX5B	-0.653	7.411
CREG1	-0.654	3.405
ZNF711	-0.655	4.21
CDR2L	-0.655	5.321
ARL13B	-0.655	1.59
TRIQK	-0.656	2.491
RPS15	-0.656	8.955
RSBN1L	-0.656	3.554
NPRL3	-0.656	4.827
VPS26A	-0.657	4.967
pk	-0.657	2.308
MAP3K20	-0.657	2.308
PEX16	-0.657	2.052
TRIP11	-0.657	2.772
ISOC1	-0.658	3.446
DNAJB9	-0.658	1.343
IGLON5	-0.658	4.474
NEMF	-0.658	3.821
KIAA1542	-0.659	4.281
PHRF1	-0.659	4.281
SLC25A1	-0.659	8.796
PQLC2	-0.66	1.79
SLC66A1	-0.66	1.79
ACAP3	-0.66	3.1
MT-ATP8	-0.66	9.644
ATP8	-0.66	9.644
MGC3121	-0.661	1.74
PRR14	-0.661	1.74
NPEPL1	-0.661	1.714
ZNF829	-0.662	1.433
AUH	-0.663	3.474
EL52	-0.663	13.236
HSP90AA1	-0.663	13.236
TMEM123	-0.663	9.658
THOC3	-0.663	3.019
LRRC14	-0.664	2.625
NKD1	-0.665	1.866
CASP8AP2	-0.666	4.278
SMARCA2	-0.666	1.519
APBA3	-0.667	1.799
DCHS1	-0.667	3.759
WDR90	-0.668	2.387
P3H3	-0.668	3.55
IL17RC	-0.669	1.5
SIPA1	-0.669	3.423
TCEAL9	-0.67	3.947
TYW3	-0.67	3.293
CDK6	-0.67	5.996
GNG7	-0.671	2.553
SPRY3	-0.671	1.456
MARK4	-0.671	4.81
TSNARE1	-0.672	2.431
D4S234E	-0.672	5.519
NSG1	-0.672	5.519
SLAIN1	-0.672	3.503
GMPPB	-0.672	2.714
RHOB	-0.673	2.996
SHOC2	-0.673	3.943
CST3	-0.673	1.889
HEL-S-2	-0.673	1.889
ACSL1	-0.674	1.495
PEX10	-0.674	2.703
MAP3K6	-0.675	1.604
AURKAIP1	-0.675	5.147
PHIP	-0.676	8.845
C16orf87	-0.676	3.253
TLE1	-0.677	6.996
FCHO1	-0.678	2.824
SIVA1	-0.678	3.485
ZNF43	-0.679	4.451
ZNF615	-0.679	1.693
LRRC4	-0.679	2.074
MCOLN1	-0.68	1.936
TTC3	-0.68	5.336
ABCD1	-0.681	1.799
MMP24OS	-0.682	2.767
MEIS3	-0.682	3.007
TACC1	-0.683	4.007
SRD5A3	-0.683	4.24
ODF2L	-0.683	2.099
TMEM45A	-0.684	1.428
ZNF681	-0.684	3.396
MYLK	-0.684	3.139
SRSF8	-0.684	3.229
SRP46	-0.684	3.229
GNAO1	-0.686	3.979
KEAP1	-0.686	6.213
RIPK4	-0.686	3.903
RPP25	-0.687	5.014
TWSG1	-0.687	5.312
TRAF3	-0.687	3.467
MYH14	-0.688	4.827
ANP32E	-0.688	10.519
FGFR3	-0.688	5.642
KCNG3	-0.688	1.857
ASPM	-0.688	5.788
WBP4	-0.689	3.461
DBN1	-0.689	8.244
THAP7	-0.69	1.559
HNRNPA0	-0.691	12.496
BAIAP3	-0.692	2.172
GPSM2	-0.692	2.048
RECQL4	-0.692	4.947
GPR137B	-0.692	1.321
MAGEF1	-0.692	6.559
REXO1	-0.693	4.373
SLC25A22	-0.695	3.499
CAPN10	-0.696	3.504
MARCKSL1	-0.697	13.121
RAB25	-0.697	3.312
CDH11	-0.698	1.788
GOLGB1	-0.699	5.13
GAREM2	-0.699	4.327
CABLES2	-0.699	2.106
ELMOD2	-0.701	4.65
QPRT	-0.701	11.331
PCBP4	-0.703	3.309
YIF1B	-0.703	4.903
BRI3	-0.704	5.478
AKT1S1	-0.704	5.652
SLC35F1	-0.704	2.936
BRD1	-0.705	5.585
SLC45A4	-0.706	4.324
TENM4	-0.706	2.754
ZNF518B	-0.707	2.416
DNAJB4	-0.707	2.536
LMO6	-0.707	1.833
PRICKLE3	-0.707	1.833
HEL-203	-0.707	4.475
ZNF92	-0.707	4.475
TOB1	-0.707	3.239
BRF1	-0.707	2.936
HEL-S-76p	-0.707	2.936
RHOT2	-0.707	5.936
COL25A1	-0.708	1.52
DUS3L	-0.71	2.613
COL5A1	-0.71	4.595
UBTD1	-0.711	2.62
ZNF514	-0.711	2.967
RNF122	-0.712	3.161
MIIP	-0.712	3.896
PBX3	-0.712	6.622
UBE2D2	-0.712	10.604
RNASEH2C	-0.713	2.396
AYP1	-0.713	2.396
DMD	-0.713	2.602
POLD1	-0.714	5.467
C1orf35	-0.715	3.357
MMTAG2	-0.715	3.357
CDHR3	-0.716	1.903
PPP1R13B	-0.716	2.192
SENP3	-0.716	3.491
CYP27A1	-0.716	1.644
SCD5	-0.716	1.389
SH3BP1	-0.717	1.406
OGFR	-0.717	4.222
CYHR1	-0.717	4.636
PARD6G	-0.717	3.833
HEY2	-0.718	2.759
ST6GALNAC3	-0.718	2.785
ATP6V1H	-0.719	5.845
SHARPIN	-0.719	3.854
TSPAN13	-0.72	6.511
TM4SF13	-0.72	6.511
SMC2L1	-0.72	7.367
SMC2	-0.72	7.367
KIAA0895L	-0.721	2.62
RFK	-0.722	2.362
BLVRB	-0.723	2.693
HEL-S-10	-0.723	2.693
FGF4	-0.724	2.365
RXRA	-0.725	6.101
NR2B1	-0.725	6.101
CENPM	-0.726	2.562
C22orf18	-0.726	2.562
FLYWCH1	-0.726	2.262
ORAI2	-0.726	2.4
ZNF420	-0.727	1.456
NDUFS8	-0.727	5.264
CELSR1	-0.727	6.662
SRRM3	-0.728	2.928
KCNT2	-0.728	1.745
DCK	-0.729	3.703
KLF15	-0.73	1.845
SLC1A6	-0.73	2.312
CDH24	-0.73	4.343
ZFP36	-0.73	1.936
TBC1D24	-0.73	3.492
GMIP	-0.731	4.303
IPMK	-0.731	5.307
UNKL	-0.732	3.394
KIF7	-0.732	3.693
ANAPC2	-0.732	4.047
SHF	-0.733	3.824
POU6F1	-0.733	1.721
LRWD1	-0.734	3.151
NELFA	-0.735	5.167
SNRP70	-0.736	10.635
SNRNP70	-0.736	10.635
UBE2D1	-0.737	7.185
ZNF516	-0.737	8.695
TRIR	-0.737	8.234
ARID4B	-0.737	6.561
MYCL	-0.738	5.209
HMCN1	-0.738	4.354
ATP2A3	-0.739	5.472
CBLC	-0.74	1.955
SPIN4	-0.741	4.423
SYNE4	-0.741	1.489
PARD6B	-0.741	2.188
DCUN1D4	-0.742	4.975
SEC62	-0.743	9.04
DIRAS1	-0.743	4.527
MFSD13A	-0.743	2.401
SKIL	-0.744	12.851
GAS6	-0.744	3.445
SOX15	-0.745	3.575
LPAR4	-0.746	1.788
CDK2AP2	-0.746	4.526
DOC-1R	-0.746	4.526
DLL3	-0.747	2.684
MMD	-0.748	5.554
DUSP23	-0.748	2.812
CKAP2	-0.748	8.087
CNTLN	-0.748	4.413
HINT3	-0.749	2.398
XRCC3	-0.749	3.428
MZT1	-0.75	6.34
EFR3B	-0.751	4.35
TRIM36	-0.752	3.27
IGSF8	-0.752	6.215
HMCN2	-0.756	3.027
NDUFS6	-0.756	7.016
SMG8	-0.756	3.519
MAPK8IP3	-0.757	4.638
CDKN1B	-0.758	5.742
CMAS	-0.758	9.094
GDF11	-0.759	3.206
CTDP1	-0.759	6.333
ABCA7	-0.76	3.146
ZNF429	-0.761	2.573
ZNF588	-0.761	6.196
ZNF107	-0.761	6.196
METTL18	-0.761	1.629
C1orf156	-0.761	1.629
CDYL2	-0.761	1.305
DEK	-0.762	15.879
FLYWCH2	-0.762	1.699
FDX1	-0.764	3.309
BMP4	-0.764	2.502
KIF21A	-0.764	7.951
SORCS2	-0.766	2.156
RIMS4	-0.766	5.151
GCNT1	-0.766	3.116
C19orf12	-0.766	2.866
SLC27A1	-0.766	1.81
ADGRL3	-0.767	4.609
NECAB3	-0.767	2.427
OSBPL6	-0.77	2.403
RAB6B	-0.77	2.932
LCORL	-0.771	3.373
FKBP8	-0.771	2.471
TBL3	-0.772	6.757
CTNNA2	-0.772	1.409
ECHDC2	-0.773	5.032
BRD3	-0.773	11.127
FKRP	-0.774	3.83
MYORG	-0.774	4.031
MMP25	-0.775	7.9
ZBTB22	-0.775	1.801
ZNF768	-0.776	3.91
FLJ23436	-0.776	3.91
ATL1-gamma	-0.776	3.371
ATL1-alpha	-0.776	3.371
BCL11B	-0.776	3.371
ARL6IP6	-0.777	7.73
TNK2	-0.777	6.097
ARL5B	-0.778	11.539
MPG	-0.778	2.656
OXLD1	-0.779	3.339
ARID5A	-0.78	2.967
KCNQ2	-0.78	6.287
GDPD1	-0.781	1.324
FASTK	-0.782	4.561
CACTIN	-0.782	4.346
SH3KBP1	-0.783	4.139
TRNP1	-0.783	6.511
ZNF672	-0.784	4.896
HELZ2	-0.784	4.102
OBI1	-0.784	3.336
PLA2G12A	-0.784	3.257
BCL6	-0.785	2.005
SLC52A2	-0.785	5.821
BBC3	-0.785	2.724
ZNF253	-0.785	3.416
RBMS3	-0.787	1.86
TESMIN	-0.787	7.403
GAA	-0.787	4.866
TMEM143	-0.788	2.478
PPP2R3B	-0.789	6.699
PIN1	-0.789	6.77
SELENOO	-0.791	3.516
ZNF251	-0.793	3.13
MTARC2	-0.794	2.043
MON1A	-0.795	2.451
EFEMP1	-0.796	6.162
ZNF100	-0.796	5.041
HDX	-0.797	1.733
RABL3	-0.797	3.706
WHRN	-0.798	4.118
SIAH1	-0.798	2.662
MAN1A1	-0.798	3.165
TMSB15A	-0.798	4.035
PCDHA4	-0.799	1.75
ATG4D	-0.799	3.747
CADM4	-0.799	2.369
CCDC186	-0.799	4.205
GNPDA2	-0.8	2.11
AP1AR	-0.8	4.658
C4orf16	-0.8	4.658
C20orf27	-0.802	6.09
PDCD4	-0.802	4.047
OTUD1	-0.803	1.86
CASKIN2	-0.804	4.951
ZDHHC12	-0.806	1.947
SACM1L	-0.807	9.415
STK11	-0.808	9.076
CBFB	-0.809	6.695
ARHGEF10L	-0.811	8.219
SGO2	-0.811	5.32
MT1F	-0.812	3.936
C14orf172	-0.813	3.32
TRMT61A	-0.813	3.32
ANKRD18B	-0.815	1.308
EGR1	-0.815	1.538
ATAD3A	-0.815	6.202
ZBTB46	-0.815	4.484
ARID4A	-0.816	3.243
CIR1	-0.817	4.682
WASF3	-0.817	3.947
CSF1	-0.818	1.642
TCF3	-0.818	13.004
NR1H2	-0.819	5.799
PCNX3	-0.819	9.218
MXRA8	-0.82	2.24
ZFP37	-0.82	1.349
KIF18A	-0.82	4.248
BTBD8	-0.821	1.402
KIAA1107	-0.821	1.402
SCAMP4	-0.821	8.108
RGL3	-0.821	5.582
WFS1	-0.822	4.701
SMIM10L2B	-0.822	1.631
BIN1	-0.823	6.799
KIF3A	-0.824	3.863
PNPLA2	-0.824	4.635
ZMYM6	-0.825	2.396
SPSB2	-0.826	2.398
PCBP3	-0.827	1.449
SLC2A8	-0.827	3.866
INTS1	-0.827	11.413
USF2	-0.828	8.939
MCTP1	-0.829	2.62
RHBDD3	-0.829	5.288
DHRS7	-0.829	5.631
TSPAN2	-0.83	2.305
DYNC2I2	-0.83	4.688
AHR	-0.832	1.607
GTPBP3	-0.832	7.305
FJX1	-0.832	1.475
GPC6	-0.832	5.975
DDX60	-0.833	1.622
BICDL2	-0.833	4.019
FRZB	-0.833	1.333
WDR13	-0.834	3.287
KTN1	-0.835	15.517
FBRS	-0.835	4
GCA	-0.835	6.337
SLC22A17	-0.835	4.876
ATP6V0E2	-0.836	3.115
BOD1L1	-0.836	8.215
PLA2G6	-0.837	2.541
FSTL3	-0.837	1.87
TEDC2	-0.838	5.228
RSF1	-0.838	10.087
SPSB1	-0.839	2.401
CSPP1	-0.839	4.672
ALDH1L2	-0.84	1.955
LRRC45	-0.841	5.235
TRIOBP	-0.841	6.484
RAI1	-0.842	4.652
JPH4	-0.843	4.279
YPEL3	-0.843	4.827
SCCPDH	-0.843	2.467
SKIDA1	-0.845	3.524
PCDHGB7	-0.846	2.059
BRCA2	-0.846	4.071
HSF1	-0.847	9.503
SLC38A10	-0.848	7.11
TONSL	-0.848	9.69
PLPP6	-0.848	2.635
PRELID3A	-0.849	1.638
TRABD2B	-0.85	3.474
EIF5B	-0.851	17.688
TMEM201	-0.852	5.9
ZNF267	-0.852	4.57
CEP162	-0.852	2.458
NRG3	-0.853	2.288
ARHGEF19	-0.853	8.363
GRIA4	-0.854	2.479
AMPH	-0.854	1.745
ZNF777	-0.854	4.206
TOX	-0.854	2.267
SMC3	-0.855	12.435
JUN	-0.858	5.069
TIMM29	-0.859	4.213
LMF1	-0.86	1.542
GNA11	-0.861	5.348
ANKRD24	-0.861	3.815
BCL7C	-0.861	2.032
NEK7	-0.862	3.41
ATP2B1	-0.862	7.893
UPF3B	-0.862	8.26
MRPL57	-0.864	6.896
MRP63	-0.864	6.896
BDH1	-0.865	3.86
SETBP1	-0.865	1.654
CPE	-0.866	3.319
BCL7A	-0.867	4.466
PDGFA	-0.867	13.943
C2orf69	-0.867	5.804
PDE4A	-0.868	2.554
TMEM35A	-0.87	1.947
DZIP1	-0.87	5.214
USP51	-0.87	2.095
TSC22D2	-0.87	6.697
TCIRG1	-0.871	4.162
MSRB2	-0.871	2.535
DNTTIP2	-0.871	8.179
MANEA	-0.872	3.666
ZNF730	-0.872	3.614
ZGPAT	-0.873	1.34
ZNF521	-0.874	3.58
PTH1R	-0.874	6.393
PTHR1	-0.874	6.393
HPN	-0.874	2.662
FAAP100	-0.874	7.343
GPSM1	-0.875	2.506
PRRG3	-0.875	1.747
FAM172A	-0.876	2.818
C5orf21	-0.876	2.818
NDOR1	-0.878	5.37
SLC2A13	-0.878	5.382
MVD	-0.879	7.845
GNAI1	-0.879	4.699
CWF19L2	-0.88	5.461
KPNA5	-0.88	4.027
PCOLCE2	-0.882	3.372
CCDC112	-0.882	4.492
B3GNT5	-0.883	3.747
MTA1	-0.883	11.384
SPPL2B	-0.885	5.593
ETNK1	-0.887	13.785
SLC25A27	-0.888	1.686
TXNDC12	-0.888	2.184
SATB1	-0.89	9.075
ARHGAP33	-0.89	4.187
TSSC4	-0.89	4.382
EMILIN1	-0.891	2.089
PTP4A3	-0.891	4.521
DIPK2A	-0.891	7.137
ZBTB47	-0.892	1.387
DMBX1	-0.894	3.359
RABL6	-0.895	12.312
GPX1	-0.897	11.703
WDR81	-0.897	4.068
HMG20B	-0.897	9.842
MAOA	-0.898	3.572
ADGRG2	-0.899	5.735
ARSA	-0.9	2.69
PLEKHA2	-0.9	5.336
SKOR2	-0.901	1.455
HOOK2	-0.903	7.81
RBM42	-0.904	9.979
MPST	-0.904	8.551
C1orf115	-0.907	5.559
SEMA3B	-0.908	1.987
AGPAT3	-0.908	3.197
TMCC2	-0.908	4.735
AKIRIN2	-0.909	11.267
C9orf40	-0.909	5.297
VEGFB	-0.91	4.78
TBX6	-0.91	1.405
MAP2K7	-0.91	7.971
EPHB2	-0.912	6.848
CA8	-0.912	3.764
ASPSCR1	-0.912	5.613
KLF16	-0.912	7.503
NCBP2AS2	-0.913	7.592
PNPLA6	-0.913	9.932
POLRMT	-0.913	9.839
SNX10	-0.914	3.026
FBXO41	-0.916	5.521
EPHB1	-0.917	1.597
ZNF704	-0.917	2.721
LPPR2	-0.918	2.144
PLPPR2	-0.918	2.144
PPP1R37	-0.919	5.75
MGC13138	-0.919	2.824
ZNF764	-0.919	2.824
FAM155A	-0.919	2.708
FREM1	-0.92	1.738
ZBTB42	-0.92	2.876
RRS1	-0.92	8.129
FGFRL1	-0.92	5.719
MEGF8	-0.921	13.83
RMI1	-0.922	6.444
RESF1	-0.923	2.577
NFATC1	-0.924	6.452
CARMIL3	-0.925	1.793
ZNF879	-0.925	2.193
GRM4	-0.926	8.304
PRPF18	-0.926	1.314
BRAT1	-0.927	7.47
BASP1	-0.927	17.094
ZSWIM4	-0.927	3.824
VWA2	-0.928	1.666
COL8A2	-0.929	1.389
FAM171B	-0.929	7.389
AHDC1	-0.929	5.807
OVOL2	-0.932	1.483
LENG1	-0.932	2.19
ZDHHC8	-0.932	6.539
SREBF1	-0.933	11.524
SLC22A18	-0.935	2.26
RPS6KA5	-0.936	1.332
E2F8	-0.937	3.955
FLRT2	-0.938	3.854
CLMN	-0.939	2.243
CEP131	-0.94	5.996
GPC2	-0.94	7.203
ZFP36L2	-0.942	17.034
TMEM266	-0.942	3.928
IFT88	-0.944	1.947
MPP7	-0.945	4.469
CDH4	-0.945	4.394
COMT	-0.947	3.38
ZNF598	-0.947	8.5
ATP10A	-0.947	2.951
SULF1	-0.948	2.963
FSCN1	-0.948	14.426
AP5Z1	-0.949	4.428
ZC3H3	-0.95	6.622
BRD4	-0.95	20.428
HGSNAT	-0.951	3.174
EXPH5	-0.951	3.6
DGAT1	-0.952	6.192
CITED2	-0.953	10.401
FAHD1	-0.953	4.75
MDFIC	-0.953	3.857
ACADS	-0.953	2.742
SBK1	-0.954	19.513
TSPAN4	-0.955	7.514
PIGQ	-0.955	6.008
NKAIN4	-0.956	3.646
DGKQ	-0.956	5.742
MCRIP1	-0.956	8.693
ZIC2	-0.957	19.521
TPRN	-0.958	5.939
SLC39A3	-0.959	4.403
HRK	-0.96	1.625
CCNG2	-0.96	6.035
RAB40B	-0.96	1.312
ZNF254	-0.961	8.179
LOC201895	-0.961	10.642
SMIM14	-0.961	10.642
CHERP	-0.962	9.833
SYT7	-0.962	6.108
REEP4	-0.962	7.527
IER5	-0.963	4.096
TSPOAP1	-0.963	2.06
ECI1	-0.964	9.148
E4F1	-0.965	5.481
GLT1D1	-0.965	2.951
OSTM1	-0.966	6.812
DUSP6	-0.966	10.783
C11orf95	-0.967	15.317
E2F2	-0.968	2.866
B3GNT6	-0.969	6.777
B4GAT1	-0.969	6.777
PAQR5	-0.969	1.767
KCNJ11	-0.97	1.595
CIAO3	-0.97	4.439
LGI2	-0.97	2.604
SPOCK2	-0.97	1.804
SLCO4A1	-0.971	3.69
PAXX	-0.971	5.004
TMC6	-0.972	8.656
ARRDC1	-0.973	4.788
HSPB1	-0.974	2.914
HEL-S-102	-0.974	2.914
YBX2	-0.976	6.406
HEL-S-103	-0.976	5.66
HSPA1B	-0.976	5.66
STARD10	-0.976	3.551
ZBTB7B	-0.977	5.407
MID1IP1	-0.977	17.249
SEMA6C	-0.977	4.991
RPRC1	-0.978	14.114
MAP7D1	-0.978	14.114
NFATC4	-0.979	6.979
FASN	-0.979	16.301
ENY2	-0.982	18
P3H2	-0.983	6.141
DOT1L	-0.983	16.396
PCDHB15	-0.986	3.339
GPR137C	-0.988	2.5
KDR	-0.99	22.78
EGFR	-0.99	3.289
UQCC3	-0.991	2.503
NOC4L	-0.991	5.437
PIK3R1	-0.991	4.893
H2BC9	-0.991	2.11
GPR160	-0.992	10.577
BLOC1S4	-0.994	4.325
LAMA5	-0.994	3.143
PSD	-0.994	1.807
PLEC	-0.996	19.65
RAB12	-0.997	12.398
FBP1	-0.998	1.767
TMEM102	-0.998	2.04
COL6A2	-0.998	11.975
HS6ST2	-0.998	1.587
HLA-B	-1	6.66
HOMER3	-1.003	3.371
UBALD2	-1.005	5.764
NAA38	-1.005	4.701
SDR39U1	-1.005	1.672
ARL6	-1.006	2.135
SIRT6	-1.006	4.646
RELL2	-1.007	2.456
TFAP4	-1.008	7.016
RNASET2	-1.008	5.191
PYCR3	-1.009	3.472
COL18A1	-1.011	3.121
TJP3	-1.011	8.149
[truncated: 1,231 more rows]

## Sheet: Fig.3D-F
Figure 3
D) GO enrichment analysis KO vs. WT
term	enrichment	pval	*-log10(pval)	count
WNT signaling pathway	0.836675	0.0128733	1.89031	6
Ectoderm and nervous system development	1.74653	2.74384e-08	7.56164	10
Signaling pathways regulating pluripotency of stem cells	3.30998	0.000230172	3.63795	10
Endoderm differentiation	5.22483	0.00107435	2.96885	7
Mesoderm differentiation	6.26963	1.02168e-09	8.99069	12
Lipid metabolism	1.3973	0.0270053	1.56855	9
Cell-Cell adhesion	1.52	0.00794056	2.10015	7
Hippo signaling pathway	1.54504	0.0377337	1.42327	8
Focal adhesion and PI3K/AKT/mTOR signaling pathway	1.68308	0.0790648	1.10202	12
Focal adhesion and regulation of actin cytoskeleton	2.34896	0.0151231	1.82036	11
E) GO enrichment analysis tKO vs. WT
term	enrichment	pval	*-log10(pval)	count
DOWN Cell-Cell adhesion	0.872583	0.0731567	1.13575	22
DOWN Focal adhesion and PI3K/AKT/mTOR signaling pathway	0.59075	0.398478	0.399596	43
Hippo signaling pathway	1.01921	0.00422223	2.37446	14
Ectoderm and nervous system development	1.22837	0.0350791	1.45495	13
WNT signaling pathway	1.85154	0.0135962	1.86658	34
Signaling pathways regulating pluripotency of stem cells	1.85154	0.00116195	2.93481	24
Notch signaling pathway	2.1025	0.00965658	2.01518	17
UP Focal adhesion and PI3K/AKT/mTOR signaling pathway	3.58681	0.0034928	2.45683	71
UP Cell-Cell adhesion	0.66894	0.25495	0.593546	8
F) GO enrichment analysis tKO vs. KO
term	enrichment	pval	*-log10(pval)	count
Focal adhesion and PI3K/AKT/mTOR signaling pathway	2.25946	0.0133753	1.8737	18
Cell-Cell adhesion	1.03517	0.0348174	1.4582	5
Collagen catabolic process	1.41959	0.0262439	1.58097	5
Lipid metabolism	1.24839	0.0276446	1.55839	7
Collagen fibryl organization	1.15248	0.0346449	1.46036	6
WNT pathway	1.03286	0.0384913	1.41464	8
Axon guidance	2.09441	0.00391299	2.40749	9
Synapse assembly	1.62604	0.00458581	2.33858	8
Notch pathway	1.14005	0.00998087	2.00083	10

[truncated: 22 more sheets: Fig.3G-H, Fig.3I-J, Fig.3K-blot, Fig.3N, Fig.4C-blot, Fig.4H-blot, Fig.4K-J, Fig.4N-O, Fig.5D-E, Fig.5G, Fig.6F,L, Fig.6I,SuppFig.6D, Suppl.1, Suppl.2A, Suppl.2C, Suppl.2I, Suppl.3B, Suppl.3C, Suppl.3E-F, Suppl.4A-D,H,J-L …]
